# Supplementary material for: Dataset on differential gene expression analysis for splenic transcriptome profiling and the transcripts related to six immune pathways in grass carp
Source: Data Brief. 2016 Dec 29;10:598–600. doi: 10.1016/j.dib.2016.12.048 (PMC5226849; doi:10.1016/j.dib.2016.12.048)
Supplement: Supplementary file 2 — Supplementary material [file mmc1.xls]

## Sheet: Sheet1
File 1. The unigene expression level.
seq_id	cis1_count	cis3_count	cis1_fpkm	cis3_fpkm	log2FC(cis3/cis1)	p-value	FDR
c6154_g1	207048	271328	21986	29263.6	0.41	0.512	0.947
c58295_g1	10298	11665	23756.7	27692.2	0.22	0.707	0.998
c58714_g1	189469	441789	9348.49	22103.9	1.24	0.0828	0.453
c66305_g1	201165	209915	16914.2	17915.4	0.08	0.826	1
c59467_g1	3025	6251	8927.52	17412.2	0.96	0.131	0.575
c64689_g3	84947	125206	7905.1	11829.9	0.58	0.379	0.879
c1610_g2	50763	68584	7270.78	9987.9	0.46	0.476	0.931
c57175_g3	111250	140042	7286.96	9284.9	0.35	0.563	0.965
c51870_g1	137990	171927	5150.9	6505.53	0.34	0.576	0.967
c83941_g1	74058	61514	6102.94	5145.22	-0.25	0.827	1
c41084_g1	122779	116494	4721.47	4541.22	-0.06	0.971	1
c41762_g2	59718	31261	8267.41	4399.73	-0.91	0.272	0.795
c65060_g5	17225	34859	2278.54	4045.94	0.83	0.141	0.597
c15146_g1	28025	16023	5295.99	3082.6	-0.78	0.352	0.863
c6227_g1	17613	14110	3740.33	3052.45	-0.29	0.773	1
c55301_g1	24665	24129	2962	2921.41	-0.02	0.924	1
c53077_g1	55902	83379	1767.89	2672.49	0.6	0.367	0.873
c51780_g1	72166	61854	2934.14	2549.53	-0.2	0.874	1
c110437_g1	48896	44391	2751.42	2533.47	-0.12	0.962	1
c35819_g1	22580	12470	4400.79	2474.65	-0.83	0.319	0.837
c53089_g1	90698	64869	3248.87	2355.35	-0.46	0.613	0.978
c7313_g1	13369	10002	3032.97	2312.43	-0.39	0.675	0.994
c110455_g1	8781	7088	2768.84	2282.73	-0.28	0.785	1
c62743_g1	57804	74245	1751.12	2279.5	0.38	0.537	0.958
c30803_g1	5026	3551	3101.67	2250.68	-0.46	0.598	0.974
c30481_g1	12587	8134	3413.35	2250.47	-0.6	0.485	0.936
c50668_g1	114020	21317	11755.7	2232.11	-2.4	0.00328	0.0528
c51577_g1	41183	57115	1581.25	2223.04	0.49	0.445	0.917
c66515_g1	11899	8591	2969.41	2186.12	-0.44	0.626	0.982
c39625_g1	57386	56272	2186.47	2173.41	-0.01	0.92	1
c22573_g1	25328	30945	1728.75	2142.93	0.31	0.602	0.974
c92954_g1	18256	10867	3530.38	2139.69	-0.72	0.393	0.888
c19365_g1	12388	10441	2462.63	2113.62	-0.22	0.849	1
c12233_g1	80119	22189	7441.87	2092.56	-1.83	0.0236	0.216
c66443_g1	15601	10529	3040.6	2089.47	-0.54	0.538	0.958
c57408_g1	43465	59649	1491.35	2074.47	0.48	0.457	0.925
c84325_g1	10346	7182	2915.9	2065.72	-0.5	0.574	0.967
c24953_g1	115	395	587.486	2037.83	1.79	0.0177	0.179
c23630_g1	29741	50676	1163.51	2009.74	0.79	0.249	0.767
c83964_g1	26778	12850	4082.53	1992.44	-1.03	0.207	0.712
c66344_g1	3316	2016	3162.81	1981.06	-0.67	0.416	0.899
c53089_g2	1476	44681	64.388	1976.08	4.94	1.56e-08	3.21e-06
c83908_g1	43898	25869	3222	1926.69	-0.74	0.382	0.882
c93130_g1	27681	14960	3380.09	1856.24	-0.86	0.299	0.82
c92893_g1	35908	20457	3197.8	1849.47	-0.79	0.348	0.86
c47043_g1	26967	16593	2958.42	1849.07	-0.68	0.428	0.908
c11373_g1	13953	8575	2914.25	1805.7	-0.69	0.427	0.907
c75252_g1	23179	13861	2830.36	1719.88	-0.72	0.397	0.888
c66309_g1	60004	48567	2029.4	1664.9	-0.29	0.788	1
c65495_g4	292	173	2846.27	1659.06	-0.78	0.397	0.888
c557_g1	19185	15875	1926.05	1618.48	-0.25	0.821	1
c84118_g1	15883	11783	2110.64	1591.58	-0.41	0.664	0.99
c24071_g1	17627	10970	2510.24	1588.37	-0.66	0.441	0.913
c42346_g1	11004	8056	2127.98	1586.21	-0.42	0.645	0.987
c34332_g1	12863	7488	2674.57	1585.88	-0.75	0.37	0.874
c33041_g1	36951	19614	2829.16	1524.01	-0.89	0.284	0.807
c24163_g1	32396	18585	2592.27	1509.33	-0.78	0.355	0.864
c20383_g1	15533	10378	2218.39	1506.99	-0.56	0.525	0.953
c83995_g1	12151	6671	2683.36	1501.07	-0.84	0.314	0.831
c34392_g1	24467	13941	2587.04	1497.17	-0.79	0.348	0.86
c33249_g1	36699	32423	1642.69	1471.46	-0.16	0.92	1
c44202_g1	42129	26901	2248.38	1455.99	-0.63	0.471	0.928
c12179_g1	21419	12001	2552.7	1453.24	-0.81	0.332	0.847
c66368_g1	35740	28355	1710.75	1376.25	-0.31	0.759	1
c64334_g4	3886	10219	324.07	1312.69	2.02	0.051	0.343
c101636_g1	6547	3811	2172.37	1292.03	-0.75	0.37	0.874
c110469_g1	29250	16578	2242.98	1290.1	-0.8	0.343	0.854
c84004_g1	20553	11843	2177.82	1274.57	-0.77	0.359	0.868
c75306_g1	20370	11797	2158.43	1269.62	-0.77	0.365	0.871
c34301_g1	47647	38774	1526.26	1258.84	-0.28	0.796	1
c92897_g1	14650	8688	2045.26	1233.11	-0.73	0.389	0.885
c35917_g1	15504	11713	1595.19	1223.92	-0.38	0.689	0.995
c92941_g1	12139	6741	2147.07	1213.44	-0.82	0.324	0.841
c30538_g1	7540	4179	2125.06	1201.99	-0.82	0.323	0.841
c83963_g1	77139	38781	2339.72	1192.12	-0.97	0.24	0.757
c66374_g1	16208	10688	1778.1	1191.04	-0.58	0.509	0.945
c83911_g1	14433	9162	1843.97	1189.64	-0.63	0.464	0.925
c65006_g1	8695	5992	1711.57	1186.64	-0.53	0.565	0.966
c92975_g1	13426	10141	1526.85	1171.61	-0.38	0.689	0.995
c50544_g1	13058	45898	328.646	1170.56	1.83	0.0136	0.148
c66371_g1	45896	32926	1593.47	1158.72	-0.46	0.618	0.979
c12044_g1	24772	13199	2115.07	1143.95	-0.89	0.287	0.809
c92898_g1	3331	2211	1666.88	1134.28	-0.56	0.518	0.948
c39308_g1	15603	16758	1030.98	1123.37	0.12	0.784	1
c13248_g1	7242	4240	1853.5	1106.73	-0.74	0.376	0.876
c65932_g2	42606	32388	2586.56	1106.31	-1.23	0.698	0.998
c53523_g1	24859	13790	1957.64	1102.13	-0.83	0.323	0.841
c101733_g1	17518	9169	2063.04	1097.1	-0.91	0.272	0.795
c65297_g1	1850	4103	387.843	1086.76	1.49	0.101	0.507
c110460_g1	1235	1039	1230.38	1066.68	-0.21	0.848	1
c63484_g4	545	13221	43.596	1061	4.6	8.03e-08	1.28e-05
c58208_g2	3606	9502	382.098	1022.63	1.42	0.0506	0.341
c22031_g1	10346	8336	1248	1021.73	-0.29	0.782	1
c24068_g1	37095	59220	630.695	1020.04	0.69	0.303	0.821
c43159_g1	132	5713	22.169	976.03	5.45	1.43e-09	4.18e-07
c67119_g1	13684	14771	889.97	974.587	0.13	0.776	1
c24552_g1	23579	11119	2027.15	970.367	-1.06	0.196	0.694
c57445_g1	2886	27925	98.761	968.499	3.29	4.06e-05	0.00199
c28351_g1	23289	14709	1485.49	951.772	-0.64	0.458	0.925
c110532_g1	6148	13776	417.333	948.754	1.18	0.0968	0.494
c6178_g1	18394	10497	1614.92	935.559	-0.79	0.35	0.861
c57789_g1	24601	51053	442.662	930.683	1.07	0.129	0.572
c60503_g1	26345	15706	1529.23	924.748	-0.73	0.394	0.888
c65037_g6	2	7191	0.248	914.824	11.36	1.76e-20	8.69e-17
c24192_g1	27589	16661	1490.01	912.563	-0.71	0.408	0.894
c64899_g4	20	1284	13.809	911.25	6.03	2.39e-10	9.7e-08
c12520_g1	18915	13673	1236.65	906.899	-0.45	0.628	0.982
c65495_g2	3393	2051	1464.6	906.435	-0.69	0.41	0.896
c65881_g7	20772	20431	906.899	904.386	0	0.916	1
c24180_g1	4306	2930	1293.24	898.45	-0.53	0.549	0.961
c83967_g1	18746	14405	1151.36	897.471	-0.36	0.713	0.999
c60801_g1	3143	11599	236.987	887.537	1.9	0.0108	0.126
c63382_g7	26303	27488	882.878	883.6	0	0.824	1
c19699_g1	7219	4342	1440.83	882.52	-0.71	0.404	0.892
c20608_g1	13441	8917	1267.43	853.729	-0.57	0.517	0.948
c62809_g10	144	92	1355.44	853.355	-0.67	0.491	0.939
c36076_g1	11312	13583	694.776	846.248	0.28	0.625	0.982
c49808_g2	26514	34482	634.211	835.77	0.4	0.522	0.95
c6122_g1	14713	9942	1196.59	820.657	-0.54	0.54	0.958
c110509_g1	29723	16648	1425.49	809.593	-0.82	0.332	0.847
c64021_g4	11333	21423	422.088	808.796	0.94	0.178	0.671
c12015_g1	6718	3386	1552.33	797.429	-0.96	0.243	0.76
c110548_g1	7680	4809	1247.42	794.622	-0.65	0.448	0.919
c65495_g1	103	46	1831.41	780.348	-1.23	0.201	0.704
c83945_g1	22173	12809	1325.78	776.865	-0.77	0.362	0.869
c64577_g3	48927	12894	2712.59	775.411	-1.81	0.0188	0.187
c58208_g1	4863	6718	549.269	770.828	0.49	0.45	0.921
c28362_g1	18229	10380	1316.57	760.703	-0.79	0.348	0.859
c51328_g2	4055	18133	165.685	751.102	2.18	0.00399	0.0606
c53544_g1	19528	19391	745.751	750.678	0.01	0.901	1
c65132_g4	4166	13160	235.373	748.518	1.67	0.0227	0.211
c64028_g1	87224	11578	5563.71	745.591	-2.9	0.000467	0.013
c48319_g1	13207	35035	272.757	741.522	1.44	0.049	0.336
c62265_g1	3378	32515	75.74	740.765	3.29	4.2e-05	0.00204
c48913_g1	27376	15964	1244.59	737.706	-0.75	0.371	0.875
c42667_g2	462	20366	16.424	733.648	5.47	1.08e-09	3.39e-07
c65483_g1	1309	13501	67.657	726.289	3.42	2.7e-05	0.00143
c9146_g1	10921	6930	1083.26	698.033	-0.63	0.464	0.925
c42343_g1	6858	11703	399.948	692.258	0.79	0.248	0.767
c65805_g1	8179	16178	357.977	690.744	0.95	0.153	0.621
c44284_g1	31078	12494	1689.46	688.826	-1.29	0.112	0.535
c62178_g1	1754	14136	70.401	686.847	3.28	0.00013	0.005
c13302_g1	2584	7159	237.354	667.626	1.49	0.0409	0.302
c30637_g1	26666	15679	1085.1	646.891	-0.75	0.38	0.879
c84552_g1	11722	6202	1201.09	645.387	-0.9	0.281	0.804
c24073_g2	12104	9672	790.318	640.673	-0.3	0.77	1
c101592_g1	5777	24959	146.289	640.44	2.13	0.00479	0.0697
c101849_g1	6461	4494	902.006	637.846	-0.5	0.577	0.967
c40190_g1	2060	11783	109.945	637.745	2.54	0.00102	0.0226
c110493_g1	9481	14683	400.216	628.377	0.65	0.331	0.845
c26808_g1	10432	16110	389.111	609.126	0.65	0.334	0.85
c10741_g1	16789	8357	1200.4	607.541	-0.98	0.233	0.747
c57175_g1	1698	1306	770.664	607.147	-0.34	0.716	1
c18831_g1	21909	13576	957.38	601.474	-0.67	0.436	0.91
c61874_g4	8192	17020	279.919	589.481	1.07	0.128	0.57
c57076_g1	7970	22350	207.418	589.43	1.51	0.0387	0.291
c27394_g2	2426	7657	183.208	586.795	1.68	0.0228	0.212
c28306_g2	19323	9386	1189.74	586.22	-1.02	0.216	0.719
c55539_g1	22705	16855	772.111	580.96	-0.41	0.664	0.99
c62476_g5	11399	10713	583.811	567.453	-0.04	0.985	1
c66659_g1	2838	26638	59.366	564.576	3.25	4.94e-05	0.00231
c83925_g1	8500	5883	799.996	562.184	-0.51	0.57	0.967
c101830_g1	7220	7284	546.901	559.912	0.03	0.877	1
c34353_g1	8982	14792	335.025	559.296	0.74	0.277	0.8
c2075_g1	12155	7746	864.057	558.711	-0.63	0.468	0.927
c66202_g2	34181	6026	2708.55	544.204	-2.32	0.00239	0.0421
c63451_g1	23787	20275	622.968	538.087	-0.21	0.866	1
c9165_g1	7126	4793	786.969	537.693	-0.55	0.534	0.958
c28219_g1	14260	7548	999.4	536.734	-0.9	0.282	0.804
c92932_g1	7250	4410	861.986	532.736	-0.69	0.416	0.899
c63023_g3	8404	11811	362.217	528.244	0.54	0.431	0.91
c55631_g1	4829	7450	327.368	526.891	0.69	0.335	0.851
c46646_g1	10404	5003	1069.77	524.085	-1.03	0.209	0.714
c28294_g1	24445	15571	808.465	521.904	-0.63	0.468	0.926
c4639_g1	23175	14150	833.755	516.009	-0.69	0.42	0.902
c65361_g1	1666	2606	322.178	513.112	0.67	0.323	0.841
c27394_g1	107	278	191.153	511.789	1.42	0.0599	0.378
c66046_g4	11195	12164	461.206	508.044	0.14	0.767	1
c54895_g1	7031	28700	122.565	506.842	2.05	0.00644	0.0871
c60167_g1	303812	154962	978.895	505.631	-0.95	0.251	0.77
c75204_g1	36520	24134	744.8	498.696	-0.58	0.512	0.946
c28199_g1	1444	7992	87.607	491.831	2.49	0.00124	0.026
c65060_g2	4595	25896	83.932	490.812	2.55	0.00111	0.0239
c65006_g11	14366	14543	477.739	490.186	0.04	0.872	1
c65246_g1	17699	11601	679.352	488.207	-0.48	0.502	0.942
c20519_g1	21463	16414	627.991	486.723	-0.37	0.706	0.998
c65522_g6	23320	37281	298.978	484.159	0.7	0.302	0.82
c20508_g2	6675	25414	124.715	481.07	1.95	0.00918	0.112
c61521_g5	2445	8688	130.767	471.247	1.85	0.013	0.143
c51926_g1	61920	24766	1156.03	468.451	-1.3	0.11	0.528
c44600_g1	8464	10412	375.075	468.451	0.32	0.593	0.974
c66143_g1	2669	4780	349.825	466.079	0.41	0.213	0.718
c62454_g15	7467	20051	172.54	465.544	1.43	0.0466	0.325
c58903_g1	5705	12012	217.532	464.302	1.09	0.122	0.56
c62035_g4	9831	19697	219.89	464.08	1.08	0.146	0.609
c60083_g1	3711	3974	423.97	461.243	0.12	0.788	1
c42398_g1	47	114	186.051	459.204	1.3	0.0885	0.47
c20511_g2	781	16700	21.159	458.447	4.43	1.92e-07	2.69e-05
c64755_g1	233	461	236.878	457.7	0.95	0.159	0.632
c64489_g1	6502	40401	72.61	457.084	2.65	0.000627	0.016
c42399_g1	10399	7050	664.147	456.771	-0.54	0.544	0.959
c66485_g1	12208	16522	330.35	453.066	0.46	0.474	0.93
c64986_g2	132	76	570.24	452.016	-0.34	0.392	0.888
c75879_g1	7573	3651	915.725	448.594	-1.03	0.211	0.716
c66121_g11	2637	4644	245.853	439.609	0.84	0.225	0.735
c54276_g2	12647	19436	279.86	435.743	0.64	0.338	0.851
c62861_g1	25208	21135	505.386	429.312	-0.24	0.841	1
c24096_g2	13919	20215	290.667	427.728	0.56	0.395	0.888
c75219_g1	2694	5270	213.164	423.205	0.99	0.159	0.632
c1610_g1	165	259	257.453	416.663	0.69	0.332	0.847
c101674_g1	1265	5661	91.362	414.866	2.18	0.00401	0.0608
c66075_g4	47327	24689	782.175	413.372	-0.92	0.269	0.79
c56937_g1	20941	13109	651.061	413.07	-0.66	0.448	0.919
c47447_g1	17420	13845	512.716	412.979	-0.31	0.762	1
c55358_g1	6332	8104	317.135	410.415	0.37	0.542	0.959
c63012_g1	21367	28183	304.496	407.174	0.42	0.504	0.944
c101591_g1	9484	7136	531.26	405.428	-0.39	0.683	0.995
c28306_g1	19529	11539	673.795	403.54	-0.74	0.385	0.882
c65372_g9	18588	18435	398.393	400.34	0.01	0.903	1
c13438_g1	5170	12993	153.531	391.042	1.35	0.0615	0.382
c52865_g3	1996	6070	126.022	388.771	1.62	0.0271	0.236
c31799_g2	1705	669	957.934	385.722	-1.31	0.104	0.512
c66018_g2	10005	14844	253.877	381.835	0.59	0.373	0.876
c14930_g2	4390	16606	99.405	381.008	1.94	0.00949	0.115
c62035_g7	46	3341	5.151	379.887	6.18	4.6e-11	2.43e-08
c20616_g1	8332	7026	442.296	378.242	-0.23	0.85	1
c47238_g1	56955	16062	1322.86	378.009	-1.81	0.0257	0.228
c30663_g1	496	765	237.205	374.92	0.66	0.34	0.851
c54034_g1	5631	8394	244.991	370.256	0.6	0.368	0.874
c24168_g1	951	1856	186.081	369.782	0.99	0.161	0.637
c57175_g2	14389	11210	466.941	368.702	-0.34	0.733	1
c52865_g2	2398	6941	123.338	362.039	1.55	0.0338	0.269
c64336_g2	14332	11743	433.192	361.1	-0.26	0.807	1
c62263_g2	4770	5618	300.781	359.364	0.26	0.652	0.988
c24109_g1	6528	9702	235.878	355.356	0.59	0.371	0.875
c48844_g1	2739	8345	114.65	354.124	1.63	0.0268	0.235
c55475_g1	25719	25881	340.355	346.947	0.03	0.881	1
c51879_g1	10386	7408	479.136	346.513	-0.47	0.61	0.977
c53166_g1	6506	8366	262.287	344.635	0.39	0.536	0.958
c53406_g1	27099	10539	868.059	342.162	-1.34	0.0988	0.501
c31799_g1	3822	1934	664.196	342.021	-0.96	0.246	0.764
c65231_g1	55499	30779	601.086	341.597	-0.82	0.323	0.841
c55047_g1	20444	16549	414.559	340.001	-0.29	0.789	1
c62150_g5	4539	11954	127.122	339.275	1.42	0.0506	0.342
c58200_g2	9536	12526	256.551	339.265	0.4	0.51	0.946
c66113_g2	141	212	211.688	339.093	0.68	0.374	0.876
c42025_g1	1598	14768	35.681	334.116	3.22	5.48e-05	0.00249
c59528_g1	1182	6414	89.876	330.835	1.88	0.00139	0.0284
c34294_g1	33	8100	1.317	327.958	7.85	6.93e-15	1.47e-11
c58982_g1	15351	23826	207.408	326.091	0.65	0.329	0.845
c28317_g1	11489	10520	350.617	325.374	-0.11	0.975	1
c54279_g1	12565	9226	434.123	323.092	-0.43	0.649	0.987
c61028_g3	15291	18069	268.428	321.356	0.26	0.647	0.987
c44901_g2	9344	4957	595.242	320.336	-0.89	0.284	0.807
c68473_g1	9844	5575	556.451	319.63	-0.8	0.343	0.854
c63246_g8	9575	8934	335.957	317.732	-0.08	0.996	1
c66140_g2	5589	7487	258.354	317.671	0.3	0.486	0.936
c33024_g1	1184	2168	170.569	317.56	0.9	0.199	0.701
c62273_g12	4858	7320	207.181	316.5	0.61	0.358	0.866
c65872_g1	2401	1597	413.4	309.737	-0.42	0.521	0.949
c20723_g1	1313	10387	38.554	309.101	3	0.000147	0.00545
c56732_g1	27844	12063	702.552	308.434	-1.19	0.147	0.611
c66075_g1	2577	4145	188.033	306.9	0.71	0.297	0.819
c8009_g1	9538	5591	513.36	305.466	-0.75	0.377	0.877
c64903_g6	894	10064	26.775	305.375	3.51	1.55e-05	0.000947
c44964_g2	4587	7551	182.466	304.507	0.74	0.277	0.801
c55361_g1	12065	10674	338.463	303.457	-0.16	0.922	1
c33051_g1	3310	3133	312.192	303.023	-0.04	0.975	1
c65318_g8	483	603	224.872	302.165	0.43	0.579	0.967
c61244_g4	8612	25721	99.841	302.064	1.6	0.0292	0.247
c83897_g1	6138	9537	190.717	300.328	0.65	0.328	0.845
c64949_g3	6329	9554	215.393	299.904	0.48	0.356	0.864
c64336_g3	17643	21199	244.932	298.046	0.28	0.625	0.982
c48446_g1	2973	4654	185.794	296.492	0.67	0.321	0.84
c65865_g6	10968	7681	412.469	294.957	-0.48	0.586	0.97
c42674_g1	984	12496	22.774	292.989	3.68	6.85e-06	0.0005
c65241_g4	434	9631	13.006	292.484	4.48	1.54e-07	2.2e-05
c65964_g3	23730	9770	689.615	289.768	-1.25	0.122	0.56
c63484_g2	52565	38764	388.566	289.143	-0.43	0.655	0.989
c2819_g2	2370	2066	323.594	286.76	-0.17	0.901	1
c46818_g1	6888	8384	231.074	285.074	0.3	0.607	0.976
c65670_g3	14570	21341	190.588	282.843	0.57	0.386	0.883
c65456_g1	411	180	496.52	279.472	-0.83	0.161	0.636
c54952_g3	11270	16474	188.577	279.27	0.57	0.388	0.885
c65781_g2	9947	11577	237.334	279.068	0.23	0.668	0.99
c34289_g1	1227	1675	200.603	278.603	0.47	0.465	0.925
c84146_g1	7589	7156	290.934	278.099	-0.07	0.98	1
c25238_g1	4459	6227	195.888	277.352	0.5	0.438	0.91
c46446_g1	7405	5720	353.143	276.049	-0.36	0.721	1
c56864_g1	29694	22589	357.621	275.575	-0.38	0.699	0.998
c53876_g1	15366	14187	293.728	274.757	-0.1	0.988	1
c24953_g2	864	3004	77.216	272.567	1.82	0.0147	0.157
c35920_g1	13328	8268	432.231	271.759	-0.67	0.438	0.91
c66140_g6	1830	5461	89.757	271.607	1.6	0.0295	0.248
c66269_g1	2610	1905	376.174	271.022	-0.47	0.642	0.987
c35959_g1	7351	3718	527.843	270.891	-0.96	0.245	0.762
c64419_g1	1918	5713	89.479	270.245	1.59	0.0297	0.249
c64897_g1	13257	15166	232.649	267.448	0.2	0.693	0.997
c110504_g1	1877	2662	185.071	266.53	0.53	0.422	0.903
c51646_g1	5992	14126	110.827	264.702	1.26	0.0795	0.443
c46884_g1	1736	4757	95.205	264.591	1.47	0.043	0.312
c11905_g1	6801	3731	474.628	264.188	-0.84	0.313	0.831
c63968_g2	2479	8273	78.147	261.694	1.74	0.0176	0.178
c56492_g1	3868	7986	124.388	260.281	1.06	0.131	0.576
c102043_g1	4282	4232	259.147	259.806	0	0.909	1
c54873_g3	587	6485	22.694	254.183	3.48	1.78e-05	0.00106
c47288_g3	1996	1611	307.131	252.124	-0.28	0.786	1
c34618_g1	2593	4664	137.354	250.549	0.87	0.21	0.716
c36104_g1	1915	17594	26.894	250.337	3.21	5.68e-05	0.00257
c62552_g3	10918	15147	179.415	249.792	0.48	0.445	0.916
c62265_g2	2399	7249	81.872	248.187	1.6	0.0278	0.239
c75785_g1	603	546	266.834	247.42	-0.11	0.96	1
c65487_g2	5106	3674	337.829	246.612	-0.45	0.622	0.981
c56431_g1	1719	1663	249.082	245.017	-0.02	0.942	1
c55041_g3	2484	10405	57.642	244.654	2.08	0.00565	0.079
c47452_g1	12390	18583	160.861	244.371	0.6	0.362	0.869
c66291_g2	7456	12133	147.964	243.967	0.72	0.287	0.809
c110541_g1	10566	4417	574.39	243.523	-1.24	0.129	0.574
c52138_g2	2297	8951	61.446	242.705	1.98	0.0082	0.103
c25025_g1	3568	4512	188.399	241.605	0.36	0.558	0.963
c35850_g1	7142	4699	361.732	241.343	-0.58	0.507	0.944
c55269_g1	3608	4000	214.442	241.141	0.17	0.738	1
c9870_g1	1456	1478	233.441	241.05	0.05	0.869	1
c35129_g1	961	659	343.416	240.747	-0.51	0.562	0.964
c61284_g1	5719	10058	134.918	240.424	0.83	0.226	0.736
c98224_g1	27	55	116.096	240.101	1.05	0.189	0.678
c64001_g2	6500	9653	157.136	239.021	0.6	0.372	0.876
c64738_g1	16801	12080	327.16	238.294	-0.46	0.621	0.98
c50234_g1	5921	4030	344.901	238.102	-0.53	0.549	0.961
c59200_g1	12941	9141	332.608	238.072	-0.48	0.597	0.974
c39597_g1	14370	13376	252.084	237.728	-0.08	1	1
c84162_g1	2763	1972	326.942	237.082	-0.46	0.612	0.978
c59832_g1	3322	7206	107.32	236.81	1.14	0.11	0.528
c110439_g1	3623	3564	236.868	236.396	0	0.916	1
c51595_g1	3077	8612	83.13	235.77	1.5	0.0391	0.293
c63865_g2	11475	11448	230.023	235.316	0.03	0.894	1
c6414_g1	552	474	266.358	234.407	-0.18	0.879	1
c64597_g6	19681	18461	246.655	234.367	-0.07	0.988	1
c66278_g1	15634	9537	375.847	234.296	-0.68	0.419	0.901
c51629_g1	1349	9721	32.065	234.145	2.86	0.00026	0.00836
c64901_g3	20932	20090	238.523	234.044	-0.03	0.953	1
c48247_g2	911	1535	139.821	232.075	0.73	0.26	0.78
c94243_g1	1244	950	297.086	231.278	-0.36	0.706	0.998
c59487_g1	7427	5305	319.216	231.167	-0.47	0.612	0.978
c52979_g1	6820	7860	196.77	229.824	0.22	0.682	0.995
c65020_g5	6387	8460	170.697	229.117	0.42	0.5	0.941
c33017_g1	99	8896	2.516	228.855	6.45	6.74e-12	4.66e-09
c54003_g1	3698	2589	320.147	227.522	-0.49	0.586	0.97
c8060_g1	11708	6449	406.209	226.796	-0.84	0.317	0.835
c62875_g2	4989	7646	146.032	226.321	0.63	0.341	0.851
c64777_g3	2959	1125	323.158	225.948	-0.52	0.0914	0.482
c66214_g1	1627	1046	379.096	225.937	-0.75	0.481	0.934
c6161_g2	570	1860	68.093	225.776	1.73	0.02	0.193
c51899_g1	575	6616	19.515	225.756	3.53	1.37e-05	0.000868
c33021_g1	46888	27676	376.917	225.332	-0.74	0.384	0.882
c61729_g1	5543	18192	66.993	222.879	1.73	0.0189	0.187
c53086_g1	7444	14889	109.767	222.414	1.02	0.147	0.611
c10663_g1	3047	2998	222	221.647	0	0.916	1
c66205_g3	1318	7238	35.958	221.395	2.62	0.00129	0.0269
c28331_g1	8473	8148	226.854	221.082	-0.04	0.95	1
c64271_g6	39	3836	2.199	220.082	6.58	6.09e-12	4.4e-09
c62674_g4	33073	29465	220.702	220.032	0	0.933	1
c63927_g1	3	15	45.557	219.184	0	1	1
c42802_g1	4104	7045	125.864	218.972	0.8	0.244	0.761
c63063_g2	212	4287	10.54	216.216	4.35	3.11e-07	3.89e-05
c22706_g1	1468	1543	202.109	215.953	0.1	0.817	1
c54873_g2	2129	15355	29.539	215.852	2.87	0.000258	0.00831
c60617_g1	31258	8697	764.998	215.681	-1.83	0.0242	0.219
c42128_g1	1985	11564	36.434	215.005	2.56	0.000918	0.0209
c30563_g1	6074	4292	299.988	214.954	-0.48	0.598	0.974
c59912_g2	3882	7924	103.922	214.914	1.05	0.137	0.588
c51410_g3	1764	2994	124.685	214.722	0.78	0.253	0.772
c56937_g3	10376	4481	502.048	214.106	-1.23	0.145	0.607
c66303_g1	696	1289	113.422	213.692	0.91	0.193	0.688
c64292_g2	6322	14950	90.985	213.036	1.23	0.0785	0.439
c66129_g1	759	5510	29.381	212.693	2.85	0.000253	0.00818
c66260_g1	15689	9433	347.814	211.895	-0.71	0.403	0.892
c63450_g4	2249	17331	31.887	211.491	2.73	0.000172	0.0062
c47257_g1	4772	11436	86.775	210.694	1.28	0.0745	0.428
c15413_g1	1121	3188	72.342	208.705	1.53	0.0367	0.282
c110723_g1	2818	2688	214.442	207.575	-0.05	0.963	1
c58236_g2	402	14408	5.706	207.231	5.16	4.93e-09	1.19e-06
c52450_g1	1232	3638	68.836	207.029	1.59	0.031	0.256
c75325_g1	8935	5374	339.394	206.928	-0.71	0.404	0.892
c54641_g2	5222	10704	99.623	206.898	1.05	0.135	0.584
c51859_g1	4935	6583	153.164	206	0.43	0.491	0.939
c8469_g1	99	3484	5.716	203.93	5.13	6.83e-09	1.58e-06
c32934_g2	5659	5688	199.969	203.738	0.03	0.883	1
c64959_g4	890	830	213.57	203.042	-0.07	1	1
c75456_g1	4435	2986	296.194	202.325	-0.55	0.536	0.958
c62315_g1	2961	13936	42.823	201.528	2.23	0.00303	0.0502
c66346_g1	2337	5125	90.569	201.346	1.15	0.105	0.517
c47008_g1	3721	4568	158.909	200.246	0.33	0.596	0.974
c65864_g2	5331	4399	226.953	199.983	-0.18	0.818	1
c62248_g7	6219	4505	271.995	199.771	-0.45	0.631	0.983
c28777_g1	3051	215	2750.62	199.64	-3.78	9.48e-06	0.000643
c8839_g1	729	1797	79.445	198.933	1.32	0.0674	0.404
c55635_g1	2760	1781	303.455	198.913	-0.61	0.484	0.936
c51761_g1	3109	6461	93.709	197.994	1.08	0.128	0.571
c66046_g3	325	7256	8.747	197.792	4.48	1.48e-07	2.15e-05
c54214_g1	428	16541	5.042	197.389	5.26	2.83e-09	7.4e-07
c110496_g1	10259	4583	434.173	196.642	-1.14	0.163	0.641
c65132_g3	30455	10272	573.063	196.056	-1.55	0.0561	0.362
c14174_g1	6009	10270	112.907	195.511	0.79	0.247	0.765
c23557_g1	1686	1671	193.065	194.39	0.01	0.905	1
c53984_g2	4486	2978	299.969	193.492	-0.63	0.518	0.948
c55244_g1	6190	6075	194.154	193.118	-0.01	0.919	1
c85062_g1	804	835	182.396	193.048	0.08	0.837	1
c20151_g1	2762	3299	159.207	192.876	0.28	0.633	0.984
c16308_g1	3509	3950	168.617	192.462	0.19	0.716	1
c64427_g1	1968	2630	141.317	191.624	0.44	0.49	0.939
c66140_g1	601	800	140.831	191.079	0.44	0.498	0.941
c33227_g1	2024	1467	259.256	190.978	-0.44	0.633	0.984
c22158_g1	438	1241	66.171	190.655	1.53	0.0383	0.29
c64386_g1	412	5396	14.324	190.13	3.72	5.82e-06	0.000436
c30493_g1	4681	6703	130.876	189.918	0.54	0.41	0.896
c51730_g1	2977	8382	67.241	189.888	1.5	0.0381	0.289
c50658_g1	2959	4833	114.68	189.878	0.73	0.284	0.807
c48453_g1	3558	7660	85.804	187.193	1.12	0.113	0.535
c63943_g1	14567	18908	141.901	186.446	0.39	0.524	0.952
c6186_g1	4248	3479	224.298	186.294	-0.27	0.806	1
c64949_g1	7789	3695	386.229	185.8	-1.06	0.2	0.702
c64986_g1	232	155	277.423	185.063	-0.58	0.542	0.959
c55041_g2	267	1336	36.156	183.912	2.34	0.00235	0.0416
c62171_g2	8863	6034	265.793	183.215	-0.54	0.549	0.961
c60048_g1	909	1537	106.547	183.033	0.78	0.257	0.775
c60133_g2	2585	4395	106.141	182.953	0.78	0.252	0.77
c64421_g3	4042	6187	115.215	182.832	0.67	0.342	0.854
c24128_g1	5151	3364	274.312	181.681	-0.59	0.498	0.941
c51724_g3	302	317	167.983	180.934	0.11	0.821	1
c47329_g1	1794	4124	77.573	180.802	1.22	0.0881	0.469
c101858_g1	725	752	170.688	180.469	0.08	0.838	1
c62263_g4	7929	28349	49.816	180.399	1.85	0.0125	0.141
c6205_g1	8993	7580	211.143	180.338	-0.23	0.849	1
c46935_g1	51	2600	3.457	178.814	5.65	6.09e-10	2.05e-07
c65495_g3	608	563	186.22	176.704	-0.08	0.995	1
c54016_g2	4828	3660	229.548	176.451	-0.38	0.694	0.997
c64021_g3	12397	16371	131.589	175.987	0.42	0.503	0.943
c62248_g2	7579	5512	237.096	175.846	-0.43	0.636	0.985
c32687_g1	1959	3660	92.788	175.775	0.92	0.186	0.678
c60814_g5	3713	3262	196.76	175.402	-0.17	0.912	1
c53087_g1	10429	5568	323.099	175.23	-0.88	0.289	0.812
c45042_g1	1220	1141	183.743	174.766	-0.07	0.994	1
c42789_g1	1934	2334	142.585	174.604	0.29	0.62	0.979
c65295_g1	927	1503	105.418	173.645	0.72	0.291	0.813
c66075_g3	1264	1596	135.086	173.251	0.36	0.561	0.964
c62983_g6	2945	4629	108.469	172.817	0.67	0.318	0.835
c54525_g2	13070	9485	238.334	172.676	-0.46	0.633	0.984
c49297_g1	3760	4616	138.682	172.585	0.32	0.596	0.974
c61289_g3	6379	12122	89.291	171.889	0.94	0.175	0.665
c49122_g1	1757	1962	151.579	171.818	0.18	0.728	1
c52746_g2	5898	9459	105.557	171.454	0.7	0.299	0.82
c53211_g1	5259	6829	129.925	170.96	0.4	0.524	0.952
c54495_g2	2144	2404	150.044	170.707	0.19	0.722	1
c64643_g7	2524	5249	81.783	170.152	1.06	0.128	0.57
c55452_g1	4115	4037	169.231	169.415	0	0.92	1
c66152_g2	2720	4588	105.705	168.688	0.67	0.258	0.776
c53032_g1	6618	9856	111.302	168.254	0.6	0.369	0.874
c44165_g2	1102	1389	131.332	168.204	0.36	0.563	0.966
c60159_g1	11019	5623	324.991	168.073	-0.95	0.252	0.77
c51011_g1	14349	13103	181.554	168.012	-0.11	0.971	1
c62532_g1	2413	6568	60.495	167.921	1.47	0.0441	0.313
c58798_g1	15331	28124	90.262	167.689	0.89	0.197	0.696
c56803_g2	6075	4393	229.796	167.517	-0.46	0.629	0.983
c62338_g1	2542	9021	46.548	167.366	1.84	0.0131	0.143
c1563_g1	5125	4060	208.369	167.346	-0.32	0.757	1
c34518_g1	1851	3907	77.999	166.922	1.1	0.121	0.559
c60849_g1	8590	17815	79.455	166.912	1.07	0.129	0.573
c64257_g2	2153	2828	125.2	166.791	0.41	0.511	0.946
c65487_g1	752	1814	68.063	166.7	1.29	0.0735	0.424
c63204_g2	4684	8900	86.478	166.467	0.94	0.175	0.665
c18660_g1	888	1270	114.333	166.185	0.54	0.415	0.898
c42068_g1	1750	9903	29.084	166.144	2.51	0.00109	0.0237
c65461_g4	100	272	51.401	165.428	1.68	0.0493	0.337
c47295_g1	1620	8568	30.857	165.357	2.42	0.0016	0.0314
c54202_g1	35	7438	0.763	165.084	7.58	1.98e-14	3.67e-11
c41969_g1	2500	4453	91.193	164.66	0.85	0.217	0.722
c66182_g1	2869	2117	218.721	164.65	-0.41	0.657	0.99
c84060_g1	2944	3029	157.8	164.65	0.06	0.848	1
c65698_g1	4301	8901	80.515	164.368	1.03	0.13	0.574
c34295_g1	2019	784	414.609	163.974	-1.34	0.0997	0.503
c37302_g1	1807	1654	176.423	163.974	-0.11	0.975	1
c63572_g2	8839	14925	126.131	163.924	0.38	0.256	0.774
c64971_g1	34	75	64.517	163.469	1.34	0.138	0.593
c49033_g1	2973	8206	58.335	163.378	1.48	0.0415	0.305
c75345_g1	1326	1299	163.932	163.197	-0.01	0.923	1
c44233_g1	2877	10351	44.745	163.106	1.86	0.0122	0.139
c63367_g10	5673	7004	130.064	162.702	0.32	0.589	0.972
c63379_g1	10116	12969	127.062	162.207	0.35	0.54	0.958
c63567_g4	2189	2232	156.73	162.157	0.05	0.862	1
c48947_g1	4836	5814	133.016	162.147	0.29	0.624	0.982
c41915_g1	7111	6073	186.824	161.581	-0.21	0.869	1
c58239_g1	5743	13061	69.371	161.511	1.22	0.0914	0.482
c7817_g1	541	578	147.508	160.794	0.12	0.796	1
c63881_g3	1866	3329	86.488	160.723	0.89	0.216	0.72
c1637_g1	2350	5751	64.794	160.683	1.31	0.0687	0.41
c7184_g1	454	804	92.194	160.653	0.8	0.225	0.735
c92874_g1	2947	1949	239.285	160.612	-0.57	0.514	0.947
c62532_g8	6176	8399	116.027	159.704	0.46	0.468	0.927
c63841_g5	4072	5625	113.868	159.512	0.49	0.45	0.921
c51724_g2	4847	4181	182.02	159.159	-0.19	0.884	1
c20839_g1	2877	4103	110.034	159.078	0.53	0.415	0.899
c65071_g4	2361	10282	35.275	158.159	2.16	0.00461	0.0675
c28600_g1	4622	3547	203.228	158.119	-0.36	0.712	0.999
c55635_g2	3787	2409	244.694	157.907	-0.63	0.467	0.926
c84862_g1	2966	1903	242.406	157.856	-0.62	0.477	0.931
c30673_g1	1675	1046	248.508	157.806	-0.65	0.447	0.918
c58613_g1	5122	4743	167.567	156.605	-0.1	0.992	1
c51756_g1	2229	4382	78.484	156.403	0.99	0.156	0.628
c63702_g3	4098	10570	59.95	156.282	1.38	0.0553	0.358
c43258_g1	3371	4683	110.985	156.271	0.49	0.444	0.916
c62343_g1	2146	3745	88.42	156.261	0.82	0.232	0.746
c66015_g1	520	604	132.431	155.908	0.24	0.676	0.994
c58597_g1	4002	5084	121.901	155.625	0.35	0.552	0.962
c66244_g2	2428	6101	65.745	155.272	1.24	0.0617	0.383
c59912_g3	699	1267	81.783	155.252	0.92	0.207	0.711
c54952_g5	2762	4004	105.636	155.242	0.55	0.398	0.888
c43375_g1	427	336	192.163	154.868	-0.31	0.752	1
c60176_g1	377	608	94.086	154.717	0.72	0.301	0.82
c57631_g1	5361	3990	204.09	154.343	-0.4	0.668	0.99
c63977_g1	1019	8791	12.729	153.808	3.58	8.54e-05	0.0036
c83928_g1	1677	1865	136.166	153.697	0.17	0.734	1
c30815_g1	2523	2545	149.42	152.88	0.03	0.878	1
c63484_g5	51	2282	3.368	152.768	5.46	1.59e-09	4.56e-07
c65985_g2	3206	1947	246.685	152.375	-0.69	0.415	0.899
c61223_g1	19734	26767	111.916	152.072	0.44	0.471	0.928
c19592_g1	1496	1515	147.795	151.991	0.04	0.873	1
c23768_g1	425	647	100.089	151.83	0.6	0.352	0.863
c65919_g1	2188	3176	102.753	151.234	0.56	0.396	0.888
c55666_g2	1152	3983	43.1	151.052	1.81	0.0149	0.159
c14197_g1	1543	1955	117.414	150.972	0.36	0.556	0.962
c63484_g1	13171	14276	137.384	150.83	0.13	0.77	1
c65297_g2	578	1891	45.319	150.598	1.73	0.0198	0.192
c28230_g1	6216	2288	403.217	150.568	-1.42	0.0802	0.446
c63444_g5	2074	4655	65.963	150.063	1.18	0.0965	0.494
c42645_g1	1662	3756	65.488	150.023	1.19	0.0941	0.488
c53118_g1	4441	4817	135.641	149.215	0.14	0.77	1
c2871_g1	1543	11732	19.366	149.124	2.94	0.000187	0.00666
c66174_g2	476	3484	20.089	149.104	2.89	0.000245	0.00806
c62248_g11	5558	3275	249.459	149.033	-0.74	0.383	0.882
c53031_g1	1140	8548	19.594	148.821	2.92	0.000204	0.00704
c12193_g1	976	1166	122.486	148.71	0.28	0.635	0.985
c61744_g5	2761	4062	97.424	148.69	0.61	0.382	0.882
c29038_g1	3813	2106	264.991	148.498	-0.84	0.32	0.838
c58285_g2	3909	3081	185.675	148.397	-0.32	0.75	1
c102284_g1	2132	2416	129.033	148.317	0.2	0.707	0.998
c64253_g2	975	3878	36.751	148.185	2.01	0.00745	0.0973
c61325_g1	270	1396	27.261	148.185	2.44	0.00192	0.0357
c62476_g11	4350	5296	119.91	147.872	0.3	0.607	0.976
c52519_g1	1314	4418	43.289	147.529	1.77	0.017	0.175
c35943_g1	3850	2690	207.924	147.337	-0.5	0.583	0.968
c64882_g6	5001	4469	158.662	147.065	-0.11	0.938	1
c53056_g1	3882	3924	143.288	146.822	0.04	0.875	1
c46823_g1	83	143	82.694	146.812	0.83	0.264	0.784
c50529_g1	94	321	41.941	146.701	1.8	0.0188	0.187
c62558_g6	1442	7820	26.696	146.701	2.45	0.00139	0.0284
c42703_g1	1377	3382	58.831	146.479	1.31	0.0679	0.407
c62248_g4	8658	10598	117.939	146.469	0.31	0.6	0.974
c30459_g1	1615	1156	201.158	146.328	-0.46	0.616	0.979
c66101_g2	2571	3268	110.708	145.288	0.39	0.551	0.962
c64857_g18	1021	1668	87.478	145.066	0.73	0.285	0.808
c63891_g8	680	756	128.013	144.894	0.18	0.736	1
c92865_g1	3873	5608	98.722	144.864	0.55	0.399	0.888
c59139_g3	8191	9900	111.391	144.652	0.38	0.617	0.979
c58087_g1	32979	15910	295.838	144.561	-1.03	0.211	0.716
c53690_g1	10584	6925	217.552	144.218	-0.59	0.5	0.941
c63995_g25	871	1768	69.925	144.046	1.04	0.141	0.597
c55626_g2	5424	10979	68.321	144.016	1.07	0.141	0.597
c44901_g3	8114	3583	321.227	143.794	-1.16	0.157	0.629
c48368_g1	3086	3174	137.889	143.784	0.06	0.849	1
c59586_g1	6172	7274	120.029	143.057	0.25	0.651	0.988
c48942_g1	1420	2317	86.359	142.936	0.73	0.286	0.809
c12195_g1	1295	1220	148.637	142.26	-0.06	0.983	1
c58612_g2	4749	9266	71.956	142.219	0.98	0.16	0.635
c64986_g3	255	175	171.123	142.007	-0.27	0.569	0.967
c60030_g1	13711	9798	195.442	141.371	-0.47	0.612	0.978
c20626_g1	5797	2841	283.495	140.887	-1.01	0.222	0.73
c62528_g1	1536	1984	107.498	140.887	0.39	0.532	0.956
c84688_g1	1044	1250	115.809	140.856	0.28	0.632	0.983
c66480_g1	1134	1496	105.131	140.816	0.42	0.506	0.944
c63143_g4	5727	6551	135.393	140.644	0.05	0.693	0.997
c46618_g1	1232	7445	22.942	140.453	2.61	0.000746	0.0181
c47035_g1	5891	3383	240.702	140.129	-0.78	0.357	0.865
c65137_g8	3591	4774	104.308	140.119	0.43	0.495	0.941
c10655_g1	504	2612	26.637	140.018	2.39	0.00185	0.0346
c62882_g1	1904	1529	170.806	139.867	-0.29	0.778	1
c54950_g1	3122	6039	71.342	139.837	0.97	0.165	0.646
c49941_g1	2267	2660	117.335	139.615	0.25	0.658	0.99
c30834_g1	1231	1343	125.873	139.463	0.15	0.762	1
c65273_g11	341	1620	28.915	139.443	2.27	0.00305	0.0504
c24579_g1	2586	3777	94.026	139.312	0.57	0.39	0.886
c46700_g4	56	315	24.17	139.211	2.52	0.00163	0.0319
c64105_g3	3513	4967	98.533	138.918	0.5	0.424	0.905
c53370_g1	4561	12293	50.847	138.827	1.45	0.0459	0.322
c63839_g6	2251	7631	42.466	138.615	1.7	0.0163	0.17
c43085_g1	1919	2185	119.791	138.363	0.21	0.7	0.998
c42412_g1	2107	7149	40.079	137.767	1.78	0.0162	0.169
c48707_g1	3067	5658	73.363	137.141	0.9	0.194	0.69
c51944_g1	4383	8346	70.975	136.909	0.95	0.174	0.664
c15550_g2	110	1558	9.51	136.677	3.83	4.13e-06	0.000325
c60828_g3	653	2018	44.388	136.425	1.62	0.0256	0.227
c63188_g6	1241	1888	88.34	136.374	0.63	0.35	0.861
c52947_g1	4278	6022	95.393	136.061	0.51	0.429	0.909
c45976_g1	6691	6146	145.794	135.698	-0.1	0.98	1
c43383_g2	1505	1323	151.708	135.435	-0.16	0.914	1
c28292_g2	1000	1112	119.752	135.304	0.18	0.735	1
c49586_g1	118	124	124.814	135.193	0.12	0.83	1
c55438_g1	1348	3383	58.613	134.88	1.2	0.0623	0.385
c62715_g5	2628	2125	163.843	134.385	-0.29	0.788	1
c101899_g1	2544	1767	190.38	134.183	-0.5	0.576	0.967
c59661_g2	6249	2125	408.457	134.002	-1.61	0.0583	0.372
c67430_g1	675	396	222.525	133.376	-0.74	0.382	0.882
c78185_g1	549	470	152.164	132.932	-0.19	0.875	1
c14004_g1	1148	1430	104.675	132.376	0.34	0.579	0.967
c44836_g1	3255	2762	153.729	132.265	-0.22	0.86	1
c65261_g7	1479	1430	134.363	131.892	-0.03	0.943	1
c60769_g2	41	52	106.032	131.518	0.31	0.621	0.98
c62480_g3	1866	2209	109.341	131.286	0.26	0.646	0.987
c2391_g1	1293	973	171.361	131.074	-0.39	0.686	0.995
c45498_g2	3475	9307	48.132	130.58	1.44	0.0472	0.328
c46931_g1	5239	3041	221.534	130.368	-0.76	0.367	0.873
c47361_g1	2127	1878	145.18	130.055	-0.16	0.92	1
c62225_g4	3021	5161	76.037	129.974	0.77	0.248	0.766
c53989_g1	4407	3962	142.535	129.873	-0.13	0.947	1
c65006_g12	5447	7050	98.801	129.55	0.39	0.528	0.954
c64134_g4	1653	2255	94.026	129.54	0.46	0.466	0.925
c49185_g1	3140	3330	120.465	129.509	0.1	0.803	1
c50974_g1	1350	3249	52.976	129.257	1.29	0.0737	0.425
c24122_g1	1860	1673	141.535	129.197	-0.13	0.949	1
c60187_g1	32	71	17.088	129.065	2.91	0.136	0.587
c20505_g1	4184	3799	139.603	128.48	-0.12	0.962	1
c23732_g1	2498	3601	87.706	128.157	0.55	0.404	0.892
c61578_g1	6773	11009	77.761	128.036	0.72	0.288	0.81
c55704_g1	7273	9781	93.66	127.713	0.45	0.481	0.934
c12931_g1	4045	2074	245.407	127.632	-0.94	0.256	0.774
c33040_g1	1378	646	266.418	127.41	-1.06	0.195	0.692
c77420_g1	1527	1031	185.546	127.299	-0.54	0.541	0.958
c62715_g4	1419	1099	161.743	127.258	-0.35	0.726	1
c64341_g1	1076	1602	97.186	126.915	0.38	0.371	0.875
c66162_g3	2674	6295	91.262	126.824	0.47	0.0801	0.445
c58820_g1	8321	6201	167.706	126.622	-0.41	0.67	0.99
c46970_g1	3350	3301	126.666	126.521	0	0.913	1
c44934_g1	3407	4948	86.27	126.239	0.55	0.396	0.888
c62035_g2	2933	2318	157.483	126.229	-0.32	0.754	1
c62158_g1	55	94	94.522	126.208	0.42	0.285	0.808
c9143_g1	1822	3800	59.395	125.562	1.08	0.127	0.568
c51449_g1	9616	9101	130.668	125.28	-0.06	0.975	1
c65846_g1	1498	4196	43.734	125.259	1.52	0.0391	0.293
c63283_g8	3715	5605	79.881	125.169	0.65	0.357	0.865
c52748_g5	1296	4717	32.61	125.148	1.94	0.0116	0.134
c83930_g1	1435	2553	69.222	124.876	0.85	0.219	0.724
c61838_g1	9	13	87.726	124.674	0.51	0.687	0.995
c24531_g1	3239	2565	155.185	124.613	-0.32	0.757	1
c52942_g1	7916	7292	133.57	124.613	-0.1	0.984	1
c56349_g2	3458	6914	61.456	124.452	1.02	0.147	0.611
c46985_g1	588	651	110.282	124.29	0.17	0.742	1
c45158_g1	6	36	20.267	124.199	2.61	0.00998	0.119
c66176_g4	1695	5366	36.899	123.977	1.75	0.0225	0.211
c51042_g1	1459	3213	55.463	123.816	1.16	0.104	0.513
c62933_g2	6632	15463	52.342	123.594	1.24	0.083	0.453
c57458_g1	3818	7993	58.197	123.432	1.08	0.125	0.562
c35961_g1	13442	3839	426.189	123.362	-1.79	0.0273	0.236
c54817_g1	12	7	222.158	123.362	0	1	1
c60051_g3	6438	6208	126.101	123.271	-0.03	0.946	1
c46700_g1	419	3163	16.087	123.109	2.93	0.000205	0.00704
c64088_g1	11587	8239	199.84	122.867	-0.7	0.606	0.975
c47618_g1	2836	3951	86.815	122.574	0.5	0.441	0.913
c47377_g1	1176	921	153.402	122.11	-0.33	0.743	1
c65670_g1	380	523	87.003	122.029	0.49	0.462	0.925
c62377_g4	2263	7354	36.969	121.706	1.72	0.0199	0.193
c24300_g1	32008	2439	1571.48	121.423	-3.69	1.42e-05	0.000886
c7137_g1	2089	1224	203.951	121.343	-0.75	0.378	0.878
c28300_g1	4973	4486	132.401	121.04	-0.13	0.952	1
c41970_g1	2711	4650	69.529	120.858	0.8	0.245	0.762
c46870_g1	819	1951	48.925	120.818	1.3	0.0773	0.434
c62429_g1	8440	2792	353.024	120.525	-1.55	0.0519	0.345
c54631_g1	1275	1857	81.426	120.313	0.56	0.394	0.888
c6220_g1	1303	1096	140.772	120.272	-0.23	0.848	1
c44830_g1	8794	3512	297.017	120.232	-1.3	0.109	0.528
c53873_g2	1250	2025	72.986	119.919	0.72	0.292	0.813
c63382_g6	3041	3633	99.009	119.879	0.28	0.633	0.984
c46293_g1	1082	1391	91.441	119.324	0.38	0.538	0.958
c56248_g1	5183	6594	92.521	119.253	0.37	0.55	0.962
c65501_g1	3312	3534	109.915	118.879	0.11	0.794	1
c62823_g3	1729	2057	98.523	118.879	0.27	0.639	0.985
c66422_g1	1880	1732	127.092	118.799	-0.1	0.985	1
c12224_g1	6605	5883	131.569	118.738	-0.15	0.933	1
c47287_g1	8123	9373	101.485	118.728	0.23	0.681	0.994
c4237_g1	5143	5770	104.249	118.496	0.18	0.721	1
c2925_g1	141	1913	8.608	118.455	3.77	5.26e-06	0.000398
c65283_g6	3295	4165	92.382	118.344	0.36	0.558	0.963
c65899_g2	2419	2292	123.149	118.324	-0.06	0.973	1
c57219_g1	10612	6580	187.963	118.173	-0.67	0.437	0.91
c60998_g1	11033	6419	200.336	118.082	-0.76	0.369	0.874
c63995_g17	22060	16056	160.267	117.789	-0.44	0.637	0.985
c62030_g1	13154	11769	129.786	117.617	-0.14	0.94	1
c26551_g1	2307	1921	139.118	117.496	-0.24	0.832	1
c65984_g1	87	113	75.344	117.406	0.64	0.553	0.962
c63621_g3	2380	5400	51.728	117.194	1.18	0.0925	0.485
c84109_g1	4027	2914	159.553	117.042	-0.45	0.63	0.983
c101740_g1	4533	2885	181.336	117.002	-0.63	0.467	0.926
c66033_g5	1069	902	135.878	116.517	-0.22	0.853	1
c65890_g2	2903	3649	91.461	116.517	0.35	0.566	0.966
c65318_g9	1115	1924	71.53	116.113	0.7	0.241	0.757
c60396_g2	2908	7249	46.409	115.79	1.32	0.0637	0.39
c66131_g1	1536	2362	73.61	115.78	0.65	0.339	0.851
c41116_g1	121	1423	9.678	115.568	3.56	1.43e-05	0.000892
c56944_g1	5982	6128	110.817	115.437	0.06	0.854	1
c75249_g1	2214	2783	90.539	115.376	0.35	0.566	0.966
c64755_g2	11	13	84.418	115.215	0.45	0.901	1
c45994_g1	4842	2365	233.332	115.185	-1.02	0.22	0.727
c62273_g2	1092	1858	66.736	115.185	0.79	0.252	0.77
c37423_g1	1930	4062	53.987	115.154	1.09	0.123	0.56
c61079_g5	837	5198	22.873	114.841	2.32	0.000642	0.0161
c63641_g4	529	353	130.311	114.528	-0.19	0.531	0.956
c84624_g1	37	91	45.131	114.468	1.34	0.095	0.49
c49093_g1	4430	4222	118.454	114.407	-0.05	0.964	1
c66155_g4	2492	3674	75.869	114.367	0.59	0.38	0.88
c58612_g3	1924	1674	129.37	114.195	-0.18	0.898	1
c63188_g2	1834	2087	91.362	114.104	0.32	0.701	0.998
c53467_g1	375	4952	8.519	113.933	3.73	5.61e-06	0.000424
c62827_g7	256	3636	7.895	113.721	3.83	3.54e-06	0.000288
c63638_g5	3472	3985	97.85	113.701	0.22	0.688	0.995
c65878_g2	990	1012	103.328	113.6	0.14	0.859	1
c41651_g1	2774	1981	156.809	113.569	-0.47	0.612	0.978
c65102_g1	326	401	90.411	113.246	0.32	0.601	0.974
c51625_g1	4003	3654	122.159	113.014	-0.11	0.971	1
c59127_g2	8481	7566	124.992	112.954	-0.15	0.935	1
c59482_g4	1928	1910	114.908	112.913	-0.03	0.906	1
c62279_g1	768	1547	55.146	112.711	1.03	0.145	0.607
c47156_g1	1109	1335	92.154	112.6	0.29	0.624	0.982
c113130_g1	401	378	116.948	112.53	-0.06	0.984	1
c24062_g1	3613	3766	106.468	112.469	0.08	0.829	1
c60955_g2	3667	7449	55.275	112.469	1.02	0.139	0.594
c60657_g1	5458	6174	98.098	112.429	0.2	0.709	0.999
c64829_g1	40	25	176.898	112.156	-0.66	0.521	0.949
c59881_g1	9456	9979	104.734	111.954	0.1	0.81	1
c55267_g1	7277	7028	114.393	111.934	-0.03	0.944	1
c62674_g1	2476	5405	50.698	111.833	1.14	0.107	0.521
c63376_g6	512	445	125.883	111.56	-0.17	0.898	1
c60133_g5	709	1395	55.829	111.49	1	0.157	0.63
c58524_g2	950	1783	58.345	111.086	0.93	0.184	0.678
c59139_g4	2147	3894	60.436	111.076	0.88	0.205	0.71
c51724_g4	2800	2471	124.1	111.036	-0.16	0.919	1
c60100_g1	1065	2454	47.459	110.874	1.22	0.0877	0.468
c110505_g1	862	1003	93.739	110.793	0.24	0.671	0.991
c51059_g1	4816	3574	147.24	110.743	-0.41	0.664	0.99
c58199_g1	3747	4747	85.943	110.329	0.36	0.555	0.962
c60042_g6	1757	1959	97.543	110.299	0.18	0.73	1
c65897_g1	448	293	173.679	110.188	-0.66	0.509	0.945
c54447_g1	3150	2917	116.334	110.177	-0.08	0.993	1
c61561_g8	5874	8550	74.65	110.066	0.56	0.393	0.888
c48409_g1	340	2042	18.029	109.814	2.6	0.000816	0.019
c65372_g11	3186	7727	44.675	109.753	1.29	0.0711	0.418
c64917_g2	6212	10257	65.428	109.42	0.74	0.275	0.796
c46634_g1	2803	4529	66.825	109.4	0.71	0.293	0.814
c42658_g1	1885	3381	60.069	109.208	0.86	0.213	0.717
c7682_g1	603	715	90.539	109.178	0.27	0.647	0.987
c60188_g1	3569	6983	54.69	109.168	1	0.159	0.631
c52050_g2	321	629	54.641	108.936	0.99	0.163	0.64
c53900_g1	3654	3553	110.49	108.885	-0.02	0.934	1
c59824_g1	4223	2889	156.691	108.663	-0.53	0.556	0.962
c64112_g7	4728	3621	150.836	108.623	-0.47	0.709	0.999
c66544_g1	824	515	170.618	108.613	-0.65	0.451	0.922
c50636_g1	579	2220	28.043	108.582	1.95	0.00915	0.112
c47023_g2	1454	4708	32.788	108.512	1.72	0.0203	0.196
c63000_g3	3965	5115	83.011	108.502	0.39	0.532	0.957
c64359_g2	87	471	19.732	108.492	2.45	0.00178	0.0338
c63773_g1	6268	5394	127.666	108.128	-0.24	0.881	1
c42791_g1	3270	3759	92.62	107.946	0.22	0.686	0.995
c37282_g1	3024	1992	162.06	107.866	-0.59	0.509	0.945
c50716_g1	6822	8405	86.389	107.815	0.32	0.591	0.973
c63845_g1	19572	19407	107.092	107.583	0.01	0.903	1
c38271_g1	3053	2342	138.147	107.452	-0.36	0.711	0.999
c47065_g1	1782	2982	63.744	107.401	0.75	0.264	0.784
c64791_g3	790	1423	58.692	107.361	0.87	0.211	0.716
c28558_g1	860	2998	30.371	107.31	1.82	0.0145	0.156
c76546_g1	387	354	114.858	107.26	-0.1	0.98	1
c110451_g1	399	2086	20.188	107.028	2.4	0.00178	0.0339
c33190_g1	1531	2079	77.622	106.886	0.46	0.471	0.928
c53078_g2	3766	3853	103.09	106.876	0.05	0.857	1
c34340_g1	1961	1413	146.091	106.816	-0.45	0.625	0.982
c57159_g1	808	4379	19.019	106.806	2.48	0.00141	0.0287
c62939_g1	8836	6398	146.101	106.735	-0.45	0.63	0.983
c49048_g1	899	4941	19.158	106.705	2.47	0.0013	0.027
c64764_g3	664	1640	42.575	106.664	1.32	0.0673	0.404
c60456_g2	454	1084	46.557	106.493	1.19	0.0774	0.434
c56973_g1	19755	18028	115.185	106.462	-0.11	0.97	1
c65648_g2	498	3522	14.829	106.432	2.84	0.000301	0.00939
c110507_g1	2906	2030	149.935	106.21	-0.5	0.583	0.968
c86092_g1	3	9	36.295	106.008	0	1	1
c50866_g1	1472	1658	92.699	105.917	0.19	0.716	1
c64626_g7	2640	2440	112.976	105.867	-0.09	0.99	1
c58261_g1	2645	1865	147.498	105.483	-0.48	0.596	0.974
c52054_g1	1744	1344	134.779	105.402	-0.35	0.719	1
c65197_g1	665	136	473.39	105.19	-2.17	0.00601	0.0828
c65973_g3	278	1303	21.941	105.17	2.26	0.00331	0.053
c58201_g2	3802	4652	84.774	105.11	0.31	0.601	0.974
c59534_g1	3611	3391	110.331	105.009	-0.07	0.987	1
c64646_g15	3225	8548	38.94	104.605	1.42	0.0494	0.337
c56369_g1	2562	3272	78.692	104.565	0.41	0.545	0.96
c65428_g2	2916	8963	33.502	104.373	1.64	0.0257	0.228
c10509_g1	3878	2947	135.403	104.292	-0.38	0.698	0.998
c57985_g1	2231	2562	89.46	104.151	0.22	0.688	0.995
c64979_g3	906	4464	20.792	103.929	2.32	0.0024	0.0422
c46656_g1	4212	2961	145.834	103.908	-0.49	0.591	0.973
c57409_g1	3175	5140	63.328	103.908	0.71	0.291	0.813
c44980_g1	4760	3821	127.488	103.707	-0.3	0.777	1
c33196_g1	5789	3102	190.727	103.585	-0.88	0.293	0.813
c65657_g1	700	2836	23.477	103.565	2.14	0.00684	0.0909
c65119_g4	2545	3932	44.547	103.464	1.21	0.334	0.85
c36072_g1	1171	1292	92.362	103.424	0.16	0.746	1
c60042_g7	1522	1490	104.021	103.323	-0.01	0.924	1
c64668_g9	2804	2608	111.728	103.293	-0.11	0.999	1
c64512_g6	1886	2688	71.421	103.182	0.53	0.416	0.899
c65531_g12	1267	3104	41.545	103.171	1.31	0.0687	0.41
c59422_g1	844	4347	19.772	103.171	2.38	0.00188	0.035
c29131_g1	1113	908	135.482	103.161	-0.39	0.802	1
c64193_g1	1678	1408	121.02	103.04	-0.23	0.843	1
c48650_g1	4003	4185	97.672	102.788	0.07	0.824	1
c52840_g1	3054	3283	94.304	102.737	0.12	0.783	1
c92952_g1	2274	1644	140.009	102.677	-0.45	0.629	0.983
c60252_g1	605	1666	35.889	102.647	1.51	0.0428	0.311
c64646_g13	2924	7988	36.969	102.424	1.47	0.0434	0.312
c50866_g2	538	449	120.405	102.404	-0.23	0.837	1
c52921_g1	1301	5037	26.023	102.323	1.97	0.00852	0.107
c51004_g2	550	769	71.936	102.223	0.51	0.441	0.913
c65077_g8	2077	1250	184.486	102.111	-0.85	0.406	0.892
c65273_g12	856	4372	19.723	102.081	2.37	0.00198	0.0364
c58261_g3	5996	3283	183.882	102.041	-0.85	0.312	0.829
c64748_g9	402	607	66.379	101.97	0.62	0.362	0.869
c51816_g1	1787	2167	83.06	101.93	0.3	0.613	0.978
c65579_g7	2494	2564	97.761	101.839	0.06	0.85	1
c65102_g2	38	77	48.737	101.839	1.06	0.181	0.674
c34364_g1	1961	1324	148.538	101.778	-0.54	0.54	0.958
c66046_g8	7642	5115	150.004	101.728	-0.56	0.528	0.954
c20764_g1	442	2628	16.85	101.576	2.58	0.000846	0.0196
c32667_g2	15	2568	0.584	101.284	7.21	2.19e-13	2.82e-10
c6153_g1	952	1732	54.878	101.264	0.88	0.204	0.708
c63304_g1	3561	2964	119.861	101.122	-0.25	0.831	1
c84000_g1	1952	1921	101.238	101.041	0	0.916	1
c65533_g1	1614	2825	70.956	100.89	0.51	0.23	0.743
c52020_g1	2012	1070	186.537	100.718	-0.89	0.287	0.809
c64991_g6	3197	4830	68.241	100.708	0.56	0.355	0.864
c12193_g2	764	889	85.131	100.628	0.24	0.672	0.992
c62481_g1	3122	2311	134.293	100.607	-0.42	0.661	0.99
c28511_g1	4869	6452	74.938	100.597	0.42	0.499	0.941
c64193_g2	1748	1369	126.062	100.183	-0.33	0.742	1
c31569_g1	1159	1078	106.072	100.163	-0.08	1	1
c56803_g1	5482	4583	117.899	99.87	-0.24	0.837	1
c64909_g1	697	984	38.534	99.547	1.37	0.428	0.908
c64491_g1	829	363	214.164	99.497	-1.11	0.156	0.626
c65851_g1	390	1369	29.5	99.426	1.75	0.0143	0.153
c52957_g1	2495	2137	114.363	99.315	-0.2	0.874	1
c2105_g1	6977	4235	161.376	99.255	-0.7	0.414	0.897
c55034_g1	1891	2260	81.842	99.164	0.28	0.633	0.984
c62891_g1	5215	1538	331.36	99.133	-1.74	0.0317	0.259
c64995_g1	2459	3375	59.802	98.942	0.73	0.458	0.925
c66266_g4	112	47	229.647	98.911	-1.21	0.161	0.637
c34348_g1	775	3758	20.129	98.901	2.29	0.00264	0.0453
c64833_g1	13813	10903	121.426	98.881	-0.3	0.752	1
c61648_g5	1346	3787	34.561	98.528	1.51	0.0384	0.29
c60604_g1	4389	5858	72.848	98.508	0.43	0.491	0.939
c51018_g1	907	3225	27.261	98.285	1.85	0.0131	0.144
c59935_g3	1180	1688	67.627	98.114	0.54	0.413	0.897
c65745_g1	965	2567	36.374	98.094	1.43	0.0491	0.336
c55255_g1	1816	3688	47.657	98.084	1.04	0.14	0.596
c46700_g2	186	1270	14.155	98.073	2.78	0.000399	0.0115
c61604_g2	15	1208	1.189	97.973	6.25	6.15e-11	2.99e-08
c102303_g1	625	1183	50.916	97.811	0.94	0.18	0.672
c65372_g3	253	520	46.746	97.801	1.06	0.138	0.592
c13848_g1	2458	2156	109.826	97.67	-0.17	0.91	1
c60479_g1	4841	4479	104.338	97.448	-0.1	0.991	1
c3753_g1	904	700	123.773	97.427	-0.34	0.728	1
c54539_g1	4676	4686	95.958	97.427	0.02	0.888	1
c47399_g1	3051	3386	86.567	97.367	0.17	0.736	1
c55637_g1	4646	5854	76.275	97.367	0.35	0.562	0.964
c22342_g1	657	949	66.359	97.347	0.55	0.404	0.892
c60051_g2	3139	3723	82.387	97.337	0.24	0.643	0.987
c55012_g1	1414	1806	75.096	97.256	0.37	0.546	0.961
c65850_g2	2777	2532	106.151	97.215	-0.13	0.969	1
c60370_g3	7786	5696	130.807	96.953	-0.43	0.644	0.987
c65375_g4	1116	3456	26.171	96.862	1.88	0.0251	0.225
c20867_g1	2450	2096	111.579	96.781	-0.21	0.872	1
c65522_g7	2201	3489	60.119	96.569	0.68	0.31	0.829
c23973_g2	805	607	125.814	96.499	-0.38	0.689	0.995
c51685_g1	638	1023	59.257	96.478	0.7	0.302	0.82
c64063_g1	83	120	65.557	96.458	0.56	0.43	0.909
c62827_g9	18	335	5.072	96.357	4.22	1.83e-06	0.000172
c42551_g1	3616	5427	63.288	96.266	0.6	0.362	0.869
c38077_g1	1551	1491	98.672	96.226	-0.04	0.952	1
c54088_g1	4574	3051	142.426	96.034	-0.57	0.524	0.952
c63898_g1	1286	4393	27.826	95.984	1.78	0.0158	0.165
c61448_g5	637	1542	39.079	95.954	1.29	0.0731	0.423
c110630_g1	1535	4173	34.789	95.832	1.46	0.0445	0.315
c66290_g3	1547	4751	30.787	95.812	1.63	0.0259	0.23
c65006_g7	4098	2191	176.74	95.802	-0.88	0.291	0.813
c101582_g1	6564	4278	145.002	95.752	-0.6	0.495	0.941
c33053_g2	10434	4631	212.708	95.651	-1.15	0.16	0.634
c10935_g1	747	744	94.462	95.62	0.02	0.9	1
c93662_g1	483	181	248.557	95.519	-1.38	0.0917	0.483
c56369_g2	3788	5243	68.063	95.439	0.49	0.448	0.919
c65009_g1	8774	6822	120.425	95.227	-0.34	0.73	1
c50314_g1	2872	4421	60.951	95.065	0.64	0.337	0.851
c48503_g2	2975	2652	105.695	94.782	-0.16	0.934	1
c57627_g1	3474	3058	106.022	94.581	-0.16	0.915	1
c72979_g1	96	138	64.021	94.581	0.56	0.435	0.91
c52179_g1	663	4273	14.363	94.55	2.71	0.000523	0.0139
c65104_g5	6	12	47.607	94.53	0	1	1
c60181_g3	978	1297	70.222	94.5	0.43	0.5	0.941
c66152_g5	7952	4100	177.156	94.439	-0.91	0.26	0.78
c30510_g1	980	855	106.567	94.439	-0.17	0.904	1
c60254_g4	1723	2608	61.644	94.369	0.61	0.354	0.864
c63257_g1	5403	5984	81.337	94.268	0.21	0.739	1
c1624_g1	500	2090	22.179	94.005	2.08	0.00588	0.0817
c56671_g1	3006	9153	29.817	93.854	1.65	0.0269	0.235
c63038_g1	5298	6799	72.194	93.844	0.38	0.539	0.958
c64857_g10	10390	5808	176.859	93.823	-0.91	0.33	0.845
c46687_g1	5350	3690	134.105	93.733	-0.52	0.566	0.966
c58319_g1	2760	2840	89.796	93.652	0.06	0.848	1
c110692_g1	407	366	102.08	93.601	-0.12	0.949	1
c24391_g1	268	172	141.921	93.42	-0.6	0.486	0.936
c60839_g1	2485	2620	87.31	93.309	0.1	0.812	1
c84953_g1	949	929	93.759	93.198	-0.01	0.925	1
c3291_g1	81	27	273.56	93.147	-1.55	0.0805	0.446
c32997_g1	2901	4359	61.129	93.147	0.61	0.361	0.869
c66140_g4	194	421	42.1	93.076	1.14	0.115	0.543
c40467_g2	1223	1023	109.499	92.986	-0.24	0.839	1
c23090_g1	3051	1549	180.474	92.935	-0.96	0.249	0.767
c66113_g1	689	1169	56.245	92.733	0.72	0.255	0.773
c103962_g1	255	164	140.425	92.673	-0.6	0.493	0.94
c55665_g1	1746	5280	30.243	92.663	1.61	0.0278	0.239
c64813_g8	1152	707	147.944	92.279	-0.68	0.429	0.909
c58796_g1	1743	2294	69.113	92.208	0.42	0.508	0.944
c101834_g1	2859	1672	155.423	92.178	-0.75	0.376	0.876
c54641_g1	3157	6328	45.398	92.178	1.02	0.146	0.609
c66075_g2	2894	1111	236.522	92.158	-1.36	0.0949	0.489
c65605_g9	1727	1509	109.509	92.117	-0.25	0.905	1
c64013_g3	2133	4259	45.319	92.067	1.02	0.148	0.613
c64974_g1	520	2257	20.901	91.976	2.13	0.00486	0.0705
c60181_g2	1787	2307	70.242	91.926	0.39	0.532	0.956
c63082_g5	2053	1173	158.404	91.855	-0.79	0.353	0.863
c63641_g3	1833	1612	102.159	91.794	-0.15	0.914	1
c59189_g1	3791	3321	103.367	91.764	-0.17	0.908	1
c63019_g2	440	2713	14.661	91.754	2.64	0.000684	0.0169
c61884_g2	5884	6767	78.642	91.481	0.22	0.685	0.995
c101705_g1	4364	2404	163.763	91.451	-0.84	0.317	0.835
c61690_g6	1853	3272	51.084	91.421	0.84	0.224	0.733
c52767_g1	5180	5625	83.041	91.35	0.14	0.768	1
c66015_g2	1231	1077	101.961	91.017	-0.16	0.907	1
c63437_g6	437	2458	16.117	90.946	2.49	0.00118	0.025
c65333_g6	7210	6522	97.691	90.916	-0.1	0.956	1
c63347_g13	4693	4971	84.655	90.845	0.1	0.805	1
c61925_g4	3105	3433	81.099	90.684	0.16	0.742	1
c47006_g2	2713	4068	59.663	90.654	0.6	0.363	0.87
c61313_g1	5266	5917	79.544	90.543	0.19	0.718	1
c36054_g1	841	1429	52.501	90.492	0.78	0.253	0.772
c6126_g1	782	1405	49.499	90.22	0.86	0.213	0.717
c64997_g3	3642	3191	123.565	90.199	-0.45	0.908	1
c54913_g1	112	2367	4.21	90.179	4.39	2.62e-07	3.4e-05
c66293_g1	1931	2614	64.319	90.108	0.49	0.475	0.93
c1564_g1	4233	4969	75.76	90.098	0.25	0.657	0.99
c11670_g1	1222	1415	76.661	90.058	0.23	0.677	0.994
c62854_g3	13618	15102	79.772	89.563	0.17	0.737	1
c43166_g2	772	2267	30.064	89.483	1.57	0.0321	0.261
c59868_g1	3739	4285	77.434	89.452	0.21	0.69	0.996
c60408_g1	491	420	105.16	89.442	-0.23	0.873	1
c50727_g1	2057	3079	58.94	89.402	0.6	0.365	0.872
c2654_g1	1714	2238	67.528	89.392	0.4	0.518	0.948
c55310_g1	4836	7171	59.465	89.321	0.59	0.374	0.876
c65865_g2	2366	5545	38.514	89.281	1.21	0.0816	0.449
c64633_g14	624	1447	37.949	89.271	1.23	0.0862	0.465
c60384_g2	3060	3805	70.837	89.26	0.33	0.58	0.967
c53063_g1	8391	5992	123.219	89.139	-0.47	0.612	0.978
c46823_g2	431	725	52.115	89.079	0.77	0.265	0.785
c64112_g1	2899	2947	85.151	89.059	0.06	0.866	1
c65463_g1	2310	2018	69.975	88.897	0.34	0.904	1
c53500_g1	2614	2476	92.57	88.836	-0.06	0.974	1
c65621_g1	526	2178	20.951	88.786	2.08	0.00616	0.0843
c42458_g1	1652	2367	61.069	88.695	0.54	0.411	0.896
c110579_g1	1040	3713	24.458	88.463	1.85	0.0128	0.142
c39070_g1	921	755	106.2	88.443	-0.26	0.81	1
c25173_g1	1435	883	141.495	88.413	-0.68	0.431	0.91
c55699_g1	311	195	102.912	88.402	-0.22	0.461	0.925
c30635_g1	4	886	0.396	88.18	7.48	1.36e-12	1.25e-09
c61802_g2	389	465	78.85	88.029	0.16	0.636	0.985
c65114_g1	230	304	64.368	87.999	0.45	0.513	0.947
c65976_g1	356	239	128.112	87.928	-0.54	0.544	0.959
c63624_g3	3318	2585	111.312	87.898	-0.34	0.734	1
c62661_g7	2074	2209	81.198	87.676	0.11	0.797	1
c64024_g1	524	1212	37.355	87.676	1.23	0.0871	0.467
c66174_g1	210	1520	11.927	87.544	2.87	0.000285	0.00896
c51262_g1	7487	4576	141.317	87.514	-0.69	0.421	0.902
c58552_g1	2030	3460	50.688	87.514	0.79	0.25	0.767
c62366_g1	4395	5709	66.409	87.383	0.4	0.524	0.952
c65330_g3	218	191	97.275	87.292	-0.16	0.919	1
c56985_g1	6866	5001	118.048	87.171	-0.44	0.639	0.985
c64626_g5	3676	3864	81.931	87.171	0.09	0.816	1
c33233_g1	137	81	142.723	86.979	-0.71	0.414	0.897
c61727_g7	2095	3228	55.691	86.959	0.64	0.337	0.851
c63577_g2	4285	3368	108.875	86.797	-0.33	0.746	1
c66231_g1	16976	12042	120.802	86.787	-0.48	0.603	0.974
c65919_g9	1477	2182	57.919	86.737	0.58	0.379	0.878
c63995_g19	2043	1954	89.351	86.646	-0.04	0.959	1
c65176_g1	419	575	61.921	86.535	0.48	0.462	0.925
c65380_g2	940	4934	16.255	86.464	2.4	0.00168	0.0328
c55102_g2	1375	1104	106.092	86.444	-0.3	0.778	1
c54885_g1	2162	3311	55.681	86.414	0.63	0.342	0.854
c535_g1	455	370	104.17	86.333	-0.27	0.803	1
c51924_g1	5773	6013	81.812	86.293	0.08	0.829	1
c47041_g1	1448	1522	80.931	86.272	0.09	0.817	1
c38237_g1	677	1470	39.158	86.242	1.14	0.11	0.53
c35143_g1	528	1096	40.871	86.091	1.07	0.131	0.574
c110796_g1	2097	2311	77.008	86.02	0.16	0.747	1
c48754_g1	3610	3612	84.844	86.01	0.02	0.89	1
c65848_g1	1846	5592	25.517	86.01	1.75	0.0276	0.238
c62809_g1	2059	876	199.068	86	-1.21	0.139	0.594
c46951_g1	865	982	74.621	86	0.2	0.706	0.998
c56065_g1	2934	3740	66.567	85.99	0.37	0.548	0.961
c65077_g5	1064	1815	49.688	85.939	0.79	0.25	0.768
c65372_g2	240	645	36.988	85.818	1.21	0.0488	0.335
c64210_g2	3038	2645	97.077	85.727	-0.18	0.899	1
c55171_g1	6764	9601	59.633	85.727	0.52	0.42	0.902
c60816_g14	1378	3476	33.511	85.657	1.35	0.061	0.382
c64112_g5	5259	7527	59.356	85.556	0.53	0.411	0.896
c65745_g7	2585	6240	34.888	85.313	1.29	0.0725	0.422
c63406_g2	1610	2083	63.358	85.273	0.43	0.53	0.954
c43414_g1	1805	3467	43.764	85.182	0.96	0.169	0.653
c53200_g1	3699	2640	120.495	85.172	-0.5	0.611	0.978
c62791_g2	4369	3382	110.519	85.152	-0.38	0.724	1
c64994_g5	3387	5642	51.936	85.101	0.71	0.268	0.788
c67191_g1	1206	863	116.829	84.889	-0.46	0.617	0.979
c54646_g2	2450	4225	48.529	84.778	0.8	0.241	0.757
c57253_g1	4718	3374	116.909	84.718	-0.46	0.614	0.978
c53025_g1	7279	4004	151.876	84.647	-0.84	0.316	0.834
c34333_g1	605	1286	39.247	84.627	1.11	0.12	0.555
c59511_g5	2004	1778	94.026	84.586	-0.15	0.928	1
c64877_g2	3284	2993	65.26	84.385	0.37	0.968	1
c64969_g3	1008	2701	30.243	84.243	1.47	0.0475	0.33
c10613_g1	1395	995	116.304	84.203	-0.47	0.612	0.978
c65321_g4	819	1885	36.008	84.031	1.22	0.0883	0.47
c59350_g4	27	31	71.273	83.991	0.24	0.768	1
c61619_g1	4491	6819	54.591	83.961	0.62	0.35	0.861
c56630_g1	1253	848	121.624	83.87	-0.54	0.544	0.959
c53697_g1	2948	2639	92.352	83.789	-0.14	0.941	1
c50496_g1	605	1227	40.079	83.769	1.06	0.142	0.601
c24252_g1	2228	1022	180.97	83.658	-1.11	0.18	0.672
c21849_g1	3128	2133	120.94	83.607	-0.53	0.552	0.962
c34347_g1	5455	4323	100.782	83.587	-0.27	0.758	1
c41547_g1	1999	1933	85.18	83.506	-0.03	0.943	1
c83923_g1	1543	1084	117.057	83.456	-0.49	0.592	0.973
c60176_g3	244	298	66.894	83.355	0.32	0.61	0.977
c56788_g1	3270	1896	141.772	83.345	-0.77	0.367	0.873
c65472_g8	1447	4005	29.579	83.103	1.49	0.0412	0.304
c65579_g2	2431	2535	78.583	83.052	0.08	0.828	1
c60389_g1	1617	2086	63.506	83.052	0.39	0.533	0.957
c63994_g8	1486	1988	60.019	82.931	0.47	0.489	0.939
c28641_g1	1426	4463	26.142	82.891	1.66	0.0238	0.217
c55357_g1	2932	4073	58.761	82.628	0.49	0.444	0.916
c63296_g2	1486	2597	46.637	82.608	0.82	0.231	0.744
c24296_g1	938	1367	55.909	82.578	0.56	0.394	0.888
c55186_g1	3752	4205	72.699	82.547	0.18	0.722	1
c65898_g1	950	710	130.163	82.517	-0.66	0.676	0.994
c66057_g6	2049	4592	37.246	82.355	1.14	0.0971	0.496
c64271_g3	2174	1696	104.061	82.315	-0.34	0.736	1
c64656_g1	2431	3526	55.938	82.214	0.55	0.397	0.888
c65138_g4	939	610	124.447	82.174	-0.6	0.494	0.941
c62823_g6	1105	1314	68.122	82.174	0.27	0.641	0.986
c64917_g1	1818	2568	50.728	82.164	0.69	0.426	0.906
c57208_g1	6005	7882	61.793	82.154	0.41	0.511	0.946
c64769_g3	1178	2034	46.468	82.154	0.82	0.241	0.757
c46820_g1	1338	1218	89.153	82.133	-0.12	0.967	1
c111136_g1	1690	1815	75.374	82.073	0.12	0.785	1
c50752_g1	849	560	122.307	82.032	-0.58	0.513	0.947
c92869_g1	944	1812	42.139	82.012	0.96	0.171	0.656
c35963_g1	1132	4136	22.09	82.002	1.89	0.0114	0.132
c30615_g1	4128	2823	123.1	81.942	-0.59	0.555	0.962
c63595_g2	3699	4291	71.035	81.942	0.21	0.673	0.993
c53775_g2	1116	1481	60.871	81.921	0.43	0.499	0.941
c66192_g9	2349	2220	85.131	81.891	-0.06	0.977	1
c20740_g1	1132	982	92.976	81.861	-0.18	0.894	1
c55113_g2	1067	791	108.657	81.8	-0.41	0.666	0.99
c54277_g2	2722	3689	59.554	81.709	0.46	0.473	0.93
c45913_g1	1860	1236	121.178	81.679	-0.57	0.52	0.949
c44174_g1	1119	986	91.302	81.659	-0.16	0.918	1
c62661_g5	280	805	27.944	81.578	1.54	0.0364	0.28
c65908_g3	1782	1787	77.573	81.568	0.07	0.887	1
c58605_g1	3082	5194	47.568	81.205	0.77	0.258	0.777
c56672_g1	804	3890	16.563	81.184	2.29	0.00267	0.0454
c65023_g12	1491	2755	42.813	81.154	0.92	0.193	0.689
c62035_g8	1742	4276	32.996	81.144	1.3	0.068	0.407
c28341_g1	1059	715	118.266	81.114	-0.54	0.541	0.958
c11070_g1	2277	2043	89.153	81.083	-0.14	0.945	1
c35840_g1	183	1801	8.123	81.073	3.3	4.09e-05	0.002
c64646_g9	4824	7032	54.859	81.043	0.56	0.391	0.888
c60726_g1	9388	8219	91.144	80.932	-0.17	0.907	1
c92868_g1	1615	1902	67.766	80.922	0.26	0.653	0.988
c58098_g1	759	698	86.518	80.831	-0.1	0.983	1
c58053_g1	3048	4398	57.999	80.821	0.48	0.402	0.891
c101719_g1	1108	3521	25.082	80.75	1.68	0.0222	0.209
c65069_g4	113	115	77.117	80.67	0.06	0.883	1
c21284_g1	193	184	82.635	80.649	-0.04	0.968	1
c64995_g2	244	510	37.9	80.569	1.09	0.13	0.574
c110908_g1	3669	1096	265.764	80.559	-1.72	0.0337	0.268
c65646_g1	155	388	55.958	80.548	0.52	0.0668	0.402
c44537_g1	969	942	81.614	80.528	-0.02	0.935	1
c47598_g1	292	1870	12.244	80.468	2.71	0.00057	0.0149
c64643_g8	3022	2420	99.108	80.437	-0.3	0.774	1
c42577_g1	3878	4038	76.146	80.336	0.08	0.83	1
c57257_g1	1042	1252	65.874	80.286	0.29	0.627	0.982
c12014_g1	2048	2197	73.729	80.175	0.12	0.786	1
c65438_g2	2800	5227	42.397	80.175	0.92	0.186	0.678
c58261_g2	4199	3826	86.815	80.145	-0.12	0.968	1
c43337_g1	2996	2773	85.349	80.054	-0.09	0.992	1
c54819_g1	2655	6450	32.511	80.003	1.3	0.0707	0.416
c62254_g6	2407	2730	71.064	79.943	0.17	0.706	0.998
c63777_g1	93	207	42.338	79.892	0.91	0.112	0.535
c62381_g1	2792	4012	54.175	79.872	0.56	0.407	0.893
c35931_g1	2856	2142	104.873	79.731	-0.39	0.68	0.994
c64633_g1	5153	3769	107.884	79.67	-0.44	0.644	0.987
c47432_g1	767	1616	37.256	79.589	1.09	0.123	0.56
c52679_g1	1894	1849	80.356	79.539	-0.01	0.928	1
c65505_g4	1556	2218	57.444	79.509	0.47	0.416	0.899
c54315_g1	1052	757	108.687	79.428	-0.45	0.625	0.982
c66206_g1	818	1485	42.546	79.347	0.9	0.206	0.71
c63109_g9	1968	2830	54.343	79.196	0.54	0.407	0.892
c50731_g1	502	602	64.972	79.186	0.29	0.631	0.983
c64956_g2	3463	3599	74.849	79.145	0.08	0.833	1
c66275_g1	6862	6123	87.528	79.105	-0.15	0.936	1
c52175_g1	2055	2374	67.528	79.064	0.23	0.68	0.994
c66098_g8	5742	4503	99.227	78.832	-0.33	0.743	1
c57383_g1	1200	3146	29.658	78.792	1.41	0.052	0.346
c46707_g1	3399	4511	58.573	78.752	0.43	0.498	0.941
c60275_g1	1869	4327	33.561	78.711	1.23	0.0857	0.463
c65938_g3	973	3246	25.379	78.711	1.63	0.0177	0.179
c60226_g3	2049	5631	28.251	78.64	1.47	0.0424	0.31
c51764_g1	739	518	110.302	78.62	-0.49	0.591	0.973
c65865_g4	899	2818	24.735	78.56	1.66	0.0238	0.217
c60851_g1	2157	3336	51.045	78.54	0.62	0.333	0.849
c63108_g1	787	739	82.337	78.529	-0.07	0.988	1
c67552_g1	176	143	94.105	78.439	-0.26	0.804	1
c63108_g2	3942	3313	91.282	78.418	-0.22	0.845	1
c65745_g4	2330	2862	63.199	78.368	0.31	0.596	0.974
c55327_g3	678	767	68.202	78.358	0.2	0.711	0.999
c24334_g1	2135	2120	77.82	78.338	0.01	0.902	1
c54107_g2	1745	2081	64.794	78.328	0.27	0.636	0.985
c60316_g1	5423	9804	42.724	78.237	0.87	0.207	0.711
c63531_g15	482	980	37.9	78.196	1.04	0.141	0.598
c44794_g2	166	267	47.588	78.116	0.71	0.308	0.826
c58878_g1	1395	2280	48.687	78.075	0.68	0.284	0.807
c62248_g10	829	1453	43.913	78.055	0.83	0.23	0.743
c65069_g5	8658	5830	114.313	77.974	-0.55	0.535	0.958
c28622_g1	496	545	69.638	77.793	0.16	0.756	1
c65196_g1	2661	1567	129.915	77.782	-0.74	0.383	0.882
c31568_g1	1314	1470	68.439	77.641	0.18	0.726	1
c40690_g1	2096	2811	57.087	77.591	0.44	0.485	0.936
c51756_g3	650	1270	39.148	77.591	0.99	0.161	0.637
c63672_g4	3639	6264	44.487	77.56	0.8	0.242	0.758
c34506_g1	1664	2152	59.098	77.469	0.39	0.53	0.954
c58497_g1	2882	2622	85.25	77.419	-0.14	0.966	1
c62540_g2	609	1941	24.071	77.399	1.68	0.0221	0.208
c63624_g1	4419	4773	70.074	77.389	0.14	0.776	1
c1590_g1	2851	2278	95.453	77.298	-0.3	0.77	1
c33043_g1	401	2465	12.402	77.237	2.63	0.000706	0.0173
c56967_g2	3122	3355	70.728	77.015	0.12	0.783	1
c60159_g2	3502	3569	74.571	77.005	0.05	0.862	1
c61289_g4	3997	6460	45.091	76.975	0.77	0.293	0.813
c46700_g3	510	3015	12.838	76.934	2.57	0.000874	0.0202
c48663_g1	158	2101	5.696	76.783	3.73	5.79e-06	0.000435
c63198_g1	7985	3869	156.304	76.733	-1.03	0.214	0.718
c57476_g1	2017	3099	48.945	76.632	0.65	0.339	0.851
c63164_g4	2491	4058	46.399	76.581	0.72	0.286	0.809
c12204_g1	717	628	85.864	76.42	-0.17	0.909	1
c6188_g1	2552	3115	61.694	76.309	0.31	0.604	0.974
c65669_g1	2894	2962	80.871	76.288	-0.08	0.856	1
c63720_g2	1493	1700	66.052	76.258	0.21	0.701	0.998
c65428_g1	270	748	27.102	76.258	1.49	0.0426	0.311
c52382_g1	3898	2967	98.088	76.208	-0.36	0.7	0.998
c55086_g1	4919	3560	101.891	76.187	-0.42	0.63	0.983
c63545_g2	2228	3778	44.903	76.137	0.76	0.254	0.772
c63818_g3	6743	5331	94.73	76.107	-0.32	0.754	1
c61923_g1	1136	290	292.242	76.086	-1.94	0.0171	0.175
c57300_g2	337	406	62.03	76.076	0.29	0.627	0.982
c34462_g1	860	1757	36.681	75.965	1.05	0.138	0.59
c66289_g1	1440	5073	21.218	75.935	1.83	0.0136	0.148
c42620_g1	1376	954	107.845	75.885	-0.51	0.575	0.967
c53494_g1	630	913	51.57	75.864	0.56	0.402	0.89
c64617_g1	1527	1953	68.33	75.854	0.15	0.544	0.96
c34987_g1	1286	1392	69.073	75.834	0.13	0.774	1
c61300_g1	2573	2769	70.163	75.773	0.11	0.781	1
c60025_g1	109	98	81.842	75.693	-0.11	0.971	1
c65261_g8	2020	2237	67.399	75.652	0.17	0.74	1
c59456_g1	3536	5980	44.428	75.642	0.77	0.255	0.773
c52098_g1	687	1254	40.733	75.42	0.89	0.203	0.706
c65832_g2	205	234	57.919	75.279	0.38	0.706	0.998
c62365_g2	4740	4642	75.532	75.218	-0.01	0.923	1
c65984_g8	1532	2075	54.759	75.178	0.46	0.474	0.93
c61776_g2	4946	4897	78.92	75.067	-0.07	0.906	1
c58858_g1	1095	2736	28.836	75.067	1.38	0.0635	0.39
c28341_g2	47	31	110.589	74.986	-0.56	0.583	0.967
c65011_g9	5152	2414	157.81	74.936	-1.07	0.192	0.687
c65435_g1	1030	1611	46.736	74.936	0.68	0.324	0.841
c57621_g2	635	1455	32.422	74.936	1.21	0.0905	0.479
c65912_g2	262	230	119.89	74.895	-0.68	0.914	1
c66058_g7	1068	2001	55.75	74.875	0.42	0.185	0.678
c65372_g10	1914	3118	45.349	74.855	0.72	0.287	0.809
c43760_g1	1717	2639	48.44	74.814	0.63	0.339	0.851
c57169_g1	2816	9053	22.932	74.784	1.7	0.0209	0.2
c52952_g1	926	1230	55.611	74.774	0.43	0.498	0.941
c110999_g1	2003	2128	69.301	74.623	0.11	0.801	1
c40003_g1	83	223	27.182	74.623	1.45	0.0544	0.354
c57602_g2	5103	3331	112.778	74.592	-0.6	0.497	0.941
c48350_g1	3116	2423	94.63	74.572	-0.34	0.731	1
c63971_g7	4033	8550	34.809	74.572	1.1	0.119	0.552
c58118_g1	1129	5657	14.69	74.562	2.34	0.00217	0.0389
c58282_g1	17	19	65.497	74.542	0.19	0.788	1
c62646_g4	3100	5432	41.971	74.512	0.83	0.229	0.74
c35954_g1	3829	2413	116.384	74.481	-0.64	0.456	0.925
c63995_g23	1429	2978	35.265	74.481	1.08	0.127	0.569
c51568_g1	927	1887	36.067	74.421	1.04	0.139	0.594
c60333_g1	4439	3897	83.665	74.411	-0.17	0.911	1
c65575_g2	1710	776	201.346	74.37	-1.44	0.174	0.663
c56429_g1	2305	3921	43.11	74.33	0.78	0.251	0.77
c11063_g1	9	7	97.582	74.3	0	1	1
c24096_g1	13	17	55.899	74.209	0.41	0.684	0.995
c59267_g1	416	1281	23.734	74.118	1.64	0.0262	0.231
c54646_g4	1716	3317	37.84	74.108	0.97	0.166	0.647
c65557_g3	1001	1735	43.041	74.047	0.78	0.238	0.753
c65380_g3	3936	8296	34.651	73.966	1.09	0.122	0.559
c65270_g5	537	1061	36.86	73.886	1	0.156	0.626
c54284_g3	1821	1316	100.643	73.765	-0.45	0.629	0.983
c65311_g1	147	185	30.579	73.754	1.27	0.58	0.967
c66258_g4	728	941	51.312	73.502	0.52	0.532	0.957
c51270_g1	531	1699	22.645	73.462	1.69	0.0219	0.206
c6116_g1	1373	974	101.981	73.411	-0.47	0.605	0.975
c53646_g1	196	791	17.9	73.361	2.03	0.00746	0.0973
c55439_g1	789	2061	27.707	73.351	1.4	0.0531	0.348
c30511_g1	2222	3049	53.095	73.33	0.47	0.459	0.925
c60492_g1	131	185	50.678	73.209	0.53	0.438	0.91
c65798_g6	2117	3595	40.842	73.189	0.84	0.253	0.771
c59868_g2	2857	8029	25.686	73.139	1.51	0.0384	0.29
c61940_g6	309	277	22.001	72.937	1.72	0.948	1
c56308_g1	1871	3967	33.947	72.927	1.1	0.119	0.553
c62322_g3	3403	2927	81.446	72.856	-0.16	0.88	1
c59453_g1	508	619	58.851	72.856	0.31	0.609	0.977
c60456_g1	1149	4091	20.188	72.836	1.85	0.0129	0.143
c62190_g1	5388	4241	91.342	72.806	-0.33	0.748	1
c65881_g5	1314	1826	51.609	72.705	0.49	0.445	0.916
c12119_g1	2347	2232	75.383	72.684	-0.05	0.968	1
c63720_g6	2460	2875	61.357	72.664	0.24	0.663	0.99
c35080_g1	740	483	109.46	72.654	-0.59	0.502	0.942
c50929_g1	765	1410	38.861	72.644	0.9	0.196	0.695
c65557_g7	579	975	42.496	72.614	0.77	0.262	0.782
c24264_g1	1870	1347	99.365	72.594	-0.45	0.625	0.982
c54406_g1	1467	3147	33.353	72.503	1.12	0.115	0.542
c64956_g4	3009	1729	124.378	72.452	-0.78	0.358	0.866
c64945_g6	10905	10311	75.71	72.452	-0.06	0.976	1
c50750_g2	2692	2486	77.236	72.351	-0.09	0.988	1
c53646_g4	294	1154	18.167	72.341	1.99	0.00841	0.106
c24221_g1	154	692	15.849	72.311	2.18	0.00447	0.0662
c54242_g1	3	6	29.242	72.291	0	1	1
c61129_g1	2601	2816	67.508	72.25	0.1	0.773	1
c43660_g1	99	754	9.321	72.048	2.94	0.000227	0.00769
c35843_g1	2676	2060	92.332	72.038	-0.36	0.717	1
c57436_g4	1047	1058	70.213	71.978	0.04	0.877	1
c84248_g1	1843	1575	83.021	71.937	-0.21	0.871	1
c60479_g5	893	767	82.486	71.927	-0.2	0.879	1
c51039_g1	3051	5755	37.622	71.877	0.93	0.18	0.672
c44794_g3	351	506	49.004	71.816	0.55	0.412	0.896
c61937_g5	3249	2709	84.972	71.806	-0.24	0.833	1
c62480_g4	1203	1515	56.176	71.735	0.35	0.564	0.966
c58965_g4	217	206	73.927	71.725	-0.04	0.972	1
c44265_g1	627	1301	34.046	71.645	1.07	0.131	0.575
c65968_g3	419	3732	8.133	71.635	3.12	7.28e-05	0.00315
c30444_g1	321	1373	16.513	71.614	2.11	0.00537	0.0759
c25283_g1	678	567	84.239	71.594	-0.23	0.842	1
c47288_g1	1923	2828	48.033	71.584	0.57	0.383	0.882
c328_g1	270	1691	11.273	71.574	2.66	0.000642	0.0161
c47376_g1	7	14	35.651	71.554	1	0.398	0.888
c52058_g1	432	559	51.788	71.534	0.47	0.535	0.958
c27777_g1	3063	3590	60.148	71.423	0.25	0.659	0.99
c84257_g1	2739	3099	62.219	71.332	0.2	0.709	0.999
c60922_g1	1065	1058	70.748	71.301	0.01	0.902	1
c101594_g1	1819	1878	68.103	71.271	0.07	0.843	1
c59255_g2	1061	3178	23.457	71.2	1.6	0.0292	0.246
c56625_g3	1932	1759	77.097	71.16	-0.12	0.967	1
c60037_g1	6187	6517	66.686	71.16	0.09	0.813	1
c53734_g1	1745	1104	109.123	70.978	-0.62	0.462	0.925
c63242_g2	2557	2459	73.165	70.978	-0.04	0.951	1
c36061_g1	1602	2225	50.054	70.837	0.5	0.445	0.916
c53355_g1	181	370	34.443	70.837	1.04	0.145	0.607
c65710_g3	6204	4291	105.695	70.787	-0.58	0.57	0.967
c53806_g2	854	1433	41.555	70.716	0.77	0.264	0.783
c65501_g5	1522	1707	62.248	70.706	0.18	0.722	1
c30731_g1	285	2321	8.569	70.696	3.03	0.000132	0.005
c35703_g1	1618	1557	72.422	70.665	-0.04	0.95	1
c6249_g1	1822	1663	76.324	70.625	-0.11	0.971	1
c60479_g3	1713	2075	57.771	70.615	0.29	0.615	0.979
c63618_g6	1416	1810	54.532	70.615	0.37	0.545	0.96
c65919_g10	1859	3060	42.536	70.615	0.73	0.278	0.802
c62545_g7	495	1370	25.151	70.585	1.49	0.0422	0.309
c58233_g2	2554	2501	71.084	70.544	-0.01	0.923	1
c13003_g1	2708	955	197.017	70.504	-1.48	0.0681	0.407
c62389_g1	2175	3873	39.069	70.474	0.85	0.218	0.722
c33026_g1	3480	2310	104.596	70.363	-0.57	0.518	0.948
c65967_g5	569	2172	21.555	70.332	1.7	0.00934	0.114
c63494_g6	253	898	19.524	70.322	1.84	0.0138	0.15
c65394_g2	1842	1206	107.062	70.292	-0.61	0.502	0.942
c52353_g1	597	703	58.752	70.251	0.26	0.655	0.989
c64813_g9	1017	1754	40.158	70.211	0.8	0.242	0.758
c60114_g1	3212	4836	46.181	70.171	0.6	0.359	0.867
c58612_g1	3427	3705	64.12	70.14	0.13	0.775	1
c65300_g1	952	1023	64.269	70.07	0.12	0.785	1
c63776_g2	100	127	53.749	70.07	0.38	0.566	0.966
c61961_g1	466	4950	6.508	70.07	3.41	2.35e-05	0.00128
c65881_g4	923	1372	46.468	70.039	0.59	0.373	0.876
c28452_g1	1366	1793	52.57	69.949	0.41	0.512	0.947
c63298_g5	1866	2828	46.231	69.817	0.59	0.353	0.863
c34323_g1	617	1956	21.714	69.767	1.68	0.0228	0.212
c59943_g1	4931	3739	90.767	69.727	-0.38	0.695	0.997
c52667_g1	1601	1442	76.344	69.716	-0.13	0.951	1
c65981_g2	596	1253	34.928	69.696	0.99	0.125	0.562
c63708_g3	3649	1979	131.351	69.686	-0.91	0.303	0.821
c64079_g5	3410	3669	64.338	69.666	0.11	0.782	1
c12541_g1	8012	5855	94.096	69.656	-0.43	0.643	0.987
c49120_g1	1724	5366	22.08	69.605	1.65	0.0244	0.22
c55084_g2	3341	2663	86.141	69.575	-0.31	0.767	1
c43288_g1	823	428	131.698	69.565	-0.92	0.272	0.794
c45042_g2	561	526	72.986	69.555	-0.07	0.992	1
c64995_g3	1035	1893	37.504	69.535	0.89	0.2	0.703
c56564_g1	2904	3314	60.089	69.474	0.21	0.697	0.998
c46981_g1	8559	1309	447.645	69.434	-2.69	0.00108	0.0237
c51621_g1	1915	2043	64.804	69.414	0.1	0.795	1
c112003_g1	974	769	86.587	69.404	-0.32	0.754	1
c64421_g7	315	585	36.751	69.333	0.91	0.195	0.693
c63803_g1	4105	3726	78.375	69.303	-0.18	0.962	1
c6818_g1	577	455	86.379	69.272	-0.32	0.755	1
c5641_g1	2571	1849	94.967	69.232	-0.46	0.622	0.981
c59422_g2	3814	4745	54.938	69.222	0.33	0.579	0.967
c64218_g3	2504	2303	74.224	69.192	-0.1	0.982	1
c43197_g2	302	2176	9.47	69.131	2.85	0.000277	0.00876
c52384_g1	1175	1299	61.644	69.121	0.16	0.743	1
c22606_g1	159	141	72.739	69.08	-0.07	0.94	1
c27179_g1	388	333	79.029	69.07	-0.19	0.882	1
c552_g1	1414	2165	44.487	69.04	0.63	0.343	0.854
c49269_g1	11	692	1.08	69.01	5.87	9.7e-10	3.16e-07
c25214_g1	1239	922	91.342	68.98	-0.4	0.67	0.99
c61461_g1	1791	2732	44.626	68.98	0.63	0.346	0.858
c42335_g1	665	1467	30.797	68.879	1.16	0.105	0.515
c62902_g5	2954	3513	57.196	68.868	0.27	0.639	0.985
c56235_g1	3145	2406	90.272	68.858	-0.39	0.708	0.999
c53125_g1	3684	5063	49.45	68.848	0.48	0.456	0.925
c57996_g1	2052	3352	41.595	68.838	0.73	0.284	0.807
c65777_g2	15434	7388	141.951	68.818	-1.04	0.206	0.711
c62610_g2	2656	3051	58.167	68.798	0.24	0.687	0.995
c63575_g2	1713	1331	87.29	68.788	-0.34	0.73	1
c65771_g2	4802	4933	66.082	68.768	0.06	0.85	1
c62115_g4	3439	3681	63.397	68.747	0.12	0.789	1
c62540_g1	1082	2258	32.709	68.747	1.07	0.127	0.568
c66354_g1	1116	1813	41.694	68.656	0.72	0.29	0.813
c60614_g1	2042	2120	65.24	68.646	0.07	0.835	1
c64421_g8	1186	1159	69.252	68.636	-0.01	0.927	1
c50666_g1	3795	2955	86.963	68.616	-0.34	0.733	1
c28606_g1	1153	1788	43.863	68.556	0.64	0.331	0.846
c64992_g1	2069	3832	36.503	68.495	0.91	0.191	0.685
c63359_g6	2826	4892	37.801	68.414	0.85	0.238	0.753
c58858_g2	632	1470	28.945	68.253	1.23	0.0853	0.461
c51250_g1	51	44	76.681	68.212	-0.17	0.94	1
c65579_g3	3921	5971	36.602	68.202	0.9	0.347	0.859
c11015_g1	1171	926	84.943	68.162	-0.32	0.757	1
c84499_g1	889	1075	55.493	68.071	0.29	0.619	0.979
c63577_g1	2346	1558	101.515	68.051	-0.58	0.519	0.949
c61606_g1	1331	1681	53.085	67.94	0.36	0.56	0.964
c50826_g1	2991	3799	52.788	67.93	0.36	0.552	0.962
c20771_g1	920	736	83.576	67.879	-0.3	0.774	1
c71138_g1	230	244	62.714	67.879	0.11	0.811	1
c49621_g1	2888	3404	56.85	67.839	0.25	0.651	0.988
c63873_g3	4790	6000	53.561	67.798	0.34	0.57	0.967
c32625_g1	638	505	84.11	67.667	-0.31	0.758	1
c54952_g2	1398	1954	47.707	67.586	0.5	0.438	0.91
c61181_g1	1333	2967	29.955	67.556	1.17	0.0999	0.504
c64486_g5	5798	10577	36.562	67.546	0.88	0.201	0.703
c76090_g1	1197	1308	60.812	67.384	0.15	0.76	1
c48719_g1	4043	2852	94.254	67.374	-0.48	0.596	0.974
c55439_g2	148	397	24.685	67.364	1.44	0.0518	0.345
c75838_g1	13	146	5.854	67.294	3.5	6.91e-05	0.00301
c63348_g1	10493	7393	91.48	67.273	-0.44	0.594	0.974
c63296_g7	1136	2346	32.085	67.152	1.06	0.132	0.578
c60955_g1	562	1479	25.151	67.122	1.41	0.0518	0.345
c63314_g2	3213	4228	50.569	67.112	0.41	0.508	0.944
c28280_g1	2508	1694	97.959	67.072	-0.55	0.54	0.958
c55015_g1	3263	4064	53.175	67.072	0.33	0.577	0.967
c35132_g1	537	461	76.691	66.94	-0.2	0.881	1
c6262_g1	1298	1141	75.076	66.94	-0.17	0.914	1
c59589_g2	2320	3391	44.745	66.94	0.58	0.389	0.885
c63997_g1	1957	2760	46.131	66.92	0.54	0.428	0.907
c64725_g2	1306	1315	57.929	66.839	0.21	0.882	1
c51702_g1	5315	7808	44.903	66.819	0.57	0.383	0.882
c62823_g8	2095	3791	37.731	66.819	0.82	0.207	0.711
c62875_g1	419	2205	12.422	66.819	2.42	0.00171	0.0332
c61941_g3	2323	2476	52.323	66.809	0.35	0.796	1
c63204_g1	807	926	57.365	66.789	0.22	0.691	0.996
c60616_g1	3372	3208	69.252	66.759	-0.05	0.967	1
c47088_g1	640	976	43.15	66.759	0.63	0.348	0.86
c48978_g1	269	685	25.805	66.728	1.37	0.0605	0.38
c46993_g1	2472	2965	54.829	66.627	0.28	0.628	0.982
c58956_g1	2577	3492	48.499	66.577	0.46	0.473	0.93
c574_g1	2103	2515	54.928	66.567	0.28	0.632	0.983
c60384_g4	4299	3946	71.57	66.557	-0.1	0.979	1
c12188_g1	3462	3227	70.46	66.547	-0.08	0.998	1
c30881_g1	2319	2060	73.907	66.537	-0.15	0.929	1
c49242_g1	1791	2396	49.083	66.537	0.44	0.489	0.938
c59685_g2	6332	3959	104.962	66.526	-0.66	0.447	0.918
c59511_g2	727	1048	45.498	66.526	0.55	0.406	0.892
c34071_g1	1710	1611	69.638	66.516	-0.07	0.982	1
c46647_g1	1316	930	92.758	66.506	-0.48	0.6	0.974
c64661_g6	1183	2323	33.353	66.446	0.99	0.158	0.63
c57437_g2	2752	2259	80.148	66.405	-0.27	0.81	1
c44834_g2	1290	738	114.264	66.365	-0.78	0.355	0.864
c63156_g1	1875	1845	67.043	66.345	-0.02	0.916	1
c66192_g3	514	793	43.972	66.335	0.59	0.339	0.851
c35969_g1	1058	1406	49.133	66.193	0.43	0.498	0.941
c54367_g1	3627	2673	89.579	66.173	-0.44	0.655	0.989
c54888_g1	3233	5151	41	66.173	0.69	0.305	0.823
c63306_g1	4233	6269	44.071	66.102	0.58	0.375	0.876
c62056_g2	6435	6647	63.199	66.042	0.06	0.842	1
c22227_g2	431	415	67.36	65.971	-0.03	0.953	1
c51817_g1	2245	1713	85.18	65.901	-0.37	0.704	0.998
c50823_g1	1289	3393	24.735	65.87	1.41	0.0511	0.343
c64024_g2	2109	2593	53.462	65.83	0.3	0.595	0.974
c111133_g1	1697	2124	51.887	65.81	0.34	0.572	0.967
c49345_g1	330	312	68.33	65.8	-0.05	0.981	1
c110932_g1	3180	1737	118.791	65.779	-0.85	0.31	0.829
c58774_g1	4173	2543	106.478	65.759	-0.69	0.419	0.901
c62529_g2	3565	3075	122.793	65.618	-0.9	0.884	1
c53998_g3	25	99	16.117	65.588	2.02	0.0137	0.149
c62637_g1	2552	3288	50.421	65.577	0.38	0.534	0.958
c58272_g1	1433	2101	44.131	65.577	0.57	0.387	0.883
c63242_g1	5339	12101	29.044	65.557	1.17	0.0927	0.486
c44249_g1	1288	1807	46.042	65.466	0.51	0.434	0.91
c7523_g1	676	1268	34.413	65.456	0.93	0.185	0.678
c51555_g1	1459	1325	71.074	65.446	-0.12	0.963	1
c56873_g2	1913	2179	56.671	65.426	0.21	0.7	0.998
c20441_g1	500	2112	15.275	65.406	2.09	0.00556	0.078
c54881_g1	206	1043	12.729	65.386	2.35	0.00225	0.0402
c60237_g2	1763	1990	57.137	65.365	0.19	0.713	0.999
c60922_g2	14218	6400	143.248	65.315	-1.13	0.168	0.65
c65270_g16	1563	3026	33.254	65.234	0.97	0.165	0.646
c76422_g1	423	405	66.954	65.204	-0.04	0.96	1
c47532_g1	715	502	91.352	65.184	-0.49	0.592	0.974
c101622_g1	1503	1515	63.714	65.113	0.03	0.88	1
c43902_g1	1039	984	67.756	65.093	-0.06	0.975	1
c56333_g1	4244	4352	62.664	65.093	0.05	0.853	1
c22499_g1	3787	3378	71.976	65.042	-0.15	0.935	1
c66082_g6	1304	2894	28.905	65.012	1.17	0.101	0.507
c56349_g4	2556	3042	53.898	64.992	0.27	0.638	0.985
c62661_g4	1763	2140	53.799	64.952	0.27	0.612	0.978
c57191_g1	3538	4366	51.907	64.891	0.32	0.589	0.972
c50575_g1	2763	4252	41.466	64.649	0.64	0.338	0.851
c46732_g1	291	855	21.684	64.639	1.57	0.0332	0.266
c16389_g1	1669	770	137.998	64.618	-1.09	0.184	0.678
c63382_g2	1722	2538	43.318	64.598	0.58	0.381	0.881
c61911_g5	2172	2023	72.164	64.588	-0.16	1	1
c54498_g1	1314	828	100.752	64.568	-0.64	0.457	0.925
c59813_g2	1862	2767	42.605	64.558	0.6	0.372	0.876
c52956_g1	2485	2560	61.803	64.507	0.06	0.846	1
c62132_g1	2733	5774	30.143	64.497	1.09	0.121	0.557
c63624_g12	781	1681	29.401	64.497	1.13	0.114	0.539
c66086_g1	1547	2017	48.093	64.417	0.42	0.52	0.949
c45356_g1	1052	752	88.756	64.396	-0.46	0.615	0.979
c65438_g3	3507	5114	45.656	64.366	0.49	0.391	0.888
c65673_g1	1680	3100	34.571	64.366	0.89	0.194	0.69
c55589_g1	5668	4617	77.959	64.326	-0.28	0.798	1
c63582_g10	1000	2115	31.728	64.275	1.02	0.121	0.558
c54201_g1	1	37	1.684	64.225	5.17	0.000121	0.00474
c55243_g1	5848	2774	133.58	64.205	-1.06	0.2	0.702
c65070_g9	25	850	1.902	64.205	5.01	2.02e-08	4.02e-06
c63069_g1	1755	3045	36.493	64.154	0.81	0.236	0.752
c53039_g1	1698	1941	55.354	64.134	0.21	0.695	0.997
c42173_g1	2234	2040	69.281	64.124	-0.11	0.971	1
c64993_g3	2833	3581	50.054	64.094	0.36	0.558	0.963
c65273_g13	1130	2440	29.272	64.043	1.13	0.112	0.535
c101661_g1	1563	1138	86.676	64.003	-0.44	0.64	0.986
c65919_g11	9052	7809	71.391	63.952	-0.16	0.884	1
c61744_g1	3539	3462	64.408	63.851	-0.01	0.924	1
c61078_g1	3873	3741	65.22	63.821	-0.03	0.944	1
c58238_g3	1018	1288	49.737	63.811	0.36	0.559	0.963
c53010_g1	514	1403	23.001	63.74	1.47	0.0446	0.315
c59858_g1	7729	4661	104.219	63.73	-0.71	0.407	0.893
c62446_g1	215	637	24.358	63.649	1.38	0.0322	0.261
c60101_g4	2009	3696	34.175	63.639	0.9	0.196	0.694
c65749_g1	128	305	21.159	63.609	1.58	0.0824	0.451
c65462_g2	501	658	47.697	63.599	0.41	0.514	0.947
c58203_g1	4692	4201	70.104	63.589	-0.14	0.941	1
c61622_g1	2650	2273	73.006	63.508	-0.2	0.876	1
c64764_g6	404	378	66.706	63.498	-0.07	0.996	1
c64911_g4	1157	1347	52.947	63.488	0.26	0.67	0.99
c62236_g2	382	1540	16.018	63.326	1.98	0.00714	0.0939
c53795_g1	308	270	70.847	63.296	-0.16	0.916	1
c46752_g1	1153	2404	29.955	63.296	1.08	0.127	0.569
c55707_g2	1373	905	94.621	63.276	-0.58	0.511	0.946
c65495_g5	6	5	78.217	63.215	0	1	1
c38471_g1	749	583	81.159	63.185	-0.36	0.734	1
c61562_g2	821	948	58.623	63.104	0.11	0.681	0.995
c62248_g6	1200	1464	51.005	63.084	0.31	0.606	0.975
c65462_g4	2629	3025	58.395	63.023	0.11	0.685	0.995
c42108_g1	259	2138	7.519	62.892	3.05	0.000123	0.00479
c65686_g5	4359	3727	72.957	62.882	-0.21	0.871	1
c63478_g11	389	460	52.253	62.811	0.27	0.651	0.988
c49263_g1	1164	4031	17.9	62.801	1.81	0.0148	0.158
c59198_g1	962	2182	27.31	62.781	1.2	0.0933	0.487
c64861_g9	5548	6017	60.436	62.7	0.05	0.77	1
c63459_g1	11183	6056	114.284	62.68	-0.87	0.301	0.82
c65800_g1	791	2180	21.813	62.65	1.52	0.0424	0.31
c56187_g3	853	1064	49.509	62.64	0.34	0.577	0.967
c67559_g1	306	354	53.175	62.599	0.23	0.683	0.995
c24075_g1	2028	3463	36.166	62.559	0.79	0.248	0.767
c64936_g3	1930	2287	52.085	62.539	0.26	0.645	0.987
c65359_g2	2515	1798	85.745	62.468	-0.46	0.614	0.979
c63560_g9	1616	1946	51.233	62.458	0.29	0.623	0.981
c63376_g1	48	48	60.535	62.428	0.04	0.911	1
c28622_g2	870	1167	45.884	62.428	0.44	0.486	0.936
c65241_g11	636	473	82.526	62.387	-0.4	0.67	0.99
c62498_g1	4901	4393	68.687	62.367	-0.14	0.943	1
c47663_g1	521	1805	17.662	62.367	1.81	0.0151	0.161
c56653_g1	33870	8939	233.322	62.347	-1.9	0.0189	0.187
c65630_g1	740	622	55.76	62.327	0.16	0.848	1
c51093_g1	1143	1871	37.553	62.317	0.73	0.283	0.807
c24784_g1	59	52	68.538	62.286	-0.14	0.948	1
c50666_g2	475	367	79.227	62.276	-0.35	0.726	1
c59940_g1	289	1943	8.202	62.266	2.91	0.000426	0.0121
c6171_g1	680	1643	25.399	62.216	1.29	0.0733	0.424
c63665_g3	3619	2101	103.962	62.196	-0.74	0.368	0.873
c66094_g2	635	558	69.054	62.186	-0.15	0.913	1
c64813_g5	2424	2584	56.483	62.135	0.14	0.796	1
c55127_g1	464	409	69.252	62.075	-0.16	0.92	1
c44252_g1	2653	3543	45.824	62.004	0.44	0.49	0.939
c42466_g1	2070	1782	70.975	61.933	-0.2	0.882	1
c57523_g2	1907	2171	53.452	61.903	0.21	0.7	0.998
c64236_g4	1045	3039	21.892	61.903	1.5	0.0333	0.267
c54830_g2	1880	1948	58.831	61.842	0.07	0.838	1
c66180_g4	284	497	34.76	61.822	0.83	0.236	0.752
c20815_g1	546	648	51.292	61.802	0.27	0.645	0.987
c110543_g1	773	1011	46.557	61.762	0.41	0.518	0.948
c35825_g1	1795	2325	47.033	61.741	0.39	0.528	0.954
c63876_g1	3943	3685	63.011	61.62	-0.03	0.994	1
c60660_g1	3699	4141	54.324	61.62	0.18	0.724	1
c58277_g1	3818	4531	51.273	61.62	0.26	0.642	0.987
c9187_g1	1614	1055	92.927	61.61	-0.59	0.501	0.941
c61727_g6	517	750	41.842	61.61	0.56	0.402	0.89
c19805_g1	647	917	42.803	61.55	0.52	0.425	0.905
c34936_g1	1096	891	74.601	61.529	-0.28	0.797	1
c101959_g1	833	587	85.884	61.469	-0.48	0.596	0.974
c64522_g2	2455	1806	63.506	61.439	-0.05	0.653	0.988
c65808_g1	6635	4380	91.847	61.418	-0.58	0.511	0.946
c20807_g1	4322	2904	90.104	61.338	-0.55	0.533	0.957
c30642_g1	781	465	101.347	61.327	-0.72	0.397	0.888
c61453_g3	322	512	36.245	61.327	0.76	0.314	0.831
c44853_g1	1536	1625	53.531	61.317	0.2	0.807	1
c64079_g4	2662	3424	47.607	61.287	0.36	0.536	0.958
c11636_g1	499	1186	25.428	61.287	1.27	0.0785	0.439
c42913_g1	1254	1260	60.138	61.277	0.03	0.885	1
c60656_g1	2276	3940	37.652	61.206	0.7	0.238	0.753
c58607_g2	3828	5942	39.187	61.196	0.64	0.329	0.845
c65476_g2	1415	1191	67.32	61.186	-0.14	0.848	1
c63865_g1	8333	5765	87.904	61.166	-0.52	0.57	0.967
c54670_g1	3374	2747	74.135	61.156	-0.28	0.798	1
c63665_g15	1015	1711	35.79	61.156	0.77	0.259	0.778
c59959_g2	1764	3044	34.987	61.105	0.8	0.241	0.757
c66242_g1	2837	5667	25.567	60.994	1.25	0.148	0.613
c53653_g1	394	1135	20.852	60.903	1.54	0.0356	0.277
c64617_g3	2330	2703	51.798	60.883	0.23	0.674	0.994
c64290_g4	703	1563	27.013	60.883	1.17	0.101	0.507
c54198_g1	2240	2356	57.008	60.762	0.09	0.815	1
c49985_g1	2133	2783	45.953	60.752	0.4	0.519	0.948
c51673_g1	1317	1191	66.092	60.732	-0.12	0.957	1
c35945_g1	1843	2350	47.003	60.732	0.37	0.548	0.961
c77276_g1	1426	306	277.928	60.722	-2.19	0.00717	0.0942
c61977_g1	2130	2086	59.623	60.712	0.03	0.923	1
c51108_g1	1116	2169	30.817	60.702	0.98	0.163	0.641
c64994_g4	1399	1061	78.9	60.691	-0.38	0.696	0.998
c41173_g1	188	278	40.267	60.661	0.59	0.387	0.884
c38984_g1	312	1731	10.787	60.661	2.48	0.00129	0.0269
c65368_g9	4236	4312	58.781	60.601	0.04	0.864	1
c64610_g1	589	3818	9.906	60.601	2.6	0.000505	0.0135
c62902_g6	1211	1494	48.41	60.54	0.32	0.591	0.973
c42467_g1	1348	3522	22.873	60.54	1.4	0.0527	0.348
c54254_g1	4324	5309	48.578	60.449	0.31	0.596	0.974
c102115_g1	903	815	65.983	60.429	-0.13	0.956	1
c63972_g7	6246	6079	61.178	60.379	-0.02	0.932	1
c52570_g2	1505	2507	35.76	60.358	0.75	0.268	0.788
c63665_g12	368	310	70.341	60.328	-0.22	0.853	1
c65036_g9	561	625	53.303	60.298	0.18	0.733	1
c11170_g1	794	772	61.079	60.267	-0.02	0.936	1
c8480_g1	129	2304	3.328	60.257	4.14	8.01e-07	8.49e-05
c50657_g1	4319	2961	86.864	60.247	-0.53	0.559	0.963
c57098_g1	1743	3294	31.451	60.227	0.94	0.179	0.671
c63881_g2	202	1938	6.34	60.227	3.23	4.87e-05	0.00228
c64119_g1	256	618	24.606	60.217	1.29	0.0761	0.433
c25051_g1	1442	1578	54.274	60.207	0.15	0.758	1
c57036_g1	1673	3065	32.412	60.167	0.89	0.199	0.699
c52678_g1	794	1449	32.729	60.156	0.88	0.202	0.706
c50140_g2	3397	3493	55.294	60.126	0.12	0.849	1
c58325_g1	1392	2136	38.653	60.116	0.64	0.341	0.851
c57133_g1	4794	3216	88.41	60.086	-0.56	0.531	0.955
c66056_g7	1007	1503	39.713	60.076	0.6	0.369	0.874
c101717_g1	161	997	9.559	60.035	2.64	0.000727	0.0177
c62377_g7	3047	5154	35.027	60.025	0.78	0.255	0.773
c84014_g1	1242	3928	18.732	60.015	1.67	0.0227	0.212
c58931_g1	5757	2910	119.296	59.995	-0.99	0.245	0.762
c54892_g1	1474	2692	32.868	59.985	0.87	0.201	0.703
c52063_g1	2002	2540	46.657	59.975	0.36	0.554	0.962
c55113_g1	58	55	61.347	59.965	-0.03	1	1
c62640_g1	1736	2198	47.756	59.934	0.33	0.557	0.962
c56303_g2	1596	1161	80.525	59.904	-0.43	0.638	0.985
c48450_g1	1198	3502	20.238	59.904	1.56	0.0325	0.263
c63019_g3	120	69	101.099	59.843	-0.76	0.392	0.888
c60242_g1	2040	2881	41.773	59.773	0.52	0.426	0.906
c64816_g2	398	909	25.825	59.773	1.21	0.0925	0.485
c65691_g2	581	355	89.816	59.753	-0.59	0.426	0.906
c84013_g1	669	1282	30.748	59.743	0.96	0.172	0.659
c63933_g1	6361	5220	77.186	59.732	-0.37	0.809	1
c34320_g2	1316	2342	33.125	59.732	0.85	0.219	0.724
c33177_g1	1723	1614	62.298	59.712	-0.06	0.991	1
c12225_g2	397	309	75.304	59.672	-0.34	0.737	1
c59043_g2	1875	1779	62.05	59.662	-0.06	0.972	1
c64386_g5	124	1076	6.776	59.652	3.12	0.000101	0.0041
c24173_g1	3264	4253	45.181	59.631	0.4	0.52	0.949
c35104_g1	2608	928	165.081	59.591	-1.47	0.0706	0.416
c57781_g1	3140	3224	56.899	59.541	0.07	0.851	1
c11890_g1	1450	1056	80.584	59.52	-0.44	0.64	0.986
c51840_g2	341	587	34.027	59.48	0.8	0.248	0.766
c75432_g1	2068	1764	68.776	59.46	-0.21	0.868	1
c61332_g1	1067	2368	26.409	59.399	1.17	0.101	0.507
c62525_g1	917	1138	47.112	59.379	0.33	0.584	0.968
c65877_g2	2958	4364	39.742	59.379	0.58	0.379	0.879
c101650_g1	2047	2854	42.021	59.359	0.5	0.44	0.912
c65189_g7	1392	1395	58.415	59.349	0.02	0.889	1
c58852_g1	2	17	2.793	59.288	0	1	1
c52832_g2	1062	1202	51.58	59.197	0.2	0.71	0.999
c65504_g5	2100	3632	33.937	59.167	0.8	0.239	0.755
c63356_g2	671	3470	11.293	59.167	2.38	0.00185	0.0346
c62630_g1	12500	6822	98.504	59.157	-0.73	0.308	0.826
c59471_g2	1051	3929	15.602	59.107	1.91	0.0102	0.12
c57632_g1	2785	4017	40.446	59.096	0.55	0.403	0.891
c57207_g1	6198	6324	57.167	59.076	0.05	0.86	1
c3747_g1	1627	1150	82.407	59.066	-0.48	0.6	0.974
c65557_g6	1316	1514	50.649	59.066	0.22	0.686	0.995
c65295_g3	1424	1326	62.555	59.056	-0.08	1	1
c48503_g1	778	693	65.309	59.046	-0.15	0.934	1
c59511_g7	1242	1263	57.325	59.036	0.04	0.867	1
c62418_g2	2295	2311	57.83	59.016	0.03	0.881	1
c64220_g1	4117	7842	30.589	59.016	0.95	0.174	0.663
c64997_g1	7120	6569	63.12	58.985	-0.1	0.987	1
c75593_g1	1161	1268	53.264	58.985	0.15	0.761	1
c46994_g1	4	488	0.535	58.935	6.54	1.13e-10	5.22e-08
c66237_g1	6885	6162	65.002	58.925	-0.14	0.94	1
c66046_g2	1669	2179	44.438	58.794	0.4	0.518	0.948
c61329_g1	805	7930	5.894	58.784	3.3	3.73e-05	0.00185
c65147_g1	2278	7648	17.157	58.743	1.77	0.0171	0.175
c65272_g1	3666	2696	84.2	58.733	-0.52	0.652	0.988
c58238_g2	118	122	55.443	58.733	0.08	0.864	1
c51044_g1	3086	3940	45.408	58.733	0.37	0.546	0.96
c55601_g1	191	1572	7.043	58.733	3.04	0.000128	0.00495
c30564_g1	492	425	66.805	58.662	-0.19	0.891	1
c51620_g1	1336	1723	46.013	58.632	0.35	0.534	0.958
c32087_g1	222	221	57.702	58.592	0.02	0.905	1
c65109_g1	290	609	27.845	58.551	1.07	0.128	0.57
c59268_g3	4602	5595	47.518	58.531	0.3	0.609	0.977
c52242_g2	539	829	37.513	58.531	0.64	0.342	0.852
c56712_g1	3650	2866	73.531	58.501	-0.33	0.745	1
c65119_g3	1671	4215	22.892	58.481	1.35	0.0609	0.381
c41801_g1	2385	1755	78.365	58.45	-0.42	0.653	0.988
c59676_g1	4142	3074	75.681	58.43	-0.37	0.665	0.99
c62212_g1	3157	3222	56.434	58.36	0.05	0.86	1
c50093_g1	649	548	68.043	58.349	-0.22	0.855	1
c63160_g2	459	1103	24.022	58.339	1.28	0.0757	0.432
c51560_g1	2649	2636	57.85	58.329	0.01	0.899	1
c60016_g1	2832	2464	66.121	58.289	-0.18	0.898	1
c57612_g1	214	268	46.706	58.289	0.32	0.577	0.967
c61727_g1	408	715	33.244	58.269	0.81	0.234	0.747
c2703_g1	1501	1110	77.682	58.259	-0.41	0.661	0.99
c64429_g14	624	825	43.427	58.259	0.42	0.505	0.944
c64748_g6	601	1003	34.403	58.238	0.76	0.269	0.789
c57829_g1	1395	1378	58.365	58.198	0	0.91	1
c65070_g2	11	367	1.714	58.158	5.01	9.32e-08	1.44e-05
c64437_g3	3706	5147	41.159	58.148	0.5	0.444	0.916
c66173_g3	520	393	93.402	58.137	-0.68	0.693	0.997
c64727_g4	765	1955	21.416	58.097	1.44	0.0583	0.372
c54503_g1	6578	3034	124.308	58.087	-1.1	0.182	0.676
c65201_g5	2476	3125	45.547	58.077	0.35	0.56	0.964
c60002_g1	1858	3581	29.737	58.067	0.96	0.167	0.65
c59155_g3	1650	1283	72.481	58.057	-0.32	0.732	1
c59109_g1	950	801	67.825	58.026	-0.22	0.851	1
c55869_g1	2074	2086	56.929	58.026	0.03	0.883	1
c65746_g6	4988	2135	142.773	58.016	-1.3	0.141	0.598
c59773_g1	1	7	9.094	57.976	0	1	1
c51289_g1	2581	3454	42.754	57.966	0.44	0.488	0.938
c64904_g1	6858	7654	51.233	57.875	0.18	0.728	1
c31694_g1	2595	995	148.726	57.845	-1.36	0.0945	0.488
c55349_g2	783	1537	29.054	57.814	0.99	0.158	0.63
c62598_g2	3434	2064	110.024	57.774	-0.93	0.404	0.892
c65205_g4	1466	2174	39.851	57.693	0.53	0.375	0.876
c65138_g5	1137	640	100.891	57.653	-0.81	0.339	0.851
c33311_g1	529	445	67.409	57.633	-0.23	0.85	1
c53650_g1	2293	2230	58.484	57.633	-0.02	0.934	1
c54164_g1	3484	2147	92.263	57.623	-0.68	0.431	0.91
c57165_g1	1585	1817	49.589	57.612	0.22	0.691	0.996
c57009_g2	410	1932	12.006	57.491	2.25	0.00313	0.0511
c66296_g1	2770	4337	59.93	57.411	-0.06	0.321	0.84
c55989_g3	748	1668	25.399	57.411	1.17	0.1	0.504
c52242_g1	406	566	40.515	57.36	0.5	0.446	0.917
c66000_g3	2010	2341	48.638	57.3	0.24	0.668	0.99
c64363_g3	2383	2793	48.549	57.259	0.24	0.659	0.99
c12042_g1	1609	1310	69.48	57.249	-0.28	0.799	1
c56573_g1	753	689	61.644	57.249	-0.11	0.977	1
c62882_g2	1594	2626	34.145	57.249	0.74	0.277	0.801
c64882_g3	1426	4029	20	57.249	1.51	0.0377	0.287
c55143_g2	1355	1669	45.805	57.219	0.32	0.593	0.974
c43241_g1	2146	1409	85.844	57.138	-0.59	0.505	0.944
c60814_g4	1388	2395	32.66	57.108	0.8	0.241	0.757
c64727_g3	1764	1805	55.047	57.088	0.05	0.857	1
c34320_g1	192	376	28.658	57.067	0.99	0.165	0.645
c23814_g1	281	231	68.083	57.057	-0.25	0.818	1
c63714_g1	1908	5516	19.485	57.057	1.55	0.034	0.27
c65061_g1	1801	1433	70.579	57.037	-0.31	0.765	1
c51004_g1	717	1022	39.405	56.966	0.53	0.419	0.901
c35960_g1	1190	1264	52.887	56.956	0.11	0.802	1
c49951_g2	302	390	43.417	56.956	0.39	0.538	0.958
c66149_g2	3603	2456	97.087	56.946	-0.77	0.551	0.962
c65919_g5	133	883	12.491	56.936	2.18	0.000496	0.0133
c51406_g2	87	349	13.947	56.916	2.02	0.00864	0.108
c44385_g1	1272	2358	30.292	56.906	0.91	0.191	0.685
c57519_g1	4618	3103	83.585	56.896	-0.55	0.533	0.957
c65910_g5	3289	3499	52.798	56.896	0.11	0.798	1
c50700_g3	394	1187	18.663	56.896	1.6	0.0292	0.246
c48916_g1	1677	1814	51.877	56.876	0.13	0.774	1
c64419_g2	582	2264	13.67	56.835	2.05	0.00843	0.106
c40007_g1	249	2828	4.943	56.825	3.5	1.57e-05	0.000958
c56480_g1	1704	1538	62.07	56.785	-0.13	0.954	1
c63705_g1	1614	2166	45.161	56.724	0.33	0.485	0.936
c56793_g1	3674	5241	39.207	56.684	0.53	0.415	0.898
c63624_g8	572	1135	27.845	56.613	1.02	0.154	0.621
c31168_g1	364	865	22.427	56.522	1.33	0.0792	0.442
c53943_g3	920	1889	27.162	56.512	1.05	0.135	0.585
c52228_g1	456	1229	20.683	56.502	1.45	0.0472	0.328
c60101_g1	162	516	17.464	56.502	1.69	0.0237	0.216
c10706_g1	494	1022	26.914	56.472	1.07	0.133	0.582
c54346_g1	785	787	54.135	56.452	0.06	0.888	1
c62248_g8	1116	1963	31.669	56.441	0.83	0.227	0.738
c10874_g1	1340	2026	36.82	56.421	0.61	0.356	0.864
c61790_g1	3702	5659	36.325	56.381	0.63	0.344	0.855
c62279_g2	6815	9656	39.069	56.361	0.53	0.422	0.903
c58038_g1	5396	5257	57.097	56.341	-0.02	0.931	1
c57464_g1	1567	1513	57.543	56.32	-0.03	0.945	1
c62515_g4	1479	1280	64.18	56.31	-0.19	0.89	1
c57599_g1	1566	1897	45.963	56.27	0.29	0.615	0.979
c42752_g1	2030	1474	76.404	56.24	-0.44	0.635	0.985
c63665_g2	578	481	64.329	56.219	-0.19	0.834	1
c53078_g1	2328	1929	66.934	56.209	-0.25	0.824	1
c35586_g1	1693	1651	56.869	56.209	-0.02	0.93	1
c65653_g5	3472	2704	71.847	56.159	-0.35	0.733	1
c64106_g2	1717	3102	30.688	56.088	0.87	0.208	0.713
c66287_g1	3388	2786	63.952	56.038	-0.19	0.813	1
c54477_g1	1446	3982	20.079	56.028	1.48	0.0421	0.309
c21628_g1	684	830	45.498	56.007	0.3	0.615	0.979
c54176_g1	6597	5833	62.545	55.987	-0.16	0.922	1
c63317_g3	1930	2358	48.846	55.977	0.2	0.603	0.974
c112154_g1	61	31	106.834	55.957	-0.93	0.301	0.82
c63881_g6	1020	1106	50.886	55.947	0.14	0.772	1
c56817_g1	118	114	55.106	55.937	0.02	0.962	1
c58479_g3	6599	4357	83.16	55.917	-0.57	0.511	0.946
c64861_g1	3582	3684	53.65	55.917	0.06	0.849	1
c64735_g10	1336	1736	42.437	55.896	0.4	0.525	0.952
c63511_g1	273	1041	14.423	55.886	1.95	0.00964	0.116
c60326_g1	5411	1914	156.928	55.866	-1.49	0.0685	0.409
c61222_g1	6850	3744	100.891	55.866	-0.85	0.31	0.829
c61531_g1	2694	2163	70.599	55.856	-0.34	0.778	1
c53247_g1	1536	1650	53.155	55.846	0.07	0.785	1
c545_g1	42	674	3.427	55.816	3.99	2.45e-06	0.000214
c48569_g1	1809	1630	61.208	55.795	-0.13	0.951	1
c53084_g1	1127	1253	49.202	55.785	0.18	0.735	1
c57008_g1	3152	3295	52.65	55.765	0.08	0.824	1
c62540_g4	3243	4427	40.099	55.765	0.47	0.464	0.925
c59172_g4	386	1454	14.859	55.765	1.9	0.0101	0.12
c34418_g1	1026	1319	42.783	55.755	0.38	0.538	0.958
c62809_g12	182	316	31.52	55.684	0.82	0.248	0.767
c55318_g1	507	2321	12.026	55.684	2.2	0.00364	0.057
c1542_g1	1252	920	74.68	55.664	-0.42	0.653	0.988
c43375_g2	1605	1418	62.149	55.664	-0.16	0.921	1
c64253_g3	760	928	43.913	55.664	0.34	0.605	0.975
c64413_g2	2804	2696	57.127	55.644	-0.04	0.951	1
c18760_g1	349	200	95.155	55.634	-0.77	0.362	0.869
c59442_g1	217	473	25.26	55.634	1.14	0.112	0.535
c65995_g9	381	2055	36.275	55.624	0.62	0.00151	0.0303
c52395_g1	932	1310	39.009	55.593	0.51	0.432	0.91
c66004_g5	9697	7675	68.311	55.583	-0.3	0.756	1
c62035_g5	2238	2200	55.809	55.573	-0.01	0.917	1
c64781_g2	6853	7458	50.401	55.553	0.14	0.765	1
c59935_g6	1384	2422	31.322	55.543	0.82	0.23	0.743
c35861_g1	803	1777	24.765	55.543	1.16	0.103	0.511
c61968_g10	3037	3353	50.024	55.533	0.15	0.744	1
c50921_g3	880	1192	39.524	55.482	0.49	0.476	0.931
c66056_g2	367	972	20.654	55.472	1.42	0.0512	0.343
c63877_g1	1116	775	78.662	55.422	-0.5	0.577	0.967
c9855_g1	653	634	56.235	55.422	-0.02	0.939	1
c84139_g1	1081	2845	20.782	55.422	1.41	0.0512	0.343
c34628_g1	449	2345	10.47	55.422	2.39	0.00178	0.0338
c63203_g6	2671	2796	52.233	55.402	0.08	0.822	1
c65940_g2	1110	1894	32.026	55.381	0.79	0.25	0.767
c55604_g1	4550	3611	68.875	55.371	-0.31	0.76	1
c66248_g8	1623	1942	45.656	55.371	0.28	0.632	0.983
c63565_g3	1412	1677	45.379	55.22	0.28	0.642	0.987
c64650_g3	833	1882	24.121	55.22	1.19	0.095	0.49
c64987_g4	191	1080	9.628	55.19	2.51	0.00121	0.0255
c58222_g1	1	1145	0.03	55.18	8.73	4.14e-15	9.41e-12
c41729_g1	205	207	53.561	55.169	0.04	0.884	1
c75498_g1	790	792	54.215	55.149	0.02	0.889	1
c62748_g1	2612	1848	76.83	55.089	-0.48	0.6	0.974
c51872_g1	6033	5472	59.98	55.089	-0.12	0.961	1
c12355_g1	748	721	56.315	55.089	-0.03	0.95	1
c58275_g1	1579	2440	35.176	55.079	0.65	0.334	0.851
c59556_g2	2861	2472	63.496	55.038	-0.21	0.887	1
c52157_g1	2662	2354	60.356	55.028	-0.13	0.922	1
c54878_g1	112	139	43.328	55.008	0.34	0.603	0.974
c63706_g1	2568	3163	43.863	54.988	0.33	0.592	0.974
c39594_g1	787	670	63.586	54.947	-0.21	0.866	1
c58288_g1	15	5	168.627	54.927	-1.62	0.179	0.671
c44326_g1	531	1447	19.881	54.917	1.46	0.0447	0.315
c53984_g1	1730	1112	84.19	54.877	-0.62	0.48	0.933
c23626_g1	605	1100	29.767	54.877	0.88	0.206	0.711
c65734_g1	1850	1878	55.166	54.857	-0.01	0.869	1
c61028_g1	2496	1301	103.684	54.796	-0.92	0.27	0.791
c51838_g1	1508	1622	50.203	54.786	0.13	0.783	1
c53288_g1	1322	2248	31.788	54.776	0.78	0.252	0.77
c53674_g1	727	609	64.398	54.766	-0.23	0.843	1
c65803_g7	3120	3766	44.398	54.745	0.3	0.619	0.979
c41962_g1	1856	2296	43.655	54.725	0.33	0.587	0.97
c65011_g11	2533	3136	43.625	54.685	0.33	0.585	0.97
c65895_g2	1646	1140	77.206	54.634	-0.5	0.573	0.967
c60560_g1	1383	2417	30.074	54.634	0.86	0.231	0.744
c65479_g1	4660	3080	81.535	54.604	-0.58	0.513	0.947
c62184_g1	1210	1853	34.987	54.584	0.64	0.343	0.854
c64275_g5	1372	1169	124.259	54.544	-1.19	0.867	1
c60174_g1	510	1692	16.186	54.544	1.75	0.0185	0.185
c63053_g4	494	1647	16.137	54.513	1.75	0.0182	0.183
c49839_g1	350	482	38.801	54.473	0.49	0.46	0.925
c66088_g1	3206	2167	78.672	54.422	-0.53	0.541	0.958
c65185_g2	3918	3345	62.962	54.422	-0.21	0.869	1
c64081_g3	2508	2304	58.444	54.382	-0.1	0.981	1
c65330_g4	87	66	72.867	54.301	-0.42	0.717	1
c56693_g1	2402	2716	47.182	54.281	0.2	0.71	0.999
c53412_g1	967	694	74.502	54.261	-0.46	0.621	0.98
c49067_g1	2295	1176	104.417	54.251	-0.94	0.257	0.775
c66082_g7	140	640	11.689	54.251	2.2	0.00407	0.0615
c51675_g1	1609	3228	26.676	54.231	1.02	0.146	0.609
c75781_g1	466	326	76.186	54.221	-0.49	0.59	0.973
c62832_g1	4235	3858	44.18	54.21	0.29	0.967	1
c66176_g3	2137	8228	13.7	54.19	1.98	0.00872	0.108
c56670_g1	1577	2435	34.571	54.16	0.65	0.335	0.851
c64012_g2	938	852	43.298	54.11	0.32	0.964	1
c54912_g3	829	2466	17.949	54.089	1.59	0.0303	0.252
c55707_g1	1977	1478	71.282	54.019	-0.4	0.676	0.994
c6237_g1	1239	1275	51.778	54.019	0.06	0.849	1
c48531_g1	1982	1873	55.859	53.968	-0.05	0.978	1
c65206_g1	1386	1400	51.808	53.958	0.06	0.877	1
c23093_g1	2747	5224	28.331	53.958	0.93	0.175	0.665
c35709_g1	599	1693	18.831	53.958	1.51	0.0382	0.289
c62484_g2	2708	3197	43.794	53.938	0.3	0.649	0.987
c66045_g1	2008	2509	42.605	53.938	0.34	0.574	0.967
c33286_g1	1010	996	53.848	53.847	0	0.914	1
c57042_g1	1375	1848	39.534	53.847	0.44	0.484	0.935
c62807_g2	271	270	41.347	53.817	0.38	0.9	1
c51040_g1	879	1499	31.124	53.807	0.79	0.25	0.769
c64180_g5	984	2271	22.863	53.766	1.23	0.0872	0.467
c65919_g8	1366	2487	29.123	53.746	0.88	0.203	0.706
c47195_g1	2399	2087	60.901	53.686	-0.18	0.898	1
c44560_g1	1014	892	60.346	53.665	-0.17	0.916	1
c64018_g2	1317	1417	49.202	53.655	0.12	0.783	1
c61512_g5	20	28	37.196	53.655	0.53	0.528	0.954
c52102_g1	1598	1069	79.078	53.645	-0.56	0.529	0.954
c62341_g3	1239	1631	40.049	53.635	0.42	0.509	0.945
c65347_g12	4	11	19.277	53.625	0	1	1
c65261_g4	273	665	22.476	53.605	1.25	0.0726	0.422
c59696_g1	3030	1300	123.199	53.585	-1.2	0.143	0.602
c58613_g2	1973	1732	60.178	53.534	-0.17	0.911	1
c61260_g1	1284	1255	53.927	53.433	-0.01	0.927	1
c65376_g2	2998	6414	24.824	53.433	1.1	0.115	0.543
c66293_g2	2574	3014	44.646	53.383	0.26	0.661	0.99
c33130_g1	82	563	7.647	53.292	2.78	0.000456	0.0127
c55973_g1	2075	1261	86.636	53.272	-0.7	0.416	0.899
c36548_g1	1088	786	72.659	53.262	-0.45	0.63	0.983
c64815_g2	168	1435	6.152	53.262	3.09	0.000104	0.00418
c48116_g1	125	372	17.603	53.251	1.59	0.0337	0.268
c57605_g2	3247	2266	75.245	53.201	-0.5	0.582	0.967
c63968_g1	2308	1426	84.725	53.181	-0.67	0.434	0.91
c63960_g4	7708	5031	80.554	53.15	-0.6	0.497	0.941
c53943_g2	2378	3953	31.56	53.15	0.75	0.27	0.79
c51374_g2	1341	2176	32.313	53.13	0.72	0.29	0.813
c62715_g6	1089	980	58.177	53.1	-0.13	0.95	1
c56492_g2	2394	2446	51.243	53.05	0.05	0.859	1
c65241_g6	485	360	70.272	53.039	-0.41	0.67	0.99
c42640_g1	229	419	28.519	53.039	0.89	0.207	0.711
c63005_g3	456	322	73.828	53.029	-0.48	0.604	0.974
c51541_g1	6716	4495	77.791	52.999	-0.55	0.528	0.954
c60158_g3	5473	4405	63.308	52.999	-0.26	0.781	1
c48691_g1	1048	1959	27.944	52.938	0.92	0.186	0.678
c65675_g4	2608	3057	44.249	52.888	0.26	0.659	0.99
c53540_g1	192	1179	8.499	52.888	2.62	0.000749	0.0182
c65838_g2	1948	1954	59.336	52.827	-0.17	0.887	1
c46985_g2	571	625	47.528	52.807	0.15	0.76	1
c103050_g1	353	1339	13.729	52.807	1.94	0.00988	0.118
c63688_g3	2262	2891	40.753	52.777	0.37	0.545	0.96
c60180_g1	1845	2402	39.425	52.767	0.42	0.522	0.95
c48919_g1	1067	1484	37.385	52.706	0.49	0.444	0.916
c42702_g1	1449	2386	31.59	52.706	0.74	0.278	0.802
c60188_g2	1724	2787	32.164	52.676	0.71	0.293	0.814
c66290_g1	3867	4137	53.165	52.656	-0.01	0.79	1
c64841_g2	3709	7020	27.439	52.605	0.94	0.178	0.671
c54551_g1	2014	2722	38.405	52.595	0.45	0.476	0.931
c65831_g1	1835	1521	62.575	52.575	-0.25	0.825	1
c62013_g1	1938	1225	81.812	52.565	-0.64	0.461	0.925
c65115_g6	9505	6060	81.347	52.525	-0.63	0.469	0.927
c61475_g1	4455	4488	51.461	52.494	0.03	0.88	1
c62470_g1	2258	3282	35.433	52.444	0.56	0.395	0.888
c40053_g1	1836	1739	54.621	52.434	-0.06	0.974	1
c30611_g1	99	459	11.134	52.424	2.23	0.00387	0.0595
c63807_g6	3120	3141	51.372	52.393	0.03	0.881	1
c58241_g2	1340	1294	62.506	52.363	-0.26	0.945	1
c54093_g1	12834	6299	104.853	52.353	-1	0.223	0.731
c39590_g1	218	372	30.262	52.313	0.79	0.255	0.772
c51406_g1	242	861	14.482	52.282	1.84	0.0137	0.149
c11423_g1	171	193	45.389	52.262	0.2	0.725	1
c60814_g2	118	255	23.744	52.252	1.13	0.122	0.56
c59868_g4	605	2388	13.066	52.242	1.99	0.00789	0.101
c52490_g1	1102	1186	47.815	52.181	0.13	0.783	1
c51722_g1	1015	1245	41.951	52.171	0.31	0.599	0.974
c62532_g6	1411	1876	38.871	52.161	0.42	0.496	0.941
c49994_g1	1770	1226	74.779	52.09	-0.52	0.573	0.967
c64190_g8	2670	3940	34.859	52.07	0.58	0.379	0.879
c59933_g1	1759	2852	31.699	52.07	0.71	0.291	0.813
c51230_g1	1486	1008	75.691	52.06	-0.54	0.547	0.961
c51877_g2	1448	2172	34.235	52.05	0.6	0.363	0.871
c64502_g1	540	1306	21.228	52.04	1.29	0.0733	0.424
c93080_g1	228	224	51.966	52.03	0	0.927	1
c59017_g1	1799	2021	45.725	52.03	0.19	0.719	1
c66041_g3	51	62	28.172	52.02	0.88	0.654	0.988
c30613_g1	1177	1188	50.906	51.929	0.03	0.878	1
c64521_g8	596	668	45.636	51.899	0.19	0.726	1
c48882_g1	1355	2867	24.21	51.889	1.1	0.121	0.557
c60587_g1	1213	3418	18.147	51.798	1.51	0.0382	0.289
c63106_g3	2005	2078	44.279	51.778	0.23	0.838	1
c65827_g5	5592	8465	31.213	51.778	0.73	0.353	0.863
c65000_g2	2594	2949	44.953	51.767	0.2	0.702	0.998
c65026_g3	2090	3198	33.412	51.767	0.63	0.343	0.854
c65119_g2	1336	4066	16.79	51.747	1.62	0.0271	0.236
c65909_g2	831	1640	26.409	51.707	0.97	0.156	0.626
c58493_g3	4	714	0.287	51.677	7.06	6.77e-12	4.66e-09
c44429_g1	1417	2455	29.529	51.656	0.8	0.238	0.753
c50495_g1	1275	1505	43.12	51.596	0.26	0.651	0.988
c64465_g7	1923	1968	52.293	51.586	-0.02	0.857	1
c65776_g1	7	10	35.76	51.586	0	1	1
c61710_g6	1792	2942	31.005	51.576	0.73	0.28	0.804
c60673_g1	2162	1360	79.673	51.535	-0.63	0.455	0.924
c64350_g6	379	1109	17.375	51.535	1.56	0.0335	0.268
c63590_g13	1989	1728	58.504	51.515	-0.18	0.896	1
c57061_g1	79	231	17.296	51.515	1.57	0.0383	0.289
c65109_g6	192	738	13.234	51.475	1.95	0.00952	0.115
c62532_g4	1432	1880	38.851	51.434	0.4	0.512	0.946
c58634_g1	1785	5369	16.87	51.404	1.6	0.0285	0.242
c63164_g9	2119	596	179.999	51.394	-1.81	0.0261	0.231
c62863_g5	1192	1711	33.918	51.374	0.6	0.409	0.895
c55698_g2	1657	1844	45.468	51.364	0.18	0.733	1
c59234_g1	915	1102	42.06	51.354	0.29	0.624	0.982
c46611_g1	2089	2102	50.332	51.343	0.03	0.882	1
c60413_g2	725	1079	33.531	51.333	0.61	0.372	0.876
c30470_g1	510	1104	23.378	51.303	1.13	0.112	0.535
c15396_g1	432	394	55.334	51.293	-0.11	0.971	1
c58453_g1	346	528	33.175	51.283	0.63	0.352	0.863
c9907_g1	1304	855	77.038	51.243	-0.59	0.505	0.944
c63322_g1	82	130	32.135	51.243	0.67	0.333	0.848
c61599_g1	1595	3246	23.536	51.172	1.12	0.139	0.593
c57023_g2	1642	2299	36.047	51.142	0.5	0.436	0.91
c53405_g1	2768	3366	41.446	51.071	0.3	0.609	0.977
c60816_g19	369	916	20.277	51.061	1.33	0.0669	0.402
c33094_g1	207	562	18.504	50.96	1.46	0.0479	0.331
c63450_g5	1637	1873	43.744	50.95	0.22	0.694	0.997
c61295_g2	1031	718	71.807	50.93	-0.49	0.581	0.967
c25266_g1	1800	1960	46.141	50.919	0.14	0.765	1
c63716_g2	3813	3644	51.917	50.889	-0.03	0.96	1
c60159_g3	800	348	114.918	50.829	-1.18	0.153	0.621
c62769_g4	1919	1402	74.185	50.829	-0.54	0.644	0.987
c59374_g2	904	769	58.87	50.808	-0.21	0.865	1
c62398_g2	1738	2618	33.284	50.798	0.61	0.359	0.867
c65710_g2	862	1222	35.334	50.788	0.52	0.424	0.904
c1573_g1	1099	1758	31.312	50.758	0.7	0.303	0.821
c51840_g1	656	1253	26.429	50.748	0.94	0.174	0.664
c58788_g1	223	2354	4.765	50.748	3.39	2.58e-05	0.00138
[truncated: 46,972 more rows]
