# Supplementary material for: Dataset on differential gene expression analysis for splenic transcriptome profiling and the transcripts related to six immune pathways in grass carp
Source: Data Brief. 2016 Dec 29;10:598–600. doi: 10.1016/j.dib.2016.12.048 (PMC5226849; doi:10.1016/j.dib.2016.12.048)
Supplement: Supplementary file 3 — Supplementary material [file mmc2.xlsx]

## Sheet: Sheet1
File 2. A list of significantly differentially expressed unigenes between the cis1 and cis3 library.
seq_id	cis1_fpkm	cis3_fpkm	log2FC(cis3/cis1)	FDR	significant	regulate	NR_Description	KEGG_GENE
c84045_g1	0	3715.67	15.18	3.62e-19	yes	up	MHC class I alpha chain, partial [Megalobrama amblycephala]	MHC1
c57665_g1	0	1859.86	14.18	1.93e-17	yes	up	MHC class II beta chain [Cyprinus carpio]	MHC2
c24930_g1	0	788.424	12.94	1.93e-17	yes	up	uncharacterized protein LOC368614 precursor [Danio rerio]	MHC2
c65037_g6	0.248	914.824	11.36	8.69e-17	yes	up	MHC class II alpha antigen [Ctenopharyngodon idella]	MHC2
c64577_g5	0	452.632	12.14	3.84e-14	yes	up	novel protein similar to MHC class II beta chain [Danio rerio]	MHC2
c48517_g1	0.04	39.361	8.14	5.84e-13	yes	up	interleukin-11 [Cyprinus carpio]	IL11
c84096_g1	0	127.248	10.31	1.25e-12	yes	up	uncharacterized protein LOC393377 precursor [Danio rerio]	MHC1
c64617_g2	0	76.551	9.58	7.36e-12	yes	up	PREDICTED: endonuclease domain-containing 1 protein-like [Danio rerio]	_
c58222_g1	0.03	55.18	8.73	9.41e-12	yes	up	proteasome subunit beta type 8 [Danio rerio]	PSMB8, LMP7
c34294_g1	1.317	327.958	7.85	1.47e-11	yes	up	PREDICTED: G-protein coupled receptor 84 isoform X1 [Danio rerio]	GPR84
c54202_g1	0.763	165.084	7.58	3.67e-11	yes	up	phosphoenolpyruvate carboxykinase, cytosolic [Danio rerio]	E4.1.1.32, pckA, PEPCK
c39351_g2	0	62.953	9.3	5.99e-11	yes	up	PREDICTED: ubiquitin-40S ribosomal protein S27a-like [Danio rerio]	_
c65037_g4	0	1710.99	14.06	8.43e-11	yes	up	MHC class II alpha antigen [Ctenopharyngodon idella]	MHC2
c64119_g5	0	41.814	8.71	9.43e-11	yes	up	Proteasome subunit beta type 7 precursor [Oncorhynchus mykiss]	PSMB7
c42958_g1	0	38.432	8.59	2.31e-10	yes	up	PREDICTED: uncharacterized protein LOC792477 isoform X1 [Danio rerio]	_
c65986_g4	0.079	35.706	7.64	2.49e-10	yes	up	_	_
c32667_g2	0.584	101.284	7.21	2.82e-10	yes	up	tumor necrosis factor alpha [Ctenopharyngodon idella]	TNFA
c65644_g4	0	24.067	7.92	3.57e-10	yes	up	PREDICTED: ATP-binding cassette sub-family B member 9-like [Latimeria chalumnae]	ABCB3, TAP2
c30635_g1	0.396	88.18	7.48	1.25e-09	yes	up	_	_
c62377_g2	0.059	31.759	7.65	2.24e-09	yes	up	_	_
c65187_g1	0	21.937	7.78	2.52e-09	yes	up	_	_
c60172_g2	0.277	28.327	6.24	2.88e-09	yes	up	tumor necrosis factor receptor superfamily member 1A precursor [Danio rerio]	TNFRSF1A, TNFR1
c31628_g1	0	394.474	11.95	3.39e-09	yes	up	uncharacterized protein LOC368614 precursor [Danio rerio]	MHC2
c6214_g1	0.178	33.707	6.93	3.5e-09	yes	up	_	_
c64271_g6	2.199	220.082	6.58	4.4e-09	yes	up	interleukin-6 [Ctenopharyngodon idella]	IL6
c33017_g1	2.516	228.855	6.45	4.66e-09	yes	up	immunoresponsive 1 homolog [Danio rerio]	IRG1
c58493_g3	0.287	51.677	7.06	4.66e-09	yes	up	neurotoxin/C59/Ly-6-like protein [Ctenopharyngodon idella]	_
c63664_g2	0.089	18.747	6.64	5.48e-09	yes	up	_	_
c59041_g2	0.02	7.803	6.04	6.46e-09	yes	up	_	_
c63569_g3	0	3.604	5.21	6.51e-09	yes	up	PREDICTED: uncharacterized protein LOC101886321 isoform X1 [Danio rerio]	_
c62035_g7	5.151	379.887	6.18	2.43e-08	yes	up	_	_
c21498_g1	0	73.462	9.52	2.79e-08	yes	up	PREDICTED: endonuclease domain-containing 1 protein-like [Danio rerio]	_
c63569_g2	0.02	3.503	4.91	2.85e-08	yes	up	PREDICTED: uncharacterized protein LOC101886321 isoform X1 [Danio rerio]	_
c61604_g2	1.189	97.973	6.25	2.99e-08	yes	up	PREDICTED: uncharacterized protein LOC103038265 isoform X1 [Astyanax mexicanus]	CSF3, GCSF
c64437_g2	0.297	27.055	6.1	4.01e-08	yes	up	PREDICTED: uncharacterized protein LOC103465413 [Poecilia reticulata]	_
c58055_g4	0	13.891	7.13	4.1e-08	yes	up	unnamed protein product [Oncorhynchus mykiss]	_
c46994_g1	0.535	58.935	6.54	5.22e-08	yes	up	_	_
c63977_g2	0.624	41.783	5.85	7.3e-08	yes	up	metalloreductase STEAP4 [Danio Zgc:112143 [Danio rerio]	_
c64899_g4	13.809	911.25	6.03	9.7e-08	yes	up	uncharacterized protein LOC100006475 precursor [Danio rerio]	_
c61325_g2	0.079	11.781	6.05	1.25e-07	yes	up	_	_
c65859_g2	0	26.712	8.07	1.41e-07	yes	up	_	_
c65673_g5	0.684	42.46	5.76	1.52e-07	yes	up	_	_
c64493_g4	0	6.794	6.11	1.7e-07	yes	up	_	_
c52331_g1	0	9.843	6.64	1.87e-07	yes	up	_	_
c40123_g1	0	11.024	6.8	1.93e-07	yes	up	_	_
c44516_g1	0	10.418	6.72	1.98e-07	yes	up	PREDICTED: LINE-1 type transposase domain-containing protein 1-like [Maylandia zebra]	_
c46935_g1	3.457	178.814	5.65	2.05e-07	yes	up	IL-6 family cytokine M17 [Carassius auratus]	CNTF
c60992_g1	0.178	12.356	5.49	2.15e-07	yes	up	PREDICTED: protein NYNRIN-like [Danio rerio]	_
c49269_g1	1.08	69.01	5.87	3.16e-07	yes	up	_	_
c64876_g8	0	9.035	6.51	3.17e-07	yes	up	_	_
c42667_g2	16.424	733.648	5.47	3.39e-07	yes	up	DNA damage-inducible transcript 4 protein [Danio rerio]	DDIT4, REDD1
c55311_g1	0	7.42	6.23	3.5e-07	yes	up	PREDICTED: uncharacterized protein LOC103135707 isoform X1 [Poecilia formosa]	_
c43159_g1	22.169	976.03	5.45	4.18e-07	yes	up	interleukin-8 [Ctenopharyngodon interleukin-8 [Ctenopharyngodon idella]	IL8, CXCL8
c63484_g5	3.368	152.768	5.46	4.56e-07	yes	up	_	_
c45397_g1	0	8.964	6.5	4.83e-07	yes	up	_	_
c44228_g1	0.099	20.372	6.68	5.02e-07	yes	up	PREDICTED: interferon-induced very large GTPase 1-like isoform X2 [Danio rerio]	_
c54214_g1	5.042	197.389	5.26	7.4e-07	yes	up	PREDICTED: A disintegrin and metalloproteinase with thrombospondin motifs 1 [Danio rerio]	ADAMTS1
c58588_g2	0	5.048	5.69	7.43e-07	yes	up	unnamed protein product [Oncorhynchus mykiss]	_
c57075_g1	0.584	25.49	5.23	8.61e-07	yes	up	dual specificity protein phosphatase 4 [Danio rerio]	DUSP, MKP
c64607_g3	0.079	13.618	6.26	9.56e-07	yes	up	Acidic leucine-rich nuclear phosphoprotein 32 family member B [Salmo salar]	_
c108471_g1	0	17.565	7.46	1.15e-06	yes	up	PREDICTED: antigen peptide transporter 2-like [Astyanax mexicanus]	ABCB3, TAP2
c64169_g4	0	42.884	8.75	1.15e-06	yes	up	CD2 family receptor [Carassius auratus langsdorfii]	_
c58236_g2	5.706	207.231	5.16	1.19e-06	yes	up	Acsl4l protein [Danio rerio]	ACSL, fadD
c59637_g1	0.059	9.6	5.93	1.31e-06	yes	up	PREDICTED: uncharacterized protein LOC102076908 [Oreochromis niloticus]	PDE9
c6197_g1	0.198	20.887	6.14	1.58e-06	yes	up	_	_
c8469_g1	5.716	203.93	5.13	1.58e-06	yes	up	_	_
c57046_g1	0	8.773	6.47	1.87e-06	yes	up	_	_
c57426_g1	0.069	5.219	4.98	2.09e-06	yes	up	_	_
c31142_g1	0.03	5.229	5.36	2.18e-06	yes	up	_	_
c12297_g1	0.04	5.815	5.4	2.18e-06	yes	up	PREDICTED: LINE-1 type transposase domain-containing protein 1-like [Xenopus (Silurana) tropicalis]	_
c60712_g1	0.188	11.236	5.3	2.37e-06	yes	up	_	_
c63238_g8	0.347	16.657	5.23	3.02e-06	yes	up	_	_
c66196_g3	0	13.921	7.13	3.08e-06	yes	up	_	_
c53089_g2	64.388	1976.08	4.94	3.21e-06	yes	up	tissue inhibitor of metalloproteinase 2 [Ctenopharyngodon idella]	_
c63917_g2	0	8.783	6.47	3.21e-06	yes	up	_	_
c65070_g9	1.902	64.205	5.01	4.02e-06	yes	up	peptidoglycan recognition protein 5 [Ctenopharyngodon idella]	E3.5.1.28
c65673_g4	1.1	36.665	4.94	4.64e-06	yes	up	_	_
c28897_g1	0	7.915	6.32	4.75e-06	yes	up	myosin regulatory light chain 2, atrial isoform [Danio rerio]	MYL7
c56523_g1	0.218	10.358	5.04	5.19e-06	yes	up	sperm flagellar protein 1 [Danio Zgc:66426 [Danio rerio]	_
c51411_g1	0	5.098	5.7	5.33e-06	yes	up	_	_
c52004_g1	0	2.302	4.59	6.05e-06	yes	up	PREDICTED: uncharacterized protein LOC100534830 [Danio rerio]	_
c61690_g7	0.228	15.183	5.54	6.18e-06	yes	up	_	_
c65910_g3	0	13.921	7.13	6.8e-06	yes	up	_	_
c85019_g1	0.02	2.413	4.39	7.16e-06	yes	up	PREDICTED: uncharacterized protein LOC102075813 [Oreochromis niloticus]	_
c61258_g1	0.575	21.987	5.03	7.37e-06	yes	up	PREDICTED: uncharacterized protein LOC102202482, partial [Pundamilia nyererei]	_
c56250_g1	0.129	16.061	6.14	8.47e-06	yes	up	_	_
c63827_g6	0.485	17.101	4.88	9.35e-06	yes	up	PREDICTED: fos-related antigen 2-like isoform X1 [Astyanax mexicanus]	FOSL1
c61027_g4	0	10.115	6.67	1.06e-05	yes	up	_	_
c42065_g1	0.842	25.44	4.76	1.21e-05	yes	up	endothelial cell-specific molecule 1 precursor [Danio rerio]	_
c63484_g4	43.596	1061	4.6	1.28e-05	yes	up	interleukin-1 beta [Ctenopharyngodon idella]	IL1B
c56769_g1	0.267	10.842	4.9	1.29e-05	yes	up	_	_
c31214_g2	0	18.464	7.54	1.36e-05	yes	up	PREDICTED: interferon-induced very large GTPase 1-like [Danio rerio]	_
c65070_g2	1.714	58.158	5.01	1.44e-05	yes	up	peptidoglycan recognition protein 5 isoform A [Ctenopharyngodon idella]	E3.5.1.28
c64277_g3	0.04	4.341	4.99	1.64e-05	yes	up	_	_
c52081_g1	0	7.4	6.23	1.65e-05	yes	up	_	_
c38917_g1	0.149	7.117	4.86	1.83e-05	yes	up	_	_
c65745_g3	1.288	33.94	4.62	2.04e-05	yes	up	_	_
c66046_g3	8.747	197.792	4.48	2.15e-05	yes	up	PREDICTED: free fatty acid receptor 2-like [Danio rerio]	FFAR2, GPR43
c32550_g1	0	1.585	4.07	2.2e-05	yes	up	PREDICTED: zinc finger BED domain-containing protein 1-like [Oreochromis niloticus]	_
c65241_g4	13.006	292.484	4.48	2.2e-05	yes	up	Sdc4 protein [Danio rerio]	SDC4
c44965_g1	0.297	11.175	4.83	2.59e-05	yes	up	_	_
c20511_g2	21.159	458.447	4.43	2.69e-05	yes	up	suppressor of cytokine signalling 3 [Ctenopharyngodon idella]	SOCS3, CIS3
c57055_g1	0	4.129	5.4	2.74e-05	yes	up	PREDICTED: MAP/microtubule affinity-regulating kinase 3-like [Danio rerio]	_
c63050_g7	1.466	34.767	4.48	2.88e-05	yes	up	PREDICTED: uncharacterized protein LOC767740 isoform X1 [Danio rerio]	GPR4
c62539_g2	0.565	11.831	4.17	2.92e-05	yes	up	_	_
c11731_g1	0	10.741	6.76	2.92e-05	yes	up	_	_
c55751_g2	0.901	26.459	4.73	3.25e-05	yes	up	_	_
c63664_g1	0.188	11.418	5.32	3.29e-05	yes	up	_	_
c66195_g1	0.386	8.995	4.23	3.39e-05	yes	up	pol-like protein [Danio rerio]	BCHE
c54913_g1	4.21	90.179	4.39	3.4e-05	yes	up	heat shock protein beta-7 [Danio Heat shock protein family, alpha-crystallin-related, b7 [Danio rerio]	HSPB7
c62986_g1	0	3.866	5.31	3.88e-05	yes	up	_	_
c63063_g2	10.54	216.216	4.35	3.89e-05	yes	up	pol-like protein [Danio rerio]	_
c27309_g1	1.436	31.113	4.34	3.89e-05	yes	up	unnamed protein product [Oncorhynchus mykiss]	_
c55480_g1	1.436	29.558	4.27	4.13e-05	yes	up	PREDICTED: hepatocyte growth factor [Astyanax mexicanus]	HGF
c69792_g1	0.277	16.142	5.43	4.25e-05	yes	up	_	_
c59882_g1	0.535	13.366	4.41	4.25e-05	yes	up	unnamed protein product [Oncorhynchus mykiss]	CASR
c110482_g1	1.615	40.653	4.57	4.41e-05	yes	up	PREDICTED: interferon-induced guanylate-binding protein 1-like [Danio rerio]	_
c64323_g2	0	5.037	5.68	4.42e-05	yes	up	_	_
c55751_g1	0.475	18.898	5.05	4.61e-05	yes	up	_	_
c39386_g1	0.149	8.853	5.17	4.63e-05	yes	up	_	_
c56877_g2	0	6.279	6	4.79e-05	yes	up	_	_
c63615_g3	0	3.735	5.26	5.17e-05	yes	up	_	_
c63175_g3	1.298	35.151	4.66	5.2e-05	yes	up	unnamed protein product [Oncorhynchus mykiss]	_
c64984_g1	0.624	15.203	4.4	5.26e-05	yes	up	unnamed protein product [Oncorhynchus mykiss]	_
c25271_g1	0.703	20.715	4.7	5.41e-05	yes	up	_	_
c56570_g1	0	6.188	5.97	5.6e-05	yes	up	_	_
c64271_g15	0.505	16.152	4.75	6.06e-05	yes	up	_	_
c61961_g5	0.168	8.894	5.07	6.54e-05	yes	up	_	_
c52907_g1	0	9.923	6.65	6.56e-05	yes	up	PREDICTED: uncharacterized protein LOC100334801 isoform X1 [Danio rerio]	_
c44293_g1	0.218	7.329	4.55	6.85e-05	yes	up	_	_
c57445_g2	1.565	35.383	4.41	7.2e-05	yes	up	_	_
c51569_g1	0.495	23.602	5.32	7.22e-05	yes	up	unnamed protein product [Tetraodon nigroviridis]	CREM
c66176_g5	1.446	37.897	4.62	7.24e-05	yes	up	_	_
c43904_g1	0.198	6.673	4.51	7.32e-05	yes	up	_	_
c58439_g1	0.089	7.43	5.32	7.62e-05	yes	up	_	_
c59353_g2	0	4.23	5.44	7.78e-05	yes	up	_	_
c8480_g1	3.328	60.257	4.14	8.49e-05	yes	up	PREDICTED: nocturnin isoform X2 [Danio rerio]	CCRN4L
c110481_g1	0	2.685	4.8	8.5e-05	yes	up	_	_
c15454_g1	0.05	4.078	4.8	8.67e-05	yes	up	_	_
c55544_g1	2.278	45.165	4.25	8.74e-05	yes	up	colony stimulating factor 3 (granulocyte) [Danio rerio]	CSF3, GCSF
c57055_g2	0.406	8.874	4.15	8.99e-05	yes	up	PREDICTED: GTPase IMAP family member 8-like isoform X1 [Maylandia zebra]	_
c64952_g2	1.506	10.479	2.72	9.06e-05	yes	up	Pol polyprotein [Dicentrarchus labrax]	_
c7751_g1	0	5.35	5.77	9.17e-05	yes	up	PREDICTED: uncharacterized protein LOC102079069 [Oreochromis niloticus]	PDE9
c52479_g1	0.158	5.603	4.47	0.000101	yes	up	_	_
c59948_g1	0	4.462	5.51	0.000111	yes	up	uncharacterized protein LOC100124608 [Danio rerio]	_
c31606_g1	0	3.16	5.03	0.000123	yes	up	_	_
c93255_g1	0	9.974	6.65	0.000135	yes	up	PREDICTED: protein NLRC3 isoform X1 [Danio rerio]	_
c58475_g1	0.188	4.371	3.96	0.00014	yes	up	PREDICTED: titin isoform X1 [Danio rerio]	_
c54844_g1	0	2.948	4.93	0.000147	yes	up	pol-like protein [Danio rerio]	CDHE, CDH1
c21698_g1	0.059	4.311	4.79	0.00015	yes	up	liver-expressed antimicrobial peptide 2 [Ctenopharyngodon idella]	_
c63831_g6	2.566	41.561	3.97	0.00017	yes	up	uncharacterized protein LOC402927 [Danio rerio]	_
c62827_g9	5.072	96.357	4.22	0.000172	yes	up	_	_
c60024_g1	1.942	31.093	3.93	0.000174	yes	up	sodium-dependent lysophosphatidylcholine symporter 1-B [Danio rerio]	_
c65921_g4	0	7.157	6.18	0.000178	yes	up	endonuclease domain containing-like protein [Ctenopharyngodon idella]	ENDOD1
c55480_g3	0.178	5.027	4.2	0.000183	yes	up	_	_
c57665_g3	0	466.614	12.19	0.000196	yes	up	MHC class II antigen [Ctenopharyngodon idella]	MHC2
c38831_g1	0	2.14	4.49	0.000196	yes	up	_	_
c57663_g2	0.129	3.877	4.12	0.000208	yes	up	_	_
c43448_g1	0	5.885	5.9	0.000214	yes	up	_	_
c545_g1	3.427	55.816	3.99	0.000214	yes	up	_	_
c67342_g1	2.526	40.441	3.95	0.000218	yes	up	PREDICTED: serpin B9 isoform X2 [Orycteropus afer afer]	SERPINB
c53850_g1	0.832	17.424	4.23	0.000221	yes	up	PREDICTED: interferon-induced guanylate-binding protein 1 [Danio rerio]	_
c51328_g1	1.932	35.999	4.15	0.000229	yes	up	_	_
c63043_g3	0.267	11.609	5	0.000233	yes	up	PREDICTED: urokinase plasminogen activator surface receptor-like [Danio rerio]	_
c46822_g1	0.287	8.49	4.47	0.000233	yes	up	lambda-recombinase-like protein, partial [Tetraodon nigroviridis]	_
c54776_g1	0	4.422	5.5	0.000233	yes	up	_	_
c65458_g2	0	6.067	5.95	0.000233	yes	up	_	_
c64562_g2	0.04	3.362	4.63	0.000247	yes	up	_	_
c24759_g1	0	2.241	4.55	0.000258	yes	up	_	_
c294_g1	0.109	4.613	4.5	0.000263	yes	up	unnamed protein product [Oncorhynchus mykiss]	_
c58391_g1	1.961	23.501	3.52	0.000278	yes	up	PREDICTED: titin isoform X1 [Danio rerio]	_
c62615_g7	0.466	15.486	4.78	0.000284	yes	up	_	_
c46203_g1	0	16.273	7.36	0.000288	yes	up	_	_
c62827_g7	7.895	113.721	3.83	0.000288	yes	up	L-threonine 3-dehydrogenase, mitochondrial [Danio rerio]	TDH
c24670_g1	0.882	15.91	4.03	0.000288	yes	up	_	_
c42786_g1	2.585	44.075	4.04	0.000301	yes	up	PREDICTED: interferon-induced guanylate-binding protein 2-like [Danio rerio]	_
c63742_g11	0.327	8.298	4.3	0.000315	yes	up	_	_
c41278_g1	0	5.724	5.86	0.000317	yes	up	_	_
c55601_g2	0.307	12.518	4.95	0.000317	yes	up	_	_
c66090_g1	0.347	14.577	5.04	0.000317	yes	up	_	_
c15550_g2	9.51	136.677	3.83	0.000325	yes	up	_	_
c63528_g1	1.258	19.483	3.85	0.000335	yes	up	PREDICTED: delta(14)-sterol reductase [Danio rerio]	TM7SF2, ERG24
c61567_g1	0	26.298	8.04	0.000354	yes	up	_	_
c46039_g1	0.05	3.382	4.54	0.000365	yes	up	_	_
c65802_g5	3.17	44.337	3.76	0.000372	yes	up	_	_
c36937_g1	1.397	23.269	3.96	0.000377	yes	up	immunoglobulin light chain, partial [Squalus acanthias]	_
c64850_g4	2.536	35.918	3.77	0.000378	yes	up	PREDICTED: nuclear receptor subfamily 4, group A, member 3 isoform X1 [Danio rerio]	NR4A3, NOR1
c27870_g1	1.456	22.896	3.89	0.000382	yes	up	_	_
c7595_g1	0	5.714	5.86	0.000395	yes	up	_	_
c66052_g6	0	5.219	5.73	0.000395	yes	up	_	_
c2925_g1	8.608	118.455	3.77	0.000398	yes	up	PREDICTED: ras-related protein Rab-20-like isoform X1 [Astyanax mexicanus]	RAB20
c53467_g1	8.519	113.933	3.73	0.000424	yes	up	purine nucleoside phosphorylase 5b [Danio rerio]	punA
c48663_g1	5.696	76.783	3.73	0.000435	yes	up	PREDICTED: midnolin [Ovis aries]	_
c64386_g1	14.324	190.13	3.72	0.000436	yes	up	PREDICTED: cAMP-responsive element modulator isoform X2 [Danio rerio]	CREM
c58131_g1	0.139	3.705	3.99	0.000442	yes	up	PREDICTED: L-amino-acid oxidase [Danio rerio]	IL4I1
c50034_g1	0.079	2.928	4.08	0.000481	yes	up	_	_
c63615_g5	0	3.654	5.23	0.000497	yes	up	PREDICTED: uncharacterized protein LOC102456870 [Pelodiscus sinensis]	ADAMTS17
c42674_g1	22.774	292.989	3.68	0.0005	yes	up	insulin-like growth factors binding protein 1 [Hypophthalmichthys molitrix]	RAB37
c65420_g2	0.753	11.468	3.76	0.000505	yes	up	unnamed protein product [Oncorhynchus mykiss]	_
c59852_g2	0.109	2.251	3.49	0.000505	yes	up	PREDICTED: leucine-rich repeat-containing protein 4B [Danio rerio]	LRRC4B, NGL3
c61710_g1	0.109	6.521	4.99	0.00051	yes	up	unnamed protein product [Oncorhynchus mykiss]	_
c51572_g3	2.566	37.998	3.84	0.00053	yes	up	_	_
c46618_g2	0.584	11.872	4.13	0.000544	yes	up	_	_
c59975_g2	2.605	34.041	3.66	0.000544	yes	up	mitogen-activated protein kinase 12 [Danio rerio]	P38
c113570_g1	0	10.034	6.66	0.000544	yes	up	uncharacterized protein LOC100149646 precursor [Danio rerio]	ENDOD1
c31606_g3	0	5.249	5.74	0.000544	yes	up	_	_
c62880_g1	0	3.483	5.16	0.000613	yes	up	_	_
c14350_g1	0	16.374	7.36	0.000613	yes	up	major histocompatibility complex class II integral membrane alpha chain precursor [Danio rerio]	MHC2
c64850_g8	2.655	35.04	3.67	0.000626	yes	up	PREDICTED: nuclear receptor subfamily 4, group A, member 3 isoform X2 [Danio rerio]	NR4A3, NOR1
c55753_g1	3.972	49.001	3.59	0.000686	yes	up	fos-related antigen 2 [Danio PREDICTED: fos-related antigen 2 isoform X1 [Danio rerio]	FOSL2
c36713_g1	0	2.17	4.5	0.000686	yes	up	_	_
c58143_g1	0	5.936	5.92	0.000686	yes	up	_	_
c64837_g1	0	4.321	5.47	0.000686	yes	up	_	_
c103214_g1	0	2.08	4.45	0.000686	yes	up	_	_
c52069_g1	0.059	3.493	4.5	0.000713	yes	up	_	_
c62208_g1	0.287	6.945	4.19	0.000759	yes	up	_	_
c47439_g1	0.654	9.116	3.61	0.000759	yes	up	cholesterol 7-alpha-monooxygenase [Danio rerio]	CYP7A1
c64334_g8	0.535	10.681	4.09	0.000759	yes	up	ORF2-encoded protein [Danio rerio]	_
c38054_g1	2.318	31.729	3.72	0.000759	yes	up	uncharacterized protein LOC100142650 [Danio rerio]	_
c58838_g1	0.545	7.763	3.61	0.000759	yes	up	PREDICTED: free fatty acid receptor 3-like [Danio rerio]	FFAR3, GPR41
c59697_g1	0.069	5.31	5	0.000768	yes	up	uncharacterized protein LOC553712 [Danio rerio]	RDH12
c30446_g2	0	2.241	4.55	0.000768	yes	up	LOC553390 protein, partial [Danio rerio]	MMP13
c48709_g1	0.059	3.079	4.32	0.000858	yes	up	_	_
c51899_g1	19.515	225.756	3.53	0.000868	yes	up	tumor necrosis factor (TNF superfamily, member 2) [Danio rerio]	LTA, TNFB
c62204_g2	0	16.818	7.4	0.00087	yes	up	_	_
c106776_g1	0	3.967	5.35	0.00087	yes	up	_	_
c41116_g1	9.678	115.568	3.56	0.000892	yes	up	PREDICTED: von Willebrand factor A domain-containing protein 7-like [Astyanax mexicanus]	_
c71132_g1	0.04	2.261	4.08	0.00093	yes	up	_	_
c66080_g3	0.584	11.327	4.06	0.000933	yes	up	_	_
c64903_g6	26.775	305.375	3.51	0.000947	yes	up	unnamed protein product [Oncorhynchus mykiss]	TIMP3
c57350_g1	0.654	10.166	3.77	0.00095	yes	up	_	_
c48410_g1	1.981	25.066	3.6	0.00095	yes	up	Nr0b2a protein [Danio rerio]	NR0B2, SHP
c40007_g1	4.943	56.825	3.5	0.000958	yes	up	protein asteroid homolog 1 [Danio rerio]	_
c95489_g1	0	2.605	4.76	0.000973	yes	up	_	_
c95664_g1	0	3.018	4.96	0.000973	yes	up	_	_
c54957_g2	2.229	25.571	3.46	0.00103	yes	up	prostaglandin-endoperoxide synthase 2 precursor [Danio rerio]	PTGS2, COX2
c53565_g1	2.09	27.156	3.64	0.00106	yes	up	_	_
c54873_g3	22.694	254.183	3.48	0.00106	yes	up	transcription factor jun-B [Danio Jun B proto-oncogene [Danio rerio]	JUNB
c62485_g1	0	4.159	5.41	0.0011	yes	up	_	_
c93235_g1	0	1.222	3.72	0.0011	yes	up	PREDICTED: uncharacterized protein LOC101884127 [Danio rerio]	_
c63628_g3	0	7.289	6.21	0.0011	yes	up	_	_
c20119_g1	0	5.633	5.84	0.0011	yes	up	PREDICTED: apoptosis regulator BAX-like [Danio rerio]	_
c61897_g3	0	4.846	5.63	0.0011	yes	up	_	_
c57998_g1	3.11	35.272	3.46	0.0011	yes	up	transmembrane protein 116 [Danio rerio]	_
c57786_g1	0.119	6.562	4.93	0.0011	yes	up	_	_
c49111_g2	2.684	30.871	3.48	0.00113	yes	up	_	_
c65189_g17	0.396	5.976	3.61	0.00114	yes	up	_	_
c51443_g1	0.287	5.007	3.72	0.00114	yes	up	deiodinase type 3 [Carassius auratus]	DIO3
c58117_g1	2.793	33.435	3.54	0.00116	yes	up	PREDICTED: high mobility group protein HMGI-C-like [Danio rerio]	HMGA2
c51572_g2	2.268	30.315	3.68	0.00117	yes	up	_	_
c94406_g1	0.079	4.099	4.55	0.00121	yes	up	_	_
c4870_g1	0	4.109	5.4	0.00123	yes	up	unnamed protein product [Oncorhynchus mykiss]	FAR
c32956_g1	0	2.958	4.93	0.00123	yes	up	tumor necrosis factor-inducible gene 6 protein precursor [Danio rerio]	_
c60954_g4	0	2.786	4.85	0.00123	yes	up	_	_
c45314_g1	0	4.836	5.63	0.00123	yes	up	_	_
c28673_g1	4.497	49.779	3.44	0.00124	yes	up	interferon-inducible protein IFI56 [Carassius auratus]	_
c55519_g3	2.635	29.175	3.42	0.00125	yes	up	PREDICTED: rho guanine nucleotide exchange factor 9-like isoform X2 [Danio rerio]	_
c54986_g2	0.228	3.927	3.62	0.00126	yes	up	Zbtb16 protein [Danio rerio]	ZBTB16, PLZF
c2335_g1	0.406	7.915	3.99	0.00126	yes	up	_	_
c65070_g3	0.168	4.078	3.96	0.00128	yes	up	_	_
c61961_g1	6.508	70.07	3.41	0.00128	yes	up	PREDICTED: 6-phosphofructo-2-kinase/fructose-2,6-biphosphatase 3 isoform X2 [Danio rerio]	PFKFB
c64169_g1	1.724	30.144	4.05	0.00132	yes	up	CR1-3 [Lycodichthys dearborni]	_
c58195_g1	0.158	3.22	3.69	0.00135	yes	up	PREDICTED: uncharacterized protein LOC103026496 [Astyanax mexicanus]	_
c83981_g1	2.486	29.205	3.5	0.00138	yes	up	_	_
c58788_g1	4.765	50.748	3.39	0.00138	yes	up	PREDICTED: endoplasmic reticulum-Golgi intermediate compartment protein 1 isoform X1 [Danio rerio]	_
c93260_g1	0	1.292	3.8	0.00138	yes	up	PREDICTED: 52 kDa repressor of the inhibitor of the protein kinase-like [Acyrthosiphon pisum]	_
c65880_g7	0	3.008	4.96	0.00138	yes	up	PREDICTED: laccase domain-containing protein 1 [Danio rerio]	yfiH
c46935_g2	1.179	18.312	3.85	0.00142	yes	up	_	_
c40637_g1	0.099	2.049	3.43	0.00142	yes	up	nyctalopin precursor [Danio PREDICTED: nyctalopin isoform X1 [Danio rerio]	NYX
c65483_g1	67.657	726.289	3.42	0.00143	yes	up	ubquitin-like protein 1 [Carassius auratus]	UBC
c22141_g1	0.099	2.281	3.58	0.00145	yes	up	_	_
c66513_g1	0.475	14.224	4.64	0.00147	yes	up	_	_
c65457_g1	0.208	4.26	3.82	0.00151	yes	up	_	_
c52683_g1	0.099	2.786	3.86	0.00157	yes	up	matrilin 1 precursor [Danio rerio]	_
c85526_g1	0	2.544	4.72	0.00158	yes	up	PREDICTED: uncharacterized protein LOC102075813 [Oreochromis niloticus]	_
c46120_g1	0.059	3.321	4.43	0.0016	yes	up	_	_
c55519_g1	2.13	27.287	3.62	0.0016	yes	up	PREDICTED: rho guanine nucleotide exchange factor 9-like isoform X2 [Danio rerio]	_
c48555_g3	0.951	13.972	3.74	0.00163	yes	up	_	_
c42037_g1	1.248	12.922	3.27	0.00172	yes	up	sal-like protein 1 [Danio rerio]	_
c54864_g1	1.605	18.07	3.41	0.00173	yes	up	PREDICTED: gap junction alpha-1 protein-like [Danio rerio]	GJA1, CX43
c55450_g1	0.426	5.209	3.34	0.00174	yes	up	PREDICTED: CD180 antigen-like [Danio rerio]	CD180
c62558_g3	0.396	9.237	4.23	0.0018	yes	up	_	_
c59341_g2	0	15.032	7.24	0.0018	yes	up	PREDICTED: uncharacterized protein LOC556776 [Danio rerio]	_
c69583_g1	0	5.381	5.78	0.0018	yes	up	endonuclease domain containing-like protein [Ctenopharyngodon idella]	ENDOD1
c6218_g1	0	2.332	4.6	0.0018	yes	up	gamma-crystallin N-A [Danio CRGNA_DANRE RecName: Full=Gamma-crystallin N-A; AltName: Full=Gamma-N-crystallin-A; AltName: Full=GammaN1-cr	_
c38476_g1	0	1.343	3.85	0.0018	yes	up	PREDICTED: T-box transcription factor TBX20 isoform X1 [Danio rerio]	TBX20
c65529_g6	0.158	3.039	3.6	0.0018	yes	up	_	_
c66186_g4	1.892	20.331	3.36	0.0018	yes	up	solute carrier family 52, riboflavin transporter, member 3-B [Danio rerio]	RFT2
c54902_g1	4.359	45.347	3.35	0.00184	yes	up	sorting nexin-10A [Danio rerio]	SNX10_11
c57550_g2	0.773	11.73	3.76	0.00184	yes	up	PREDICTED: cholesterol 7-alpha-monooxygenase-like isoform X2 [Danio rerio]	CYP7A1
c61329_g1	5.894	58.784	3.3	0.00185	yes	up	PREDICTED: C-myc promoter-binding protein isoform X4 [Danio rerio]	_
c54743_g2	0.238	4.573	3.79	0.00192	yes	up	_	_
c60451_g1	0.624	7.783	3.44	0.00195	yes	up	_	_
c57445_g1	98.761	968.499	3.29	0.00199	yes	up	nuclear factor of kappa light polypeptide alpha b, partial [Carassius auratus]	NFKBIA
c35840_g1	8.123	81.073	3.3	0.002	yes	up	im:7137886 [Danio rerio]	_
c49111_g4	3.863	38.452	3.28	0.002	yes	up	PREDICTED: thrombospondin-1-like [Astyanax mexicanus]	THBS1
c65198_g1	0.802	10.771	3.59	0.002	yes	up	_	_
c62265_g1	75.74	740.765	3.29	0.00204	yes	up	dual specificity phosphatase 1 [Carassius auratus]	DUSP, MKP
c62367_g3	0.783	21.926	4.64	0.00205	yes	up	uncharacterized protein LOC100141491 precursor [Danio rerio]	_
c65332_g5	0	4.926	5.65	0.00206	yes	up	_	_
c54517_g1	2.972	29.518	3.27	0.00212	yes	up	PREDICTED: monocarboxylate transporter 4 isoform X1 [Danio rerio]	SLC16A3
c66468_g1	0.04	1.595	3.6	0.00216	yes	up	_	_
c6780_g1	0.792	12.861	3.86	0.00218	yes	up	_	_
c28223_g1	0.267	5.835	4.02	0.00221	yes	up	_	_
c63881_g2	6.34	60.227	3.23	0.00228	yes	up	uncharacterized protein LOC559970 [Danio rerio]	_
c66659_g1	59.366	564.576	3.25	0.00231	yes	up	alkB, alkylation repair homolog 3 [Danio rerio]	ALKBH3, DEPC1
c58732_g2	4.408	42.823	3.25	0.00235	yes	up	CASP8 and FADD-like apoptosis regulator [Gasterosteus aculeatus]	CFLAR, FLIP
c60937_g2	0.376	5.29	3.5	0.00235	yes	up	_	_
c50963_g1	0	6.542	6.05	0.00235	yes	up	PREDICTED: uncharacterized protein LOC335285 [Danio rerio]	_
c55032_g1	0	2.463	4.68	0.00235	yes	up	_	_
c65457_g5	0	3.22	5.05	0.00235	yes	up	_	_
c33576_g1	0	2.574	4.74	0.00235	yes	up	_	_
c44155_g1	0	3.23	5.06	0.00235	yes	up	_	_
c3914_g1	0.624	9.944	3.79	0.00238	yes	up	_	_
c52693_g1	3.011	28.932	3.22	0.00246	yes	up	PREDICTED: cGMP-dependent protein kinase 1-like isoform X1 [Lepisosteus oculatus]	PRKG
c52081_g2	1.278	13.467	3.3	0.00249	yes	up	_	_
c42025_g1	35.681	334.116	3.22	0.00249	yes	up	CCAAT/enhancer-binding protein alpha [Danio rerio]	CEBPA
c36104_g1	26.894	250.337	3.21	0.00257	yes	up	disintegrin and metalloproteinase domain-containing protein 8 precursor [Danio rerio]	ADAM8
c15274_g1	0.297	7.773	4.31	0.00264	yes	up	_	_
c30458_g1	0.099	2.504	3.71	0.00264	yes	up	PREDICTED: protein Dos [Danio rerio]	_
c56360_g1	0.04	1.686	3.67	0.00266	yes	up	leucine-rich repeat-containing G protein-coupled receptor 8.2 [Danio rerio]	LGR7
c58732_g3	0.149	6.37	4.7	0.00266	yes	up	_	_
c48726_g2	0.069	3.039	4.22	0.00266	yes	up	_	_
c10880_g1	0	1.635	4.12	0.00271	yes	up	PREDICTED: 5-hydroxytryptamine receptor 3A-like [Danio rerio]	HTR3
c46437_g1	0	3.422	5.14	0.00271	yes	up	_	_
c7161_g1	0	1.847	4.28	0.00271	yes	up	_	_
c58259_g1	1.139	11.317	3.2	0.00271	yes	up	PREDICTED: platelet derived growth factor alpha b isoform X1 [Danio rerio]	PDGFA
c42716_g1	0.208	4.29	3.83	0.00272	yes	up	PREDICTED: uncharacterized protein LOC101056070, partial [Mus musculus]	_
c64271_g5	1.377	15.183	3.37	0.00301	yes	up	_	_
c75838_g1	5.854	67.294	3.5	0.00301	yes	up	PREDICTED: guanylate-binding protein 3-like [Danio rerio]	_
c58643_g1	3.031	28.569	3.19	0.00305	yes	up	four and a half LIM domains 3 [Danio rerio]	_
c61663_g1	0.327	3.776	3.18	0.00306	yes	up	inducible nitric oxide synthase [Ctenopharyngodon idella]	NOS2
c65968_g3	8.133	71.635	3.12	0.00315	yes	up	PREDICTED: solute carrier family 2, facilitated glucose transporter member 6 [Danio rerio]	SLC2A6, GLUT6
c112345_g1	0.406	6.552	3.72	0.00317	yes	up	_	_
c57998_g4	0	3.846	5.3	0.00318	yes	up	_	_
c62965_g2	0.892	6.673	2.77	0.00325	yes	up	_	_
c34732_g1	0.178	2.423	3.18	0.00328	yes	up	tumor necrosis factor (ligand) superfamily, member 18 [Danio rerio]	_
c52774_g2	1.06	14.315	3.64	0.00334	yes	up	_	_
c36079_g2	0.069	2.635	4.02	0.00334	yes	up	_	_
c36792_g1	0.04	1.615	3.61	0.00334	yes	up	_	_
c76508_g1	1.288	12.619	3.2	0.00344	yes	up	PREDICTED: uncharacterized protein LOC541514 isoform X2 [Danio rerio]	_
c1763_g1	0.218	4.391	3.82	0.00349	yes	up	_	_
c53018_g1	0.208	4.24	3.82	0.00349	yes	up	_	_
c63666_g3	1.684	15.425	3.12	0.00356	yes	up	PREDICTED: proteasome activator complex subunit 4 [Physeter catodon]	PSME4
c60828_g2	0.773	10.701	3.63	0.0036	yes	up	_	_
c63977_g1	12.729	153.808	3.58	0.0036	yes	up	metalloreductase STEAP4 [Danio Zgc:112143 [Danio rerio]	_
c28307_g1	0.357	4.119	3.21	0.00369	yes	up	glucokinase [Ctenopharyngodon idella]	GCK
c56283_g1	0	3.594	5.21	0.00371	yes	up	_	_
c11628_g1	0	2.817	4.87	0.00371	yes	up	_	_
c69436_g1	0	2.847	4.88	0.00371	yes	up	_	_
c41281_g1	0	2.615	4.76	0.00371	yes	up	_	_
c63381_g5	0.109	4.482	4.45	0.00374	yes	up	_	_
c58446_g3	0.069	2.867	4.13	0.00374	yes	up	_	_
c51481_g3	0.089	1.757	3.3	0.00374	yes	up	_	_
c38097_g1	0.109	2.12	3.41	0.00374	yes	up	guanine nucleotide binding protein (G protein), beta 5a [Danio rerio]	GNB5
c51631_g1	0.783	8.238	3.24	0.00376	yes	up	PREDICTED: zona pellucida sperm-binding protein 4-like [Danio rerio]	_
c779_g1	0.158	2.473	3.32	0.00377	yes	up	_	_
c55851_g1	0.584	8.359	3.63	0.00388	yes	up	_	_
c62510_g1	0.188	3.241	3.54	0.00392	yes	up	PREDICTED: uncharacterized protein LOC102080438 [Oreochromis niloticus]	_
c57963_g2	0.743	7.904	3.25	0.0041	yes	up	_	_
c55553_g1	2.328	20.856	3.11	0.0041	yes	up	PREDICTED: glycerol kinase isoform X2 [Danio rerio]	glpK, GK
c64386_g5	6.776	59.652	3.12	0.0041	yes	up	_	_
c65284_g1	3.972	38.886	3.26	0.00415	yes	up	_	_
c65321_g6	0.525	7.087	3.52	0.00415	yes	up	PREDICTED: ankyrin 1, erythrocytic isoform X1 [Danio rerio]	ANK
c64815_g2	6.152	53.262	3.09	0.00418	yes	up	PREDICTED: riboflavin kinase isoform X1 [Astyanax mexicanus]	RFK, FMN1
c29377_g1	0.436	7.279	3.78	0.00421	yes	up	_	_
c64793_g2	0.773	6.693	2.96	0.00422	yes	up	Neuron navigator 1 [Dicentrarchus labrax]	NAV1
c31214_g1	0	16.748	7.4	0.00428	yes	up	PREDICTED: interferon-induced very large GTPase 1-like [Danio rerio]	_
c85816_g1	0	2.817	4.87	0.00428	yes	up	_	_
c111510_g1	0.069	1.565	3.3	0.00462	yes	up	PREDICTED: protein Dos [Danio rerio]	_
c59212_g1	2.041	17.485	3.04	0.00471	yes	up	PREDICTED: SH2 domain-containing protein 3C-like isoform X2 [Astyanax mexicanus]	_
c54201_g1	1.684	64.225	5.17	0.00474	yes	up	_	_
c42108_g1	7.519	62.892	3.05	0.00479	yes	up	CD80/86 antigen [Danio rerio]	_
c111007_g1	0.198	3.765	3.7	0.0048	yes	up	_	_
c55553_g2	4.804	39.916	3.03	0.00483	yes	up	PREDICTED: glycerol kinase isoform X2 [Danio rerio]	glpK, GK
c61794_g1	0.267	3.442	3.27	0.00485	yes	up	_	_
c42615_g1	0.198	2.948	3.35	0.00487	yes	up	_	_
c55601_g1	7.043	58.733	3.04	0.00495	yes	up	PREDICTED: interferon-induced guanylate-binding protein 1 [Danio rerio]	_
c62178_g1	70.401	686.847	3.28	0.005	yes	up	PREDICTED: uncharacterized protein LOC101882838 [Danio rerio]	_
c103135_g1	0	2.827	4.87	0.005	yes	up	immune-related, lectin-like receptor 2 [Danio rerio]	_
c108716_g1	0	1.545	4.04	0.005	yes	up	_	_
c28369_g1	0	2.837	4.88	0.005	yes	up	_	_
c63990_g2	0	1.494	3.99	0.005	yes	up	_	_
c95772_g1	0	2.584	4.75	0.005	yes	up	PREDICTED: retrotransposon-derived protein PEG10-like [Danio rerio]	E3.6.3.1
c30731_g1	8.569	70.696	3.03	0.005	yes	up	egl nine homolog 3 [Danio rerio]	EGLN, HPH
c36354_g1	0.168	3.755	3.85	0.00501	yes	up	_	_
c33719_g1	0.069	2.534	3.96	0.00527	yes	up	_	_
c64889_g6	0.307	3.998	3.33	0.0053	yes	up	PREDICTED: uncharacterized protein LOC102079437 [Oreochromis niloticus]	_
c64112_g3	0.654	7.087	3.25	0.00536	yes	up	_	_
c20723_g1	38.554	309.101	3	0.00545	yes	up	CCAAT/enhancer binding protein (C/EBP), delta [Danio rerio]	CEBPD
c58853_g2	0.584	5.845	3.12	0.0056	yes	up	_	_
c66071_g2	2.041	15.869	2.9	0.0058	yes	up	_	_
c64976_g4	0.703	7.491	3.24	0.00592	yes	up	_	_
c6405_g1	0	2.766	4.84	0.00592	yes	up	_	_
c78745_g1	0	2.261	4.56	0.00592	yes	up	H1m protein, partial [Danio rerio]	_
c57619_g1	0	2.443	4.67	0.00592	yes	up	_	_
c113838_g1	0	3.816	5.29	0.00592	yes	up	_	_
c63450_g4	31.887	211.491	2.73	0.0062	yes	up	PREDICTED: disabled homolog 2-like [Astyanax mexicanus]	DAB2
c63768_g3	1.496	15.95	3.33	0.00624	yes	up	_	_
c58322_g4	5.349	42.016	2.95	0.00627	yes	up	PREDICTED: B-cell lymphoma 3 protein homolog [Danio rerio]	BCL3
c61521_g6	5.23	41.743	2.97	0.00634	yes	up	_	_
c45511_g1	0.515	6.037	3.32	0.0064	yes	up	_	_
c31273_g1	0.208	3.15	3.4	0.00647	yes	up	_	_
c65841_g3	0.446	4.129	2.95	0.00649	yes	up	PREDICTED: uncharacterized protein LOC103278027 [Anolis carolinensis]	_
c2871_g1	19.366	149.124	2.94	0.00666	yes	up	PREDICTED: tumor necrosis factor alpha-induced protein 3 [Astyanax mexicanus]	TNFAIP3, A20, OTUD7C
c60006_g1	0.594	6.855	3.33	0.00669	yes	up	Regulator of G-protein signaling 9 [Cyprinus carpio]	RGS9
c55426_g1	0.584	6.562	3.28	0.00681	yes	up	_	_
c56707_g1	0.099	3.422	4.15	0.00681	yes	up	_	_
c50773_g1	0.079	2.645	3.94	0.00681	yes	up	_	_
c77826_g1	0.099	2.11	3.47	0.00681	yes	up	_	_
c43247_g1	0.545	5.209	3.04	0.00691	yes	up	PREDICTED: rhamnose-binding lectin [Danio rerio]	_
c51720_g3	0	3.523	5.18	0.00691	yes	up	_	_
c52849_g1	0	5.764	5.87	0.00691	yes	up	_	_
c32176_g2	0	1.454	3.96	0.00691	yes	up	PREDICTED: serine incorporator 4-like isoform X1 [Danio rerio]	_
c49369_g1	0	2.766	4.84	0.00691	yes	up	_	_
c16638_g1	0	2.352	4.62	0.00691	yes	up	_	_
c57839_g1	0.802	7.248	3.03	0.00695	yes	up	_	_
c61341_g6	4.398	38.068	3.09	0.007	yes	up	_	_
c53031_g1	19.594	148.821	2.92	0.00704	yes	up	neuroepithelial cell-transforming gene 1 protein [Danio rerio]	_
c46700_g1	16.087	123.109	2.93	0.00704	yes	up	Na+/K+ ATPase alpha subunit isoform 6 [Danio rerio]	ATP1A
c60727_g1	0.792	7.571	3.1	0.00715	yes	up	_	_
c63238_g4	0.238	3.947	3.58	0.00718	yes	up	_	_
c112409_g1	0.238	3.453	3.39	0.00746	yes	up	_	_
c66081_g1	10.976	50.243	2.18	0.00756	yes	up	PREDICTED: uncharacterized protein LOC798456 isoform X1 [Danio rerio]	_
c35922_g2	2.625	21.775	3	0.00764	yes	up	_	_
c63171_g1	1.872	14.264	2.86	0.00764	yes	up	PREDICTED: mitogen-activated protein kinase kinase kinase 15 isoform X1 [Danio rerio]	MAP3K15
c44021_g1	0.119	4.058	4.25	0.00767	yes	up	_	_
c38874_g1	0.059	2.049	3.76	0.00767	yes	up	_	_
c43660_g1	9.321	72.048	2.94	0.00769	yes	up	sorting nexin-10B [Danio rerio]	SNX10_11
c54986_g1	0.495	4.502	2.95	0.0077	yes	up	_	_
c48476_g2	0.862	10.075	3.4	0.0077	yes	up	PREDICTED: probable G-protein coupled receptor 132-like [Danio rerio]	GPR132
c64955_g1	0.456	5.31	3.28	0.0077	yes	up	zona pellucida glycoprotein 2.2 [Gobiocypris rarus]	_
c58980_g1	0.624	6.592	3.21	0.00772	yes	up	PREDICTED: poly [ADP-ribose]	PARP7S
c39115_g1	6.508	49.092	2.9	0.00775	yes	up	PREDICTED: protein BTG3-like [Danio rerio]	TOB
c65373_g4	1.337	11.397	3	0.00787	yes	up	_	_
c64079_g2	0.178	2.372	3.15	0.00806	yes	up	_	_
c66174_g2	20.089	149.104	2.89	0.00806	yes	up	PREDICTED: protein C-ets-2 [Astyanax mexicanus]	ETS, pnt
c47107_g1	0	2.019	4.41	0.00806	yes	up	_	_
c76876_g1	0	1.888	4.31	0.00806	yes	up	PREDICTED: uncharacterized protein LOC102933829 [Chelonia mydas]	_
c54172_g2	0	3.574	5.2	0.00806	yes	up	_	_
c63873_g2	0	4.331	5.47	0.00806	yes	up	PREDICTED: uncharacterized protein LOC566957 [Danio rerio]	_
c6521_g1	0	2.514	4.71	0.00806	yes	up	_	_
c51630_g2	0.753	6.804	3.02	0.0081	yes	up	_	_
c42332_g1	1.575	12.094	2.86	0.00815	yes	up	ATP-binding cassette sub-family B member 9 [Danio rerio]	ABCB9, TAPL
c41924_g1	0.079	1.686	3.32	0.00816	yes	up	_	_
c6189_g1	0.158	3.17	3.66	0.00816	yes	up	_	_
c52489_g1	0.218	4.462	3.84	0.00816	yes	up	_	_
c66129_g1	29.381	212.693	2.85	0.00818	yes	up	Samsn1a protein [Danio rerio]	_
c54873_g2	29.539	215.852	2.87	0.00831	yes	up	Jun B protein [Ctenopharyngodon Jun B protein [Ctenopharyngodon idella]	JUNB
c63411_g8	1.179	9.903	2.97	0.00831	yes	up	_	_
c54239_g1	0.475	5.35	3.24	0.00833	yes	up	_	_
c51629_g1	32.065	234.145	2.86	0.00836	yes	up	ornithine decarboxylase 1a [Cyprinus carpio]	E4.1.1.17, ODC1, speC, speF
c50541_g1	0.158	3.251	3.7	0.0084	yes	up	_	_
c62408_g1	0.109	2.403	3.58	0.00849	yes	up	PREDICTED: uncharacterized protein LOC779470 [Xenopus (Silurana) tropicalis]	CASR
c57324_g1	0.129	11.397	5.65	0.00849	yes	up	PREDICTED: anoctamin-9-like [Danio rerio]	_
c64788_g3	0.089	2.968	4.02	0.00849	yes	up	_	_
c43197_g2	9.47	69.131	2.85	0.00876	yes	up	_	_
c58052_g1	0.426	4.674	3.18	0.00879	yes	up	_	_
c66174_g1	11.927	87.544	2.87	0.00896	yes	up	PREDICTED: protein C-ets-2 [Astyanax mexicanus]	ETS, pnt
c63423_g5	1.08	8.641	2.89	0.009	yes	up	PREDICTED: GTPase IMAP family member 8-like [Danio rerio]	_
c61059_g1	0.386	5.502	3.53	0.00916	yes	up	solute carrier family 25 member 38-A [Danio rerio]	SLC25A38
c61075_g1	0.228	3.846	3.59	0.00921	yes	up	PREDICTED: retrotransposon-like protein 1-like [Lepisosteus oculatus]	_
c57593_g2	0.426	3.614	2.82	0.00936	yes	up	Fbln1 protein [Danio rerio]	FBLN1_2
c14305_g1	3.754	28.781	2.91	0.00936	yes	up	_	_
c65648_g2	14.829	106.432	2.84	0.00939	yes	up	PREDICTED: si:dkey-269d20.3 isoform X1 [Danio rerio]	CXCR3, GPR9
c63045_g1	4.051	32.365	2.97	0.0094	yes	up	_	_
c41841_g1	0.208	3.039	3.35	0.00943	yes	up	PREDICTED: arf-GAP with GTPase, ANK repeat and PH domain-containing protein 2 isoform X1 [Danio rerio]	AGAP2
c64066_g2	3.962	28.044	2.79	0.00943	yes	up	reverse transcriptase [Danio rerio]	_
c58842_g1	4.042	32.112	2.96	0.00943	yes	up	ankyrin repeat domain-containing protein 37 [Danio rerio]	_
c38181_g3	0	15.435	7.28	0.00943	yes	up	proteasome beta 9b subunit [Danio AF155580_1 proteasome subunit beta 9B [Danio rerio]	PSMB9, LMP2
c79625_g1	0	3.412	5.13	0.00943	yes	up	_	_
c64880_g9	0	1.676	4.15	0.00943	yes	up	_	_
c50271_g1	0	1.807	4.25	0.00943	yes	up	_	_
c59353_g4	0	1.433	3.94	0.00943	yes	up	_	_
c53909_g4	0	2.08	4.45	0.00943	yes	up	solute carrier organic anion transporter family member 1C1 [Danio rerio]	SLCO1C
c59868_g5	1.704	14.133	2.98	0.00953	yes	up	_	_
c66176_g6	0.129	4.149	4.21	0.00953	yes	up	_	_
c61843_g1	0.149	4.492	4.2	0.00953	yes	up	_	_
c55676_g2	1.684	12.801	2.85	0.00968	yes	up	ATP-binding cassette, sub-family A (ABC1), member 1B [Danio rerio]	ABCA1
c31172_g1	0.674	6.461	3.08	0.00976	yes	up	PREDICTED: protein phosphatase 1 regulatory subunit 3G-like [Danio rerio]	PPP1R3
c19553_g1	0.208	4.088	3.77	0.00995	yes	up	_	_
c46554_g1	0.505	5.36	3.17	0.0102	yes	up	_	_
c44576_g1	0.703	4.936	2.65	0.0104	yes	up	PREDICTED: probable ATP-dependent RNA helicase DDX43-like [Lepisosteus oculatus]	DDX43
c56916_g1	1.139	8.5	2.8	0.0105	yes	up	PREDICTED: ribosomal protein S6 kinase beta-1-like isoform X2 [Danio rerio]	RPS6KB
c69124_g1	0.198	2.625	3.19	0.0106	yes	up	_	_
c51740_g1	0.208	3.119	3.39	0.011	yes	up	_	_
c37489_g2	0.109	1.676	3.09	0.011	yes	up	reverse transcriptase [Oryzias latipes]	LAMA3_5
c28063_g1	0.139	4.371	4.23	0.011	yes	up	_	_
c4290_g1	0.089	2.716	3.9	0.011	yes	up	PREDICTED: transcription factor TFIIIB component B'' homolog isoform X1 [Danio rerio]	BDP1, TFC5
c6033_g1	0.059	1.938	3.68	0.011	yes	up	_	_
c28675_g1	1.08	11.579	3.31	0.0111	yes	up	_	_
c55965_g2	0.267	6.007	4.06	0.0111	yes	up	_	_
c53565_g2	0.614	5.956	3.08	0.0112	yes	up	_	_
c7925_g1	0	1.595	4.08	0.0112	yes	up	PREDICTED: GTPase IMAP family member 8-like [Astyanax mexicanus]	_
c39490_g1	0	3.584	5.2	0.0112	yes	up	_	_
c65204_g11	0.267	2.988	3.07	0.0114	yes	up	_	_
c41703_g1	0.594	7.894	3.53	0.0115	yes	up	semaphorin 4d [Danio rerio]	SEMA4
c46700_g2	14.155	98.073	2.78	0.0115	yes	up	Na+/K+ ATPase alpha subunit isoform 6 [Danio rerio]	ATP1A
c63531_g9	1.813	13.184	2.8	0.0116	yes	up	GTP cyclohydrolase 1 [Danio rerio]	GCH1, folE
c64257_g4	1.644	14.729	3.09	0.0116	yes	up	PREDICTED: probable C-mannosyltransferase DPY19L3 isoform X2 [Danio rerio]	_
c44687_g1	0.693	5.381	2.79	0.0118	yes	up	PREDICTED: sterile alpha and TIR motif-containing protein 1 isoform X1 [Danio rerio]	_
c63612_g8	1.149	12.538	3.34	0.0119	yes	up	_	_
c43592_g1	0.594	6.077	3.15	0.0119	yes	up	uncharacterized protein LOC436699 [Danio rerio]	RPRM
c48670_g1	0.277	3.321	3.18	0.0119	yes	up	PREDICTED: zona pellucida sperm-binding protein 4-like [Danio rerio]	_
c7795_g1	0.426	5.098	3.3	0.0119	yes	up	_	_
c46676_g1	0.367	5.421	3.56	0.0119	yes	up	_	_
c34328_g1	4.527	32.143	2.8	0.0119	yes	up	PREDICTED: SPRY domain-containing SOCS box protein 3-like [Danio rerio]	SPSB3, SSB3
c59940_g1	8.202	62.266	2.91	0.0121	yes	up	Rgs2 protein [Danio rerio]	RGS
c55001_g1	1.753	12.286	2.74	0.0123	yes	up	RecName: Full=Carbohydrate sulfotransferase 11; AltName: Full=Chondroitin 4-O-sulfotransferase 1; AltName: Full=Chondroitin 4-sulfotransferase 1; Short=C4ST-1; Sho	CHST11
c65802_g14	2.714	25.874	3.21	0.0124	yes	up	_	_
c53924_g2	0.565	7.339	3.48	0.0125	yes	up	_	_
c62727_g9	0.416	5.815	3.52	0.0125	yes	up	_	_
c43681_g1	0.139	3.977	4.09	0.0125	yes	up	_	_
c57386_g1	0.069	2.211	3.77	0.0125	yes	up	_	_
c60060_g1	0.862	8.339	3.13	0.0127	yes	up	PREDICTED: uncharacterized protein LOC101884337 [Danio rerio]	_
c54775_g1	0.852	6.622	2.82	0.0127	yes	up	_	_
c33130_g1	7.647	53.292	2.78	0.0127	yes	up	_	_
c48022_g1	0.188	2.211	3	0.0128	yes	up	PREDICTED: tripartite motif-containing protein 9 isoform X2 [Danio rerio]	TRIM9_67
c24077_g1	7.073	49.082	2.78	0.0129	yes	up	_	_
c48445_g1	0.436	4.775	3.19	0.013	yes	up	_	_
c57824_g2	0.456	4.987	3.19	0.013	yes	up	_	_
c35966_g1	6.508	43.429	2.72	0.013	yes	up	PREDICTED: myosin-IIIb-like isoform X2 [Callorhinchus milii]	MYO3, DFNB30
c58444_g1	1.595	10.701	2.67	0.0131	yes	up	SI:dZ87I4.1 (novel protein similar to human signal transducer and activator of transcription (STAT1)) [Danio rerio]	STAT1
c64549_g4	1.179	11.034	3.12	0.0133	yes	up	_	_
c52202_g1	0.852	6.249	2.74	0.0133	yes	up	PREDICTED: dual specificity protein phosphatase 8-like [Danio rerio]	DUSP, MKP
c65909_g3	0	2.271	4.57	0.0133	yes	up	_	_
c63998_g8	0	1.494	3.99	0.0133	yes	up	_	_
c49691_g2	0	1.948	4.36	0.0133	yes	up	_	_
c63833_g2	0	2.594	4.75	0.0133	yes	up	_	_
c45477_g2	0	1.878	4.31	0.0133	yes	up	PREDICTED: uncharacterized protein LOC101473788 [Maylandia zebra]	_
c77628_g1	0	23.572	7.89	0.0133	yes	up	PREDICTED: interferon-induced very large GTPase 1-like isoform X2 [Danio rerio]	_
c15165_g1	0	2.11	4.47	0.0133	yes	up	_	_
c111075_g1	0	2.615	4.76	0.0133	yes	up	_	_
c84621_g1	0	2.917	4.92	0.0133	yes	up	_	_
c21199_g1	0.109	1.363	2.81	0.0133	yes	up	frizzled homolog 9 [Danio rerio]	FZD9_10
c59840_g2	0.347	4.351	3.32	0.0133	yes	up	_	_
c65682_g6	4.943	30.154	2.58	0.0133	yes	up	PREDICTED: GTPase IMAP family member 7 [Danio rerio]	_
c65919_g5	12.491	56.936	2.18	0.0133	yes	up	_	_
c16800_g1	0.446	5.138	3.26	0.0135	yes	up	_	_
c64610_g1	9.906	60.601	2.6	0.0135	yes	up	toll-like receptor 5b precursor [Danio rerio]	TLR5
c77450_g1	0.168	3.16	3.6	0.0135	yes	up	PREDICTED: cyclin-dependent kinase inhibitor 1C-like [Danio rerio]	CDKN1C, P57, KIP2
c50987_g1	0.178	3.251	3.59	0.0135	yes	up	_	_
c62989_g2	0.614	4.977	2.83	0.0136	yes	up	LIM homeobox transcription factor 1, alpha [Danio rerio]	LMX1
c39353_g1	0.575	5.896	3.15	0.0137	yes	up	_	_
c52179_g1	14.363	94.55	2.71	0.0139	yes	up	PREDICTED: suppressor of cytokine signaling 3b isoform X1 [Danio rerio]	SOCS3, CIS3
c34402_g1	1.525	11.034	2.78	0.0141	yes	up	_	_
c10719_g1	0.079	2.372	3.79	0.0141	yes	up	_	_
c34359_g1	0.723	8.248	3.34	0.0146	yes	up	_	_
c57062_g2	0.238	4.674	3.82	0.0146	yes	up	predicted protein [Paracoccidioides sp. 'lutzii' Pb01]	_
c63884_g1	1.357	9.358	2.7	0.0146	yes	up	neuropeptide Y receptor Y8b [Danio neuropeptide Y /peptide YY receptor Yb [Danio rerio]	NPY1R
c65352_g1	0.367	2.594	2.53	0.0148	yes	up	PREDICTED: si:ch211-241j12.3 isoform X1 [Danio rerio]	ACTB_G1
c47598_g1	12.244	80.468	2.71	0.0149	yes	up	coagulation factor IIIb precursor [Danio rerio]	CUBN
c63666_g2	2.189	14.628	2.69	0.015	yes	up	PREDICTED: proteasome activator complex subunit 4-like isoform X2 [Danio rerio]	PSME4
c66287_g2	1.337	11.882	3.06	0.015	yes	up	uncharacterized protein LOC557841 [Danio rerio]	TRIM35
c51244_g1	0.743	6.693	3.01	0.0152	yes	up	_	_
c62575_g1	0.773	5.643	2.72	0.0153	yes	up	_	_
c46847_g3	0.079	1.938	3.51	0.0153	yes	up	PREDICTED: protein sidekick-1-like, partial [Danio rerio]	SDK
c59589_g3	3.368	24.834	2.85	0.0153	yes	up	_	_
c50893_g1	0.248	2.635	2.97	0.0156	yes	up	_	_
c65043_g5	0.208	3.018	3.34	0.0156	yes	up	_	_
c46613_g1	0.347	3.877	3.15	0.0157	yes	up	_	_
c63389_g5	1.06	7.915	2.79	0.0159	yes	up	_	_
c64489_g1	72.61	457.084	2.65	0.016	yes	up	tubulointerstitial nephritis antigen-like precursor [Danio rerio]	_
c46446_g2	0.753	5.906	2.82	0.0161	yes	up	PREDICTED: protein fosB isoform X1 [Danio rerio]	FOSB
c56951_g1	0.069	1.777	3.47	0.0161	yes	up	_	_
c49918_g1	0.079	2.12	3.63	0.0161	yes	up	_	_
c11178_g1	0.089	2.332	3.69	0.0161	yes	up	interleukin-22 receptor subunit alpha-2 precursor [Danio rerio]	IL22RA2
c77849_g1	0.099	2.817	3.87	0.0161	yes	up	_	_
c66222_g1	0.149	4.2	4.11	0.0161	yes	up	_	_
c61079_g5	22.873	114.841	2.32	0.0161	yes	up	protein kinase C beta type [Danio KPCB_DANRE RecName: Full=Protein kinase C beta type; Short=PKC-B; Short=PKC-beta AAH55154.	CPKC
c328_g1	11.273	71.574	2.66	0.0161	yes	up	cyclic AMP-dependent transcription factor ATF-3 [Danio rerio]	ATF3, LRF1
c63173_g5	0.624	4.432	2.65	0.0163	yes	up	_	_
c24898_g1	0.931	6.723	2.73	0.0163	yes	up	_	_
c85668_g1	0.149	1.524	2.71	0.0165	yes	up	_	_
c52356_g1	0.248	2.574	2.94	0.0165	yes	up	PREDICTED: spectrin beta chain, erythrocyte isoform X1 [Danio rerio]	_
c63799_g1	0.376	3.856	3.06	0.0165	yes	up	_	_
c44399_g1	0.188	1.716	2.66	0.0168	yes	up	Smtnl protein [Danio rerio]	_
c117595_g1	0.228	4.008	3.65	0.0169	yes	up	_	_
c63019_g2	14.661	91.754	2.64	0.0169	yes	up	PREDICTED: macrophage mannose receptor 1 [Danio rerio]	MRC
c49724_g1	0.168	2.059	3.01	0.0169	yes	up	_	_
c52781_g2	0.238	2.796	3.1	0.0169	yes	up	PREDICTED: RNA-directed DNA polymerase from mobile element jockey-like [Oryzias latipes]	_
c49111_g1	4.933	46.266	3.2	0.017	yes	up	PREDICTED: thrombospondin-1-like [Danio rerio]	THBS1
c62466_g4	0.733	6.481	2.98	0.017	yes	up	_	_
c53909_g3	0.267	4.169	3.54	0.017	yes	up	PREDICTED: solute carrier organic anion transporter family member 1C1 isoform X1 [Danio PREDICTED: solute carrier organic anio	SLCO1C
c65771_g5	0.733	5.209	2.67	0.017	yes	up	_	_
c53670_g2	5.953	39.633	2.71	0.017	yes	up	retinoic acid receptor RXR-gamma-A [Danio rerio]	NR2B1, RXRA
c64236_g5	0.258	2.514	2.87	0.0173	yes	up	_	_
c33043_g1	12.402	77.237	2.63	0.0173	yes	up	nicotinamide phosphoribosyltransferase b [Danio rerio]	NAMPT
c59038_g3	3.378	22.149	2.68	0.0174	yes	up	_	_
c58883_g2	4.319	26.802	2.61	0.0176	yes	up	Semaphorin 3aa [Danio rerio]	SEMA3
c110766_g1	2.893	19.231	2.69	0.0176	yes	up	PREDICTED: RIKEN cDNA 9130211I03-like isoform 1 [Danio rerio]	BATF
c101717_g1	9.559	60.035	2.64	0.0177	yes	up	_	_
c55676_g1	1.882	13.265	2.75	0.0181	yes	up	ATP-binding cassette, sub-family A (ABC1), member 1B [Danio rerio]	ABCA1
c46618_g1	22.942	140.453	2.61	0.0181	yes	up	tribbles homolog 3 [Danio rerio]	TRIB
c53540_g1	8.499	52.888	2.62	0.0182	yes	up	_	_
c64613_g3	1.05	6.935	2.61	0.0182	yes	up	voltage-gated sodium channel beta4.2 subunit [Danio rerio]	SCN4B
c57722_g1	0.258	2.251	2.72	0.0182	yes	up	_	_
c60670_g1	1.169	10.095	3.01	0.0182	yes	up	_	_
c55261_g2	0.951	6.491	2.65	0.0183	yes	up	PREDICTED: N-terminal EF-hand calcium-binding protein 1-like [Stegastes partitus]	_
c56227_g1	0.178	2.029	2.94	0.0185	yes	up	_	_
c62989_g1	0.555	5.936	3.2	0.0185	yes	up	PREDICTED: LIM homeobox transcription factor 1, alpha isoform X1 [Danio rerio]	LMX1
c60424_g1	0.614	5.825	3.05	0.0185	yes	up	_	_
c42344_g1	0.059	1.696	3.5	0.0186	yes	up	_	_
c6052_g1	0.069	1.716	3.43	0.0186	yes	up	_	_
c50707_g1	0.089	2.302	3.67	0.0186	yes	up	_	_
c86708_g1	0.079	2.201	3.68	0.0186	yes	up	unnamed protein product [Oncorhynchus mykiss]	_
c39135_g1	0.079	1.979	3.54	0.0186	yes	up	_	_
c63969_g2	0.119	3.089	3.86	0.0186	yes	up	_	_
c40305_g1	1.337	9.267	2.7	0.0186	yes	up	PREDICTED: tumor necrosis factor receptor superfamily, member 18 isoform X1 [Danio rerio]	TNFRSF18, GITR
c61105_g1	1.634	10.176	2.57	0.0187	yes	up	PREDICTED: neuron-specific protein family member 1 [Danio rerio]	_
c55038_g1	2.338	16.606	2.78	0.0188	yes	up	_	_
c54654_g1	1.317	9.207	2.72	0.0188	yes	up	_	_
c20596_g1	0.109	1.888	3.25	0.0188	yes	up	_	_
c66133_g3	0.129	2.11	3.27	0.0188	yes	up	unnamed protein product [Oncorhynchus mykiss]	_
c49942_g3	0.119	1.908	3.2	0.0188	yes	up	_	_
c59587_g2	1.417	8.934	2.57	0.0188	yes	up	PREDICTED: uncharacterized protein LOC569132 [Danio rerio]	_
c34439_g1	0.396	3.372	2.81	0.0188	yes	up	_	_
c48409_g1	18.029	109.814	2.6	0.019	yes	up	C-type lectin [Ctenopharyngodon idella]	ASGR2
c61533_g1	3.279	20.624	2.62	0.0193	yes	up	ADP-ribosylation factor-like 5C [Danio rerio]	ARL5B
c60018_g1	3.576	21.614	2.56	0.0194	yes	up	PREDICTED: coagulation factor VIII [Danio rerio]	F8
c63173_g4	6.112	37.554	2.6	0.0196	yes	up	prostaglandin E synthase [Danio microsomal prostaglandin E synthase 1 [Danio rerio]	PTGES
c20764_g1	16.85	101.576	2.58	0.0196	yes	up	regulator of G-protein signalling 1 [Danio rerio]	RGS
c24859_g1	5.092	31.84	2.62	0.0196	yes	up	PREDICTED: tumor necrosis factor receptor superfamily member 11B [Danio rerio]	TNFRSF11B, OPG
c64682_g5	1.585	10.943	2.71	0.0197	yes	up	_	_
c51480_g2	3.556	22.825	2.65	0.0199	yes	up	_	_
c46700_g3	12.838	76.934	2.57	0.0202	yes	up	Na+/K+ ATPase alpha subunit isoform 6 [Danio rerio]	ATP1A
c54286_g1	0.862	5.956	2.65	0.0203	yes	up	_	_
c99047_g1	1.238	9.197	2.8	0.0206	yes	up	_	_
c43088_g1	0.505	3.725	2.66	0.0206	yes	up	novel protein similar to vertebrate forkhead box transcription factor [Danio rerio]	_
c23933_g1	0.208	2.716	3.19	0.0206	yes	up	_	_
c49961_g1	0.129	1.969	3.18	0.0206	yes	up	_	_
c45376_g2	0.139	1.555	2.79	0.0208	yes	up	uncharacterized protein LOC100005630 precursor [Danio rerio]	_
c32690_g1	0.168	1.706	2.75	0.0208	yes	up	Nfe2l1 protein [Danio rerio]	_
c46149_g1	0.287	3.241	3.11	0.0208	yes	up	PREDICTED: PR domain zinc finger protein 1 isoform X1 [Danio rerio]	_
c59271_g1	0.267	2.726	2.94	0.0208	yes	up	_	_
c42128_g1	36.434	215.005	2.56	0.0209	yes	up	signal transducer and activator of transcription 1 [Carassius auratus]	STAT1
c33410_g1	0.208	3.453	3.53	0.0211	yes	up	_	_
c53770_g1	0.178	2.786	3.38	0.0211	yes	up	_	_
c66226_g4	0.099	1.656	3.14	0.0211	yes	up	_	_
c86044_g1	0.129	3.18	3.84	0.0211	yes	up	_	_
c95069_g1	0.129	3.23	3.86	0.0211	yes	up	_	_
c46294_g1	0.089	2.15	3.57	0.0211	yes	up	_	_
c51623_g1	0.099	2.544	3.73	0.0211	yes	up	_	_
c58162_g1	0.129	3.089	3.8	0.0211	yes	up	_	_
c63685_g3	0.099	2.564	3.74	0.0211	yes	up	_	_
c18878_g1	0.287	2.312	2.64	0.0214	yes	up	Bloodthirsty [Danio rerio]	_
c60994_g1	2.615	21.25	2.98	0.0214	yes	up	interleukin-1 receptor antagonist-like [Danio rerio]	_
c62325_g2	3.982	24.551	2.59	0.0214	yes	up	PREDICTED: SH3 and multiple ankyrin repeat domains protein 1-like [Oreochromis niloticus]	SHANK
c62748_g4	2.001	14.375	2.78	0.0215	yes	up	_	_
c75638_g1	1.753	12.508	2.77	0.0218	yes	up	_	_
c63053_g3	1.704	10.59	2.57	0.022	yes	up	_	_
c52626_g1	4.616	27.751	2.56	0.0223	yes	up	_	_
c66192_g7	4.487	26.712	2.55	0.0225	yes	up	_	_
c40190_g1	109.945	637.745	2.54	0.0226	yes	up	chemokine (C-X-C motif), receptor 4b [Megalobrama amblycephala]	CXCR4
c65070_g8	3.239	20.109	2.6	0.0228	yes	up	_	_
c64810_g2	1.476	8.904	2.51	0.0229	yes	up	neuronal PAS domain protein 2 [Danio rerio]	NPAS2
c65590_g1	5.864	16.909	1.51	0.0229	yes	up	galectin-3-binding protein A precursor [Danio rerio]	LGALS3BP
c55676_g3	1.763	10.499	2.51	0.0229	yes	up	PREDICTED: ATP-binding cassette, sub-family A (ABC1), member 1B isoform X1 [Danio rerio]	ABCA1
c65544_g8	0.446	4.25	2.99	0.023	yes	up	_	_
c52216_g1	1.971	12.71	2.63	0.023	yes	up	_	_
c61137_g1	0.783	7.077	3.02	0.0234	yes	up	_	_
c42068_g1	29.084	166.144	2.51	0.0237	yes	up	PREDICTED: MAP kinase-interacting serine/threonine-protein kinase 2-like [Astyanax mexicanus]	MKNK, MNK
c64613_g5	0.436	3.029	2.55	0.0237	yes	up	_	_
c65960_g1	0.307	2.483	2.67	0.0239	yes	up	protein naked cuticle homolog 1 [Danio rerio]	NKD
c64706_g1	0.792	6.562	2.9	0.0239	yes	up	_	_
c65060_g2	83.932	490.812	2.55	0.0239	yes	up	MHC class I protein [Carassius auratus langsdorfii]	MHC1
c64698_g1	0.535	4.755	2.93	0.0242	yes	up	_	_
c65033_g1	0.307	5.956	3.9	0.0245	yes	up	_	_
c14026_g1	0.069	1.716	3.43	0.0245	yes	up	PREDICTED: PR domain zinc finger protein 1 isoform X1 [Danio rerio]	_
c3922_g1	0.079	1.928	3.5	0.0245	yes	up	_	_
c17026_g1	0.119	2.837	3.75	0.0245	yes	up	PREDICTED: E3 ubiquitin-protein ligase NEURL3-like [Danio rerio]	NEURL3, LINCR
c42758_g1	0.218	2.009	2.73	0.0245	yes	up	inhibin, beta A precursor [Danio AF475092_1 activin beta A subunit [Danio rerio]	INHB
c24299_g1	0.267	2.483	2.82	0.0245	yes	up	_	_
c65184_g1	0.753	5.048	2.59	0.0246	yes	up	_	_
c26495_g1	0.436	5.512	3.39	0.025	yes	up	_	_
c65232_g5	0.367	4.603	3.33	0.025	yes	up	_	_
c63437_g6	16.117	90.946	2.49	0.025	yes	up	PREDICTED: calcipressin-1 isoform X1 [Danio rerio]	RCAN1, MCIP1
c55543_g2	5.012	28.609	2.49	0.0251	yes	up	PREDICTED: PR domain zinc finger protein 1-like isoform X2 [Stegastes partitus]	_
c64987_g4	9.628	55.19	2.51	0.0255	yes	up	_	_
c55676_g4	2.199	12.912	2.5	0.0255	yes	up	ATP-binding cassette, sub-family A (ABC1), member 1B [Danio rerio]	ABCA1
c58606_g1	1.942	11.276	2.48	0.0255	yes	up	PREDICTED: cysteine-rich secretory protein LCCL domain-containing 2-like [Danio rerio]	_
c88838_g1	0.575	6.299	3.24	0.0257	yes	up	_	_
c65364_g2	0.674	7.319	3.26	0.0257	yes	up	caspase c [Danio rerio]	_
c64706_g6	8.45	48.456	2.51	0.0257	yes	up	UDP glucuronosyltransferase 2 family, polypeptide A1 precursor [Danio rerio]	UGT
c28199_g1	87.607	491.831	2.49	0.026	yes	up	Mcl1b [Danio rerio]	MCL1
c49323_g1	2.635	15.425	2.5	0.0261	yes	up	PREDICTED: transmembrane protein 100-like [Danio rerio]	_
c61579_g1	0.485	2.463	2.13	0.0264	yes	up	zona pellucida 3 [Gobiocypris rarus]	_
c48748_g1	0.693	4.008	2.37	0.0266	yes	up	PREDICTED: cyclic GMP-AMP synthase-like [Danio rerio]	MB21D1
c45294_g1	1.476	10.287	2.72	0.0266	yes	up	_	_
c64019_g2	0.862	7.198	2.92	0.0266	yes	up	_	_
c55767_g1	0.367	3.039	2.75	0.0266	yes	up	PREDICTED: C-type lectin lectoxin-Phi1-like [Danio rerio]	_
c66603_g1	0.228	3.493	3.45	0.0268	yes	up	_	_
c13611_g1	0.158	2.352	3.25	0.0268	yes	up	_	_
c5988_g1	0.099	1.514	3.02	0.0268	yes	up	_	_
c62397_g2	1.149	13.992	3.5	0.0268	yes	up	_	_
c38984_g1	10.787	60.661	2.48	0.0269	yes	up	suppressor of cytokine signaling 1 [Ctenopharyngodon idella]	SOCS1, JAB
c66205_g3	35.958	221.395	2.62	0.0269	yes	up	BTEB transcription factor [Pimephales promelas]	KLF9S, BTEB
c60646_g1	1.169	7.541	2.59	0.0269	yes	up	heat shock 70 kDa protein [Ctenopharyngodon idella]	HSPA1_8
c49048_g1	19.158	106.705	2.47	0.027	yes	up	PREDICTED: cysteine/serine-rich nuclear protein 1 [Danio rerio]	CSRNP
c56870_g2	5.409	30.315	2.46	0.0271	yes	up	nuclear receptor subfamily 4 group A member 1 [Danio rerio]	NR4A1, HMR
c44116_g1	0.852	4.664	2.32	0.0272	yes	up	PREDICTED: aryl-hydrocarbon-interacting protein-like 1-like [Danio rerio]	AIP, XAP2
c66086_g3	0.773	5.532	2.69	0.0274	yes	up	_	_
c53684_g1	1.179	7.289	2.53	0.0277	yes	up	_	_
c61874_g7	7.053	39.653	2.47	0.0283	yes	up	unnamed protein product [Oncorhynchus mykiss]	NUP98, ADAR2, NUP116
c65995_g7	3.13	17.061	2.41	0.0284	yes	up	PREDICTED: proheparin-binding EGF-like growth factor-like [Oryzias latipes]	HBEGF
c59528_g1	89.876	330.835	1.88	0.0284	yes	up	PREDICTED: urokinase plasminogen activator surface receptor-like [Danio rerio]	_
c62558_g6	26.696	146.701	2.45	0.0284	yes	up	nuclear factor, interleukin 3 regulated, member 6 [Danio rerio]	_
c66094_g4	2.893	16.95	2.51	0.0284	yes	up	_	_
c57213_g1	0.149	3.432	3.83	0.0286	yes	up	_	_
c45700_g1	0.149	3.392	3.81	0.0286	yes	up	_	_
c65967_g6	2.021	12.589	2.58	0.0286	yes	up	_	_
c57159_g1	19.019	106.806	2.48	0.0287	yes	up	sterol O-acyltransferase 1 [Danio rerio]	E2.3.1.26, SOAT
c65314_g6	1.932	11.953	2.57	0.0293	yes	up	_	_
c65326_g2	1.833	10.731	2.49	0.0295	yes	up	_	_
c59038_g5	4.299	24.178	2.46	0.0296	yes	up	PREDICTED: out at first protein homolog [Danio rerio]	_
c65367_g12	1.218	8.056	2.63	0.03	yes	up	ectonucleoside triphosphate diphosphohydrolase-like [Danio rerio]	ENTPD1_3_8
c57824_g1	0.931	7.602	2.9	0.0301	yes	up	_	_
c62251_g1	0.604	3.776	2.46	0.0302	yes	up	_	_
c60120_g1	0.158	2.271	3.2	0.0305	yes	up	PREDICTED: zinc-binding protein A33-like [Pundamilia nyererei]	_
c42129_g1	2.684	14.85	2.42	0.0305	yes	up	epidermal growth factor receptor precursor [Danio rerio]	EGFR, ERBB1
c56459_g1	0.634	3.654	2.35	0.0306	yes	up	versican b precursor [Danio rerio]	NCAN, CSPG3
c62136_g3	1.862	10.771	2.47	0.0307	yes	up	_	_
c65965_g5	2.001	11.579	2.47	0.0308	yes	up	_	_
c54616_g1	0.644	5.986	3.03	0.0308	yes	up	_	_
c38674_g1	0.178	1.645	2.65	0.0308	yes	up	PREDICTED: RNA-directed DNA polymerase from mobile element jockey-like [Oryzias latipes]	_
c51563_g1	2.585	14.82	2.47	0.0309	yes	up	connexin 39.4 [Danio rerio]	GJA4, CX37
c93764_g1	0.188	2.211	3	0.0309	yes	up	PREDICTED: voltage-gated potassium channel subunit beta-3-like [Danio rerio]	KCNAB3
c65083_g1	0.327	2.705	2.72	0.0309	yes	up	_	_
c29371_g1	0.267	3.725	3.38	0.0309	yes	up	_	_
c93244_g1	0.178	2.14	3.01	0.0309	yes	up	LOC553438 protein, partial [Danio rerio]	KIF6_9
c93347_g1	0.158	1.837	2.91	0.0309	yes	up	_	_
c103391_g1	0.485	5.098	3.15	0.0309	yes	up	_	_
c65873_g6	1.664	9.409	2.43	0.0309	yes	up	PREDICTED: protein phosphatase 1 regulatory subunit 3E-like [Danio rerio]	PPP1R3
c50432_g1	0.376	2.817	2.62	0.031	yes	up	_	_
c42269_g1	3.675	20.644	2.46	0.031	yes	up	prostacyclin synthase [Pimephales promelas]	PTGIS, CYP8A
c62889_g1	5.022	28.71	2.49	0.0311	yes	up	_	_
c64549_g8	0.723	4.624	2.52	0.0312	yes	up	_	_
c64858_g9	5.914	33.203	2.47	0.0313	yes	up	_	_
c47295_g1	30.857	165.357	2.42	0.0314	yes	up	delta-9-desaturase [Ctenopharyngodon idella]	SCD, desC
c58569_g1	1.436	8.712	2.52	0.0318	yes	up	_	_
c63650_g2	1.149	9.086	2.88	0.0318	yes	up	_	_
c46700_g4	24.17	139.211	2.52	0.0319	yes	up	sodium/potassium ATPase alpha subunit [Acanthopagrus schlegelii]	ATP1A
c54659_g1	0.872	5.673	2.57	0.0323	yes	up	_	_
c65380_g2	16.255	86.464	2.4	0.0328	yes	up	zinc transporter 1 [Danio rerio]	SLC30A1, ZNT1
c60566_g1	1.03	7.612	2.77	0.0328	yes	up	_	_
c59631_g3	3.249	17.808	2.42	0.0329	yes	up	PREDICTED: ERBB receptor feedback inhibitor 1-like [Danio rerio]	_
c58826_g1	0.287	2.393	2.69	0.0329	yes	up	sterile alpha and TIR motif-containing protein 1 [Danio rerio]	_
c53646_g3	5.884	31.638	2.41	0.0329	yes	up	_	_
c62875_g1	12.422	66.819	2.42	0.0332	yes	up	PREDICTED: GTPase IMAP family member 4-like [Danio rerio]	_
c60709_g1	3.2	17.505	2.42	0.0332	yes	up	PREDICTED: uncharacterized protein LOC101886651 [Danio rerio]	_
c50021_g1	0.515	11.922	4.29	0.0332	yes	up	_	_
c42829_g1	0.069	1.484	3.23	0.0332	yes	up	_	_
c65965_g3	0.119	2.615	3.63	0.0332	yes	up	_	_
c117366_g1	0.079	1.868	3.46	0.0332	yes	up	delta and Notch-like epidermal growth factor-related receptor precursor [Danio rerio]	_
c86841_g1	0.109	2.372	3.56	0.0332	yes	up	_	_
c65606_g4	0.139	3.907	4.07	0.0332	yes	up	T cell antigen receptor alpha chain VJC region [Cyprinus carpio]	_
c42525_g1	0.059	1.292	3.13	0.0332	yes	up	_	_
c92969_g1	0.178	1.656	2.66	0.0332	yes	up	PREDICTED: dendritic cell-specific transmembrane protein-like [Danio rerio]	_
c57918_g1	0.545	5.371	3.08	0.0332	yes	up	PREDICTED: DNA-directed RNA polymerases I, II, and III subunit RPABC1 isoform X8 [Gallus PREDICTED: DNA-directed RNA polymera	RPB5, POLR2E
c1302_g1	0.277	2.756	2.92	0.0332	yes	up	_	_
c63342_g3	1.149	6.683	2.44	0.0336	yes	up	unnamed protein product [Oncorhynchus mykiss]	_
c51480_g1	5.795	31.113	2.4	0.0337	yes	up	cystathionine-beta-synthase b [Danio rerio]	E4.2.1.22, CBS
c43409_g1	2.189	13.346	2.55	0.0338	yes	up	_	_
c64359_g2	19.732	108.492	2.45	0.0338	yes	up	LOC100005456 protein [Danio rerio]	_
c34628_g1	10.47	55.422	2.39	0.0338	yes	up	PREDICTED: uncharacterized protein LOC555791 isoform X1 [Danio rerio]	_
c110451_g1	20.188	107.028	2.4	0.0339	yes	up	PREDICTED: uncharacterized protein LOC794824 [Danio rerio]	_
c49478_g1	0.297	3.463	3.17	0.034	yes	up	_	_
c64880_g6	0.357	4.088	3.2	0.034	yes	up	lambda-recombinase-like protein, partial [Tetraodon nigroviridis]	_
c39359_g1	0.456	5.27	3.27	0.034	yes	up	_	_
c102166_g1	0.376	4.321	3.22	0.034	yes	up	_	_
c17867_g1	0.158	2.221	3.17	0.034	yes	up	flavin monooxygenase [Danio Si:dkey-239i20.4 [Danio rerio]	FMO
c64891_g1	0.198	2.857	3.31	0.034	yes	up	_	_
c32262_g1	0.228	3.22	3.34	0.034	yes	up	_	_
c53333_g2	0.703	4.3	2.45	0.0346	yes	up	_	_
c63356_g2	11.293	59.167	2.38	0.0346	yes	up	PREDICTED: kell blood group glycoprotein-like isoform X1 [Danio rerio]	KEL
c10655_g1	26.637	140.018	2.39	0.0346	yes	up	PREDICTED: regulator of cell cycle RGCC isoform X2 [Astyanax mexicanus]	_
c65187_g2	2.496	15.233	2.56	0.0347	yes	up	_	_
c60718_g1	1.496	8.248	2.39	0.0349	yes	up	PREDICTED: translin-associated factor X-interacting protein 1-like [Astyanax mexicanus]	_
c59422_g1	19.772	103.171	2.38	0.035	yes	up	IFN-inducible and antiviral protein [Carassius auratus]	RSAD2
c64307_g5	1.714	10.196	2.5	0.0352	yes	up	_	_
c62723_g1	0.743	4.361	2.4	0.0352	yes	up	PREDICTED: ribonucleoprotein PTB-binding 1 [Stegastes partitus]	_
c51850_g1	0.258	1.969	2.53	0.0356	yes	up	unnamed protein product [Oncorhynchus mykiss]	_
c45220_g1	0.396	3.029	2.66	0.0356	yes	up	PREDICTED: solute carrier family 25 member 53-like [Astyanax mexicanus]	_
c64334_g6	8.806	48.719	2.45	0.0356	yes	up	_	_
c61325_g1	27.261	148.185	2.44	0.0357	yes	up	PREDICTED: interferon-induced guanylate-binding protein 1 [Danio rerio]	_
c64748_g10	5.676	29.811	2.37	0.0357	yes	up	_	_
c111331_g1	0.436	3.866	2.89	0.0358	yes	up	PREDICTED: fermitin family homolog 1 [Danio rerio]	FERMT1, KIND1
c55588_g2	1.902	11.508	2.54	0.0361	yes	up	_	_
c53208_g1	2.377	14.375	2.55	0.0361	yes	up	_	_
c65273_g12	19.723	102.081	2.37	0.0364	yes	up	hexokinase 2 [Danio rerio]	HK
c85627_g1	0.545	4.341	2.78	0.0365	yes	up	_	_
c55198_g1	1.03	8.197	2.88	0.0365	yes	up	_	_
c111375_g1	0.505	5.027	3.08	0.0368	yes	up	_	_
c44188_g1	3.14	16.445	2.35	0.0372	yes	up	Si:ch211-13n20.1 [Danio rerio]	PTGER2
c62919_g1	1.516	8.127	2.35	0.0377	yes	up	Im:7150662 protein [Danio rerio]	GPT, ALT
c64106_g3	0.763	6.35	2.9	0.0378	yes	up	_	_
c33224_g1	0.376	2.574	2.49	0.0379	yes	up	ATPase, Na+/K+ transporting, beta 1b polypeptide [Danio rerio]	ATP1B
c36962_g1	0.238	2.625	3.01	0.0379	yes	up	_	_
c58980_g2	0.703	5.36	2.77	0.0379	yes	up	PREDICTED: poly [ADP-ribose]	PARP7S
c58853_g3	1.04	6.41	2.51	0.0385	yes	up	_	_
c103401_g1	1.704	10.62	2.57	0.0385	yes	up	_	_
c19136_g1	0.069	1.444	3.19	0.0385	yes	up	_	_
c51417_g1	0.099	2.221	3.54	0.0385	yes	up	_	_
c35244_g1	0.109	2.393	3.58	0.0385	yes	up	_	_
c8329_g1	0.139	2.928	3.66	0.0385	yes	up	_	_
c67910_g1	0.119	2.594	3.62	0.0385	yes	up	_	_
c46915_g2	0.099	2.211	3.54	0.0385	yes	up	_	_
c64043_g1	0.178	2.423	3.18	0.0386	yes	up	_	_
c28205_g1	1.417	8.47	2.5	0.0386	yes	up	_	_
c44078_g1	0.783	5.754	2.73	0.0389	yes	up	_	_
c58118_g1	14.69	74.562	2.34	0.0389	yes	up	high affinity cAMP-specific and IBMX-insensitive 3',5'-cyclic phosphodiesterase 8A [Danio rerio]	PDE8
c65033_g4	0.485	3.796	2.74	0.0391	yes	up	_	_
c64494_g1	2.546	13.467	2.36	0.0396	yes	up	_	_
c54881_g1	12.729	65.386	2.35	0.0402	yes	up	potassium voltage-gated channel subfamily E member 4 [Danio rerio]	KCNE4
c66199_g3	2.011	10.691	2.35	0.0402	yes	up	_	_
c65177_g6	1.258	9.772	2.86	0.0405	yes	up	PREDICTED: uncharacterized protein LOC556874 isoform X1 [Danio rerio]	COL6A
c57270_g1	0.693	5.219	2.75	0.0405	yes	up	_	_
c62621_g1	2.764	14.032	2.3	0.0407	yes	up	PREDICTED: uncharacterized protein LOC560226 isoform X1 [Danio rerio]	BCR1, BCR
c62035_g10	0.674	5.512	2.86	0.0407	yes	up	_	_
c65643_g1	8.43	44.226	2.38	0.0408	yes	up	PREDICTED: uncharacterized protein LOC100005785 [Danio rerio]	_
c65027_g2	0.218	1.504	2.33	0.0409	yes	up	PREDICTED: uncharacterized protein LOC101066806 [Takifugu rubripes]	_
c55041_g2	36.156	183.912	2.34	0.0416	yes	up	_	_
c64034_g10	3.814	20.422	2.39	0.0417	yes	up	_	_
c65511_g4	1.585	13.325	2.99	0.0418	yes	up	PREDICTED: transmembrane protein 238-like [Astyanax mexicanus]	_
c64549_g5	9.113	47.053	2.36	0.0419	yes	up	_	_
c42131_g1	0.872	6.693	2.81	0.0421	yes	up	_	_
c17176_g1	0.297	2.281	2.58	0.0421	yes	up	_	_
c41513_g1	0.783	4.583	2.41	0.0421	yes	up	_	_
c64979_g3	20.792	103.929	2.32	0.0422	yes	up	PREDICTED: C-type lectin domain family 4 member E-like [Danio rerio]	_
c54669_g1	1.199	10.307	3	0.0423	yes	up	PREDICTED: catechol O-methyltransferase-like [Stegastes partitus]	COMT
c63702_g2	1.179	8.298	2.72	0.0423	yes	up	_	_
c64819_g5	3.14	10.075	1.65	0.0423	yes	up	_	_
c96356_g1	0.198	2.11	2.89	0.0423	yes	up	PREDICTED: probable G-protein coupled receptor 88 [Danio rerio]	GPR88
c22473_g1	0.406	4.391	3.15	0.0423	yes	up	_	_
c57515_g1	0.644	3.786	2.38	0.0424	yes	up	ankyrin repeat and death domain-containing protein 1A [Danio rerio]	_
c61289_g6	0.485	4.27	2.9	0.0424	yes	up	_	_
c62889_g3	6.211	31.84	2.34	0.0426	yes	up	_	_
c84334_g1	2.506	12.78	2.31	0.0438	yes	up	endothelial lipase precursor [Danio Zgc:55345 [Danio rerio]	E3.1.1.3
c65853_g3	2.447	12.841	2.35	0.044	yes	up	_	_
c63956_g1	1.327	7.531	2.42	0.044	yes	up	_	_
c58096_g1	4.19	21.29	2.32	0.0441	yes	up	nuclear distribution protein nudE-like 1-B [Danio rerio]	NDEL1
c19333_g1	0.753	5.976	2.83	0.0441	yes	up	_	_
c52712_g1	0.594	4.674	2.78	0.0441	yes	up	_	_
c60213_g2	0.604	4.846	2.81	0.0441	yes	up	_	_
c64902_g3	0.267	3.2	3.17	0.0443	yes	up	_	_
c65205_g6	4.309	22.573	2.36	0.0444	yes	up	_	_
c66100_g4	1.417	8.026	2.42	0.0445	yes	up	_	_
c44280_g1	6.568	32.658	2.3	0.0446	yes	up	heat shock 70 kDa protein 13 precursor [Danio rerio]	STCH
c64442_g4	0.367	3.463	2.93	0.0448	yes	up	_	_
c84608_g1	0.337	2.574	2.61	0.0452	yes	up	PREDICTED: solute carrier family 8 (sodium/calcium exchanger), member 4b isoform X1 [Danio rerio]	SLC8A, NCX
c34348_g1	20.129	98.901	2.29	0.0453	yes	up	interferon-inducible protein IFI58 [Carassius auratus]	_
c64586_g1	2.15	11.508	2.37	0.0454	yes	up	complement component C7 [Ctenopharyngodon idella]	C7
c64449_g9	0.109	2.271	3.5	0.0454	yes	up	PREDICTED: regulator of G-protein signaling 5-like isoform X2 [Danio rerio]	RGS
c76104_g1	0.099	2.019	3.41	0.0454	yes	up	_	_
c60321_g1	0.119	2.413	3.52	0.0454	yes	up	_	_
c41017_g1	0.119	2.342	3.48	0.0454	yes	up	_	_
c38014_g1	0.079	1.545	3.2	0.0454	yes	up	_	_
c56672_g1	16.563	81.184	2.29	0.0454	yes	up	PREDICTED: protein FAM13A isoformX1 [Danio rerio]	_
c23548_g1	1.258	7.077	2.4	0.0456	yes	up	_	_
c63994_g3	1.833	11.942	2.64	0.0456	yes	up	_	_
c63884_g10	1.605	9.651	2.52	0.0456	yes	up	_	_
c4636_g1	0.753	4.512	2.43	0.0456	yes	up	_	_
c17060_g1	0.416	2.443	2.3	0.0462	yes	up	_	_
c63579_g3	3.101	15.385	2.27	0.0472	yes	up	cadherin-23 precursor [Danio rerio]	CDH23
c48577_g1	0.198	2.594	3.18	0.0472	yes	up	transmembrane protease serine 2 [Danio rerio]	TMPRSS2
c44096_g1	0.129	1.322	2.63	0.0472	yes	up	PREDICTED: protein Dos-like [Danio rerio]	_
c25822_g1	0.347	3.614	3.05	0.0472	yes	up	_	_
c64389_g1	0.297	3.089	3.01	0.0472	yes	up	_	_
c56357_g1	0.436	3.685	2.82	0.0472	yes	up	_	_
c40062_g1	0.208	2.069	2.82	0.0472	yes	up	PREDICTED: matrix metalloproteinase-20-like [Danio rerio]	MMP3
c35131_g1	0.376	2.917	2.66	0.0473	yes	up	_	_
c65472_g6	2.06	11.276	2.4	0.048	yes	up	_	_
c9900_g1	0.248	1.857	2.49	0.0484	yes	up	_	_
c64030_g2	1.199	6.955	2.44	0.0488	yes	up	_	_
c44402_g2	0.277	2.554	2.82	0.0494	yes	up	_	_
c14075_g1	0.198	1.807	2.68	0.0494	yes	up	_	_
c23679_g1	0.545	4.967	2.97	0.0494	yes	up	_	_
c62727_g7	6.974	33.839	2.26	0.0495	yes	up	PREDICTED: opioid growth factor receptor-like 1 [Danio rerio]	_
c61897_g1	1.793	9.711	2.37	0.05	yes	up	_	_
c65964_g6	440.691	0	-12.11	6.67e-17	yes	down	major histocompatibility complex class I UXA2 precursor [Danio rerio]	MHC1
c65060_g6	1057.5	0.262	-11.51	6.67e-17	yes	down	MHC class I alpha chain, partial [Megalobrama amblycephala]	MHC1
c40808_g1	57.127	0	-9.16	2.51e-14	yes	down	PREDICTED: proteasome subunit beta type-7-like [Haplochromis burtoni]	PSMB7
c33010_g1	73.323	0	-9.52	1.78e-13	yes	down	Proteasome subunit beta type 8 [Oncorhynchus mykiss]	PSMB8, LMP7
c53933_g4	31.213	0	-8.29	2.38e-11	yes	down	PREDICTED: GTPase IMAP family member 8-like, partial [Danio rerio]	_
c59244_g3	18.286	0	-7.52	1.43e-10	yes	down	PREDICTED: NACHT, LRR and PYD domains-containing protein 12-like [Astyanax mexicanus]	_
c32873_g1	31.738	0	-8.31	4.49e-10	yes	down	PREDICTED: uncharacterized protein LOC563681 [Danio rerio]	_
c65244_g3	40.862	0.151	-7.35	5.3e-10	yes	down	PREDICTED: rhamnose-binding lectin [Danio rerio]	_
c63670_g1	11.887	0.02	-6.64	6.72e-10	yes	down	PREDICTED: cytosolic phospholipase A2 zeta-like isoform X1 [Danio rerio]	PLA2G4, CPLA2
c24623_g1	26.795	0	-8.07	6.74e-10	yes	down	_	_
c44171_g1	27.231	0.04	-7.61	6.9e-10	yes	down	Si:ch73-252g14.4 protein [Danio rerio]	_
c61982_g12	15.958	0	-7.33	7.06e-10	yes	down	hypothetical protein CAPTEDRAFT_134641 [Capitella teleta]	_
c7814_g1	376.887	2.817	-7.01	1.09e-09	yes	down	apolipoprotein A-I-1 [Hemibarbus mylodon]	APOA1
c49571_g1	56.632	0.374	-6.9	2.28e-09	yes	down	uncoupling protein 1 [Cyprinus carpio]	UCP2_3, SLC25A8_9
c57455_g1	14.849	0	-7.22	2.49e-09	yes	down	PREDICTED: myb-like protein X-like [Danio rerio]	_
c65022_g2	9.341	0	-6.56	3.5e-09	yes	down	PREDICTED: GTPase IMAP family member 4 [Danio rerio]	_
c62377_g3	3114.13	36.817	-6.4	6.59e-09	yes	down	MHC class II alpha antigen [Megalobrama amblycephala]	MHC2
c28535_g1	128.707	1.302	-6.52	7.42e-09	yes	down	transferrin [Ctenopharyngodon idella]	TF
c65379_g3	16.464	0.111	-6.29	8.23e-09	yes	down	PREDICTED: inter-alpha (globulin) inhibitor H3 isoform X1 [Danio rerio]	_
c33839_g1	70.49	0.596	-6.66	8.48e-09	yes	down	fetuin long form [Cyprinus carpio]	_
c64876_g2	20.812	0	-7.71	1.44e-08	yes	down	_	_
c59786_g1	9.004	0	-6.51	1.45e-08	yes	down	PREDICTED: C1 inhibitor isoform X1 [Danio rerio]	SERPING1, C1INH
c111786_g1	48.687	0.464	-6.43	1.85e-08	yes	down	serpina1 protein [Ctenopharyngodon idella]	SERPINA1, AAT
c43318_g1	424.138	4.936	-6.4	1.88e-08	yes	down	14 kDa apolipoprotein [Hypophthalmichthys molitrix]	_
c49558_g1	31.6	0.242	-6.53	2.43e-08	yes	down	RecName: Full=4-hydroxyphenylpyruvate dioxygenase; AltName: Full=4-hydroxyphenylpyruvic acid oxidase; Short=4HPPD; Short=HPD; Short=HPPDase [Danio rerio]	HPD, hppD
c63063_g1	329.013	4.563	-6.14	2.85e-08	yes	down	MHC class I antigen, partial [Ctenopharyngodon idella]	MHC1
c62958_g1	18.147	0	-7.51	2.85e-08	yes	down	_	_
c96357_g1	18.187	0	-7.51	5.64e-08	yes	down	_	_
c66683_g1	44.527	0.303	-6.79	5.73e-08	yes	down	retinol-binding protein [Clarias batrachus]	RBP4
c53933_g2	14.472	0.071	-6.41	6.28e-08	yes	down	PREDICTED: GTPase IMAP family member 8-like [Danio rerio]	_
c61172_g1	18.524	0	-7.54	7.3e-08	yes	down	_	_
c75726_g1	32.986	0	-8.37	7.3e-08	yes	down	_	_
c65116_g5	22.863	0	-7.84	7.71e-08	yes	down	uncharacterized protein LOC767759 precursor [Danio rerio]	E5.3.99.2, PTGDS
c63550_g1	9.569	0	-6.6	8.43e-08	yes	down	PREDICTED: GTPase IMAP family member 7-like, partial [Danio rerio]	_
c64921_g1	9.222	0	-6.54	1.13e-07	yes	down	unnamed protein product [Oncorhynchus mykiss]	yidC, spoIIIJ, OXA1
c40882_g1	22.764	0	-7.84	1.2e-07	yes	down	PREDICTED: NACHT, LRR and PYD domains-containing protein 5-like isoform X2 [Poecilia reticulata]	_
c30961_g1	28.459	0.111	-7.08	1.45e-07	yes	down	apolipoprotein C-II [Hemibarbus mylodon]	_
c64199_g1	17.127	0.061	-6.74	1.47e-07	yes	down	Zgc:112265 protein, partial [Danio rerio]	_
c53282_g1	26.112	0.303	-6.02	1.52e-07	yes	down	secreted immunoglobulin domain 4 precursor [Danio rerio]	_
c38565_g3	7.657	0	-6.28	1.66e-07	yes	down	GTPase, IMAP family member [Danio rerio]	_
c32752_g1	315.352	5.058	-5.93	1.79e-07	yes	down	apolipoprotein C Ia [Cyprinus carpio]	_
c56406_g1	9.361	0.061	-5.88	2.26e-07	yes	down	complement B/C2-A2 [Cyprinus carpio]	CFB
c62694_g1	17.731	0	-7.48	3.17e-07	yes	down	_	_
c46573_g1	4.309	0	-5.46	3.5e-07	yes	down	hypothetical protein CAPTEDRAFT_206368 [Capitella teleta]	_
c64566_g6	9.529	0	-6.59	3.62e-07	yes	down	PREDICTED: E3 ubiquitin/ISG15 ligase TRIM25 [Danio rerio]	_
c60700_g1	6.231	0.03	-5.61	3.83e-07	yes	down	osteoclast stimulatory transmembrane protein [Danio rerio]	_
c64943_g1	7.558	0	-6.26	3.87e-07	yes	down	inter-alpha-trypsin inhibitor heavy chain 3b precursor [Danio rerio]	_
c58688_g3	6.944	0	-6.14	4.01e-07	yes	down	MHC class I antigen [Ctenopharyngodon idella]	MHC1
c65353_g3	13.898	0	-7.13	4.49e-07	yes	down	_	_
c58187_g1	3.635	0.04	-4.74	5.62e-07	yes	down	apolipoprotein Bb, tandem duplicate 1 precursor [Danio rerio]	_
c64015_g6	14.651	0	-7.2	5.65e-07	yes	down	_	_
c61127_g1	6.904	0.03	-5.75	6.97e-07	yes	down	pro-opiomelanocortin [Gobiocypris rarus]	POMC
c56960_g2	30.312	0	-8.25	7.05e-07	yes	down	uncharacterized protein LOC751735 [Danio rerio]	_
c66803_g1	10.688	0.151	-5.43	7.24e-07	yes	down	cytochrome P450 1A [Zacco platypus]	CYP1A1
c42827_g1	26.528	0	-8.06	7.27e-07	yes	down	_	_
c84495_g1	190.994	3.271	-5.82	7.29e-07	yes	down	liver-type fatty acid-binding protein [Ctenopharyngodon idella]	_
c43520_g1	32.065	0.525	-5.69	7.46e-07	yes	down	PREDICTED: uncharacterized protein LOC103033392 isoform X1 [Astyanax mexicanus]	_
c58540_g2	5.983	0	-5.93	8.06e-07	yes	down	PREDICTED: uncharacterized protein LOC103042443 [Astyanax mexicanus]	_
c66216_g3	588.169	6.37	-6.51	8.61e-07	yes	down	PREDICTED: uncharacterized protein LOC101882211 isoform X1 [Danio rerio]	_
c52837_g1	34.978	0.707	-5.44	1.07e-06	yes	down	fibrinogen beta chain precursor [Danio rerio]	FGB
c47716_g3	10.332	0	-6.7	1.4e-06	yes	down	_	_
c61982_g1	3.774	0	-5.28	1.54e-06	yes	down	PREDICTED: uncharacterized protein LOC101883143 [Danio rerio]	_
c43299_g1	32.917	0.515	-5.75	1.85e-06	yes	down	branched chain alpha-ketoacid dehydrogenase kinase [Ctenopharyngodon idella]	_
c63102_g1	17.751	0.111	-6.4	2.04e-06	yes	down	PREDICTED: glutamic acid-rich protein-like [Danio rerio]	_
c62477_g4	18.375	0.384	-5.25	2.27e-06	yes	down	TNF-related apoptosis inducing ligand TRAIL [Ctenopharyngodon idella]	TNFSF10, TRAIL
c61117_g2	11.897	0.151	-5.58	2.43e-06	yes	down	_	_
c65222_g5	317.244	8.369	-5.23	2.73e-06	yes	down	PREDICTED: dynein 8 kDa light chain, flagellar outer arm [Vitis vinifera]	DYNLL
c60655_g1	10.411	0	-6.72	3.08e-06	yes	down	_	_
c58130_g1	17.246	0.071	-6.66	3.08e-06	yes	down	PREDICTED: uncharacterized protein LOC795729 [Danio rerio]	_
c110522_g1	4.19	0	-5.42	3.21e-06	yes	down	warm temperature acclimation-related 65-kDa protein [Carassius auratus]	_
c54461_g1	12.422	0	-6.97	3.39e-06	yes	down	_	_
c84290_g1	22.09	0.293	-5.82	3.39e-06	yes	down	PREDICTED: jeltraxin [Danio rerio]	_
c61633_g2	3.309	0	-5.09	3.79e-06	yes	down	PREDICTED: uncharacterized protein LOC101885244 [Danio rerio]	_
c539_g1	15.265	0.313	-5.22	4.75e-06	yes	down	warm-temperature-acclimation-associated 65-kDa protein [Misgurnus mizolepis]	_
c63220_g1	17.306	0.162	-6.05	4.75e-06	yes	down	26-29kD-proteinase protein, partial [Danio rerio]	_
c60019_g3	28.162	0.656	-5.22	6.18e-06	yes	down	_	_
c40196_g1	11.649	0	-6.88	7.16e-06	yes	down	_	_
c49727_g2	3.081	0	-4.99	7.16e-06	yes	down	polyprotein [Ljungan virus 145SL]	_
c101818_g1	86.904	2.615	-5	7.16e-06	yes	down	C-type natriuretic peptide-like precursor [Danio rerio]	NPPC
c40237_g1	5.161	0	-5.72	7.53e-06	yes	down	Proc protein [Danio rerio]	PROC
c65529_g3	40.911	6.643	-2.6	8.12e-06	yes	down	PREDICTED: uncharacterized protein LOC101848798 [Aplysia californica]	_
c63455_g2	46.112	1.08	-5.29	8.12e-06	yes	down	_	_
c65988_g4	4.2	0.03	-5.05	8.12e-06	yes	down	PREDICTED: zinc finger BED domain-containing protein 1-like [Haplochromis burtoni]	_
c57348_g2	9.331	0	-6.56	8.47e-06	yes	down	serine (or cysteine) proteinase inhibitor, clade D (heparin cofactor), member 1 [Hypophthalmichthys nobilis]	SERPIND1, HCF2
c35142_g1	47.905	1.474	-4.93	8.65e-06	yes	down	aquaporin 3a [Danio rerio]	AQP3
c63682_g2	3.517	0.02	-4.91	8.83e-06	yes	down	_	_
c48436_g1	8.063	0	-6.35	8.89e-06	yes	down	PREDICTED: uncharacterized protein LOC101164807 [Oryzias latipes]	_
c57656_g1	3.031	0.02	-4.71	9.19e-06	yes	down	_	_
c64978_g2	10.094	0.293	-4.7	9.19e-06	yes	down	PREDICTED: uncharacterized protein LOC571869 [Danio rerio]	_
c64376_g5	3.279	0	-5.08	9.35e-06	yes	down	unnamed protein product [Oncorhynchus mykiss]	_
c65383_g9	24.081	0.727	-4.87	9.77e-06	yes	down	uncharacterized protein LOC791193 [Danio rerio]	NEK
c64314_g1	13.65	0.172	-5.66	9.88e-06	yes	down	_	_
c53796_g1	3.011	0.04	-4.47	1.03e-05	yes	down	PREDICTED: uncharacterized protein LOC101154980 [Oryzias latipes]	_
c63198_g2	103.466	3.331	-4.92	1.14e-05	yes	down	PREDICTED: galactose-specific lectin nattectin-like isoform X1 [Astyanax mexicanus]	_
c66216_g4	172.976	0	-10.76	1.21e-05	yes	down	PREDICTED: uncharacterized protein LOC100006656 [Danio rerio]	_
c44425_g1	4.933	0	-5.65	1.29e-05	yes	down	_	_
c61279_g1	12.769	0.252	-5.19	1.36e-05	yes	down	PREDICTED: uncharacterized protein LOC556776 [Danio rerio]	_
c6130_g1	5.488	0	-5.8	1.36e-05	yes	down	PREDICTED: butyrophilin-like protein 2-like isoform X1 [Danio rerio]	_
c49992_g1	4.368	0	-5.48	1.46e-05	yes	down	transcription factor MafA [Danio rerio]	MAFA
c58529_g1	5.963	0.121	-4.78	1.51e-05	yes	down	PREDICTED: ankyrin repeat domain-containing protein 55 isoform X2 [Danio rerio]	_
c56475_g2	2.229	0.03	-4.16	1.65e-05	yes	down	apolipoprotein Bb, tandem duplicate 1 precursor [Danio rerio]	APOB
c50648_g1	6.558	0	-6.06	1.65e-05	yes	down	_	_
c43075_g1	11.273	0	-6.83	1.65e-05	yes	down	_	_
c65901_g2	10.054	0.091	-5.73	1.7e-05	yes	down	_	_
c65507_g1	166.666	5.986	-4.78	2.06e-05	yes	down	fertilization envelope outer layer protein [Cyprinus carpio]	_
c61096_g1	28.895	1.05	-4.66	2.13e-05	yes	down	fibrinogen alpha chain precursor [Danio rerio]	FGA
c23317_g1	130.846	4.714	-4.77	2.2e-05	yes	down	PREDICTED: galactose-specific lectin nattectin [Danio rerio]	_
c54756_g1	5.478	0.03	-5.42	2.21e-05	yes	down	scavenger receptor class A member 5 [Danio rerio]	_
c55466_g1	6.29	0	-6	2.57e-05	yes	down	uncharacterized protein LOC100000126 precursor [Danio rerio]	_
c53933_g1	9.193	0	-6.54	2.74e-05	yes	down	PREDICTED: myosin-9-like, partial [Danio rerio]	_
c63694_g1	10.431	0.202	-5.12	2.92e-05	yes	down	PREDICTED: complement C3-like [Danio rerio]	_
c47526_g1	13.165	0	-7.05	2.92e-05	yes	down	retinoic acid receptor responder protein 3 [Danio rerio]	PLA2G16
c63819_g2	9.648	0.212	-4.97	3.07e-05	yes	down	plasminogen precursor [Danio rerio]	PLG
c45902_g1	8.162	0.081	-5.51	3.07e-05	yes	down	PREDICTED: uncharacterized protein LOC103026616 isoform X1 [Astyanax mexicanus]	_
c63359_g2	14.433	0	-7.18	3.13e-05	yes	down	PREDICTED: cylicin-2-like [Xiphophorus maculatus]	_
c60270_g1	9.619	0	-6.6	3.13e-05	yes	down	_	_
c37370_g1	8.321	0	-6.4	3.37e-05	yes	down	apolipoprotein M [Hemibarbus mylodon]	ORM1, AGP1
c65273_g7	7.211	0.071	-5.42	3.39e-05	yes	down	_	_
c61868_g3	11.897	0.192	-5.36	3.4e-05	yes	down	_	_
c53074_g1	84.635	1.706	-5.55	3.45e-05	yes	down	PREDICTED: pancreatic secretory trypsin inhibitor isoform X1 [Chinchilla lanigera]	_
c61567_g4	6.766	0.111	-5.02	3.56e-05	yes	down	_	_
c33100_g1	15.364	0	-7.27	3.57e-05	yes	down	_	_
c64829_g2	6.469	0.242	-4.26	3.84e-05	yes	down	PREDICTED: LOW QUALITY PROTEIN: hyaluronan-binding protein 2 [Poecilia formosa]	HABP2
c49453_g1	10.183	0.162	-5.29	3.89e-05	yes	down	_	_
c59392_g1	41.961	1.807	-4.46	3.89e-05	yes	down	PREDICTED: putative leucine-rich repeat-containing protein DDB_G0290503 [Danio rerio]	_
c114191_g1	6.36	0	-6.01	4.14e-05	yes	down	_	_
c63819_g1	7.33	0.071	-5.44	4.42e-05	yes	down	plasminogen [Epinephelus coioides]	PLG
c62182_g4	3.18	0	-5.04	4.42e-05	yes	down	_	_
c65717_g2	2.536	0	-4.72	4.42e-05	yes	down	unnamed protein product [Oncorhynchus mykiss]	_
c56406_g2	17.622	0.434	-5.05	4.96e-05	yes	down	complement B/C2-A2 [Cyprinus carpio]	CFB
c44222_g1	1.932	0.02	-4.08	4.96e-05	yes	down	PREDICTED: uncharacterized protein LOC101884101 [Danio rerio]	_
c65913_g2	32.57	1.242	-4.61	4.96e-05	yes	down	uncharacterized protein LOC100996239 precursor [Danio rerio]	RLN
c63637_g9	3.358	0	-5.11	5.17e-05	yes	down	_	_
c64169_g5	131.074	4.492	-4.84	5.89e-05	yes	down	CD2 family receptor [Carassius auratus langsdorfii]	_
c46727_g1	9.302	0.101	-5.55	5.95e-05	yes	down	uncharacterized protein LOC100141330 [Danio rerio]	ENDOD1
c58153_g1	10.827	0.141	-5.5	5.96e-05	yes	down	uncharacterized protein LOC100006053 [Danio rerio]	_
c56960_g1	6.835	0	-6.12	6.06e-05	yes	down	dehydrogenase/reductase (SDR family) member 11b [Danio rerio]	_
c8615_g1	6.736	0.242	-4.32	6.23e-05	yes	down	_	_
c65626_g6	31.501	1.383	-4.41	6.54e-05	yes	down	PREDICTED: microfibril-associated glycoprotein 4-like [Danio rerio]	_
c58306_g4	3.645	0	-5.23	6.56e-05	yes	down	_	_
c43654_g1	12.382	0	-6.96	7.78e-05	yes	down	PREDICTED: intelectin 1 isoform X1 [Danio rerio]	ITLN
c48830_g2	23.853	0.757	-4.8	8.24e-05	yes	down	PREDICTED: olfactomedin-4-like [Danio rerio]	_
c54701_g3	2.813	0	-4.86	8.5e-05	yes	down	_	_
c61898_g1	3.645	0.071	-4.45	8.91e-05	yes	down	PREDICTED: cytochrome P450 2G1-like [Danio rerio]	CYP2Y
c62849_g1	3.17	0	-5.03	9.17e-05	yes	down	_	_
c64197_g4	4.398	0	-5.49	9.17e-05	yes	down	_	_
c66071_g3	3.447	0	-5.15	0.000101	yes	down	_	_
c64895_g2	15.394	0.656	-4.36	0.000105	yes	down	tumor necrosis factor receptor superfamily member 14 [Ctenopharyngodon idella]	_
c53796_g2	3.774	0.05	-4.69	0.000106	yes	down	PREDICTED: uncharacterized protein LOC100182664 [Ciona intestinalis]	_
c65667_g2	15.8	0.656	-4.39	0.000109	yes	down	_	_
c56321_g2	47.518	2.473	-4.21	0.000115	yes	down	periostin isoform 2 precursor [Danio rerio]	_
c65704_g13	42.417	2.13	-4.25	0.000127	yes	down	uncharacterized protein LOC791193 [Danio rerio]	NEK
c65383_g8	56.642	3.018	-4.19	0.000134	yes	down	PREDICTED: serine/threonine-protein kinase Nek5 isoform X2 [Danio rerio]	NEK
c31771_g1	7.796	0	-6.3	0.000135	yes	down	LOC559122 protein [Danio rerio]	_
c38617_g1	2.516	0	-4.71	0.000135	yes	down	_	_
c55497_g1	52.253	2.504	-4.33	0.000135	yes	down	proteasome beta 9b subunit [Danio AF155580_1 proteasome subunit beta 9B [Danio rerio]	PSMB9, LMP2
c59938_g1	5.785	0.192	-4.33	0.00014	yes	down	cytochrome P450, family 4, subfamily V, polypeptide 8 [Danio rerio]	CYP4V
c64064_g2	58.95	3.018	-4.24	0.00014	yes	down	_	_
c64099_g4	29.084	1.242	-4.44	0.000142	yes	down	PREDICTED: uncharacterized protein LOC102077517 [Oreochromis niloticus]	_
c65101_g2	3.051	0.081	-4.12	0.000142	yes	down	_	_
c57628_g1	10.847	0.353	-4.59	0.000145	yes	down	_	_
c64309_g4	12.59	0	-6.99	0.000147	yes	down	_	_
c13261_g1	16.929	0.555	-4.7	0.00015	yes	down	PREDICTED: saxitoxin and tetrodotoxin-binding protein 2-like [Danio rerio]	ORM1, AGP1
c63226_g3	2.447	0	-4.67	0.000163	yes	down	_	_
c53658_g1	5.448	0	-5.79	0.000178	yes	down	_	_
c66008_g3	4.19	0	-5.42	0.000178	yes	down	_	_
c43495_g1	12.154	0	-6.94	0.000178	yes	down	_	_
c54451_g1	4.091	0.05	-4.8	0.000187	yes	down	tryptophan 2,3-dioxygenase B [Danio T23OB_DANRE RecName: Full=Tryptophan 2,3-dioxygenase B; Short=TDO-B; AltName: Full=Tryptamin 2,3-dioxyg	E1.13.11.11, TDO2
c65379_g9	7.043	0.091	-5.22	0.000187	yes	down	_	_
c51609_g1	3.685	0.071	-4.47	0.000187	yes	down	M-CSF2 [Ctenopharyngodon idella]	_
c24774_g1	9.034	0	-6.51	0.000196	yes	down	_	_
c46340_g1	3.695	0.101	-4.24	0.000201	yes	down	tumor necrosis factor receptor superfamily member EDAR precursor [Danio rerio]	EDAR
c64853_g3	6.776	0.091	-5.17	0.000201	yes	down	_	_
c45223_g1	7.221	0.283	-4.26	0.000204	yes	down	Vtnb protein [Danio rerio]	VTN
c60234_g2	5.359	0.131	-4.56	0.000205	yes	down	PREDICTED: NADPH oxidase 4 isoform X1 [Astyanax mexicanus]	_
c34342_g1	3.933	0.172	-3.89	0.000208	yes	down	PREDICTED: leucine-rich repeat and fibronectin type-III domain-containing protein 5 [Danio rerio]	LRFN5, SALM5
c60370_g2	123.783	0	-10.27	0.000214	yes	down	26-29kD-proteinase protein, partial [Danio rerio]	_
c63243_g5	5.201	0	-5.73	0.000214	yes	down	_	_
c53575_g1	4.715	0.182	-4.09	0.000221	yes	down	complement component C9 [Ctenopharyngodon idella]	C9
c116932_g1	6.26	0.141	-4.72	0.000221	yes	down	unnamed protein product [Oncorhynchus mykiss]	_
c65238_g2	5.389	0.242	-4	0.000225	yes	down	PREDICTED: uncharacterized protein LOC101882374 [Danio rerio]	_
c50107_g1	2.576	0.071	-3.97	0.000231	yes	down	PREDICTED: solute carrier organic anion transporter family member 1C1-like [Astyanax mexicanus]	SLCO1C
c28326_g1	10.441	0.545	-4.03	0.000233	yes	down	PREDICTED: prothrombin isoform X1 [Danio rerio]	F2
c64725_g1	24.636	1.222	-4.23	0.000243	yes	down	_	_
c57348_g1	5.646	0.162	-4.45	0.000256	yes	down	PREDICTED: heparin cofactor 2 isoform X1 [Danio rerio]	SERPIND1, HCF2
c57256_g1	2.754	0	-4.83	0.000258	yes	down	PREDICTED: uncharacterized protein LOC101882692 [Danio rerio]	_
c53387_g2	3.764	0	-5.27	0.000258	yes	down	_	_
c7100_g1	5.369	0	-5.77	0.000258	yes	down	_	_
c63143_g8	18.811	0.818	-4.36	0.000263	yes	down	_	_
c54923_g1	9.094	0.212	-4.88	0.000282	yes	down	inositol oxygenase [Danio rerio]	MIOX
c66266_g9	76.958	4.724	-4	0.000291	yes	down	Asah1a protein [Danio rerio]	ASAH1
c65145_g2	5.646	0.192	-4.3	0.000301	yes	down	_	_
c64193_g3	15.384	0.737	-4.21	0.000316	yes	down	ReO_6 [Oryzias latipes]	_
c43286_g1	4.576	0.192	-4	0.000317	yes	down	phenylalanine-4-hydroxylase [Danio Phenylalanine hydroxylase [Danio rerio]	phhA, PAH
c84256_g1	3.219	0	-5.05	0.000317	yes	down	insulin-like growth factor binding protein 6a precursor [Danio rerio]	_
c62680_g1	23.19	1.07	-4.32	0.000325	yes	down	_	_
c50654_g2	2.387	0.061	-3.95	0.00034	yes	down	PREDICTED: uncharacterized protein LOC101884101 [Danio rerio]	_
c65005_g2	25.547	0	-8	0.000354	yes	down	_	_
c42823_g1	12.917	0.172	-5.58	0.000365	yes	down	unnamed protein product [Tetraodon nigroviridis]	_
c51202_g1	10.451	0.485	-4.17	0.000397	yes	down	_	_
c31900_g1	5.934	0.091	-4.98	0.000434	yes	down	_	_
c59451_g2	4.567	0	-5.54	0.000442	yes	down	gamma-aminobutyric acid (GABA) A receptor, alpha 6a precursor [Danio rerio]	GABRA
c61479_g1	4.695	0	-5.58	0.000442	yes	down	_	_
c48008_g2	167.736	11.034	-3.91	0.000453	yes	down	PREDICTED: small serum protein 2 [Danio rerio]	_
c65750_g2	15.047	0.929	-3.88	0.000471	yes	down	PREDICTED: poliovirus receptor [Danio rerio]	_
c59433_g1	1.932	0	-4.34	0.000497	yes	down	unnamed protein product, partial [Oncorhynchus mykiss]	_
c58564_g1	3.606	0	-5.21	0.000497	yes	down	PREDICTED: RNA-directed DNA polymerase from mobile element jockey-like [Oryzias latipes]	IPO8
c49590_g1	81.367	8.561	-3.23	0.000505	yes	down	uncharacterized protein LOC100006475 precursor [Danio rerio]	_
c64906_g1	20.238	1.121	-4.06	0.000505	yes	down	_	_
c65256_g1	3.626	0.081	-4.36	0.00051	yes	down	_	_
c64309_g2	19.079	0.646	-4.68	0.000532	yes	down	PREDICTED: gamma-glutamyltranspeptidase 1-like [Danio rerio]	GGT1_5
c65216_g3	4.23	0	-5.44	0.000544	yes	down	_	_
c46227_g1	2.367	0	-4.62	0.000544	yes	down	apolipoprotein Bb, tandem duplicate 1 precursor [Danio rerio]	APOB
c58777_g2	4.725	0	-5.59	0.000544	yes	down	_	_
c47244_g1	3.219	0	-5.05	0.000544	yes	down	_	_
c36302_g1	7.558	0	-6.26	0.000544	yes	down	uncharacterized protein LOC563309 [Danio rerio]	_
c367_g1	1.704	0	-4.17	0.000544	yes	down	PREDICTED: uncharacterized protein LOC101885994 [Danio rerio]	_
c65293_g8	5.458	0	-5.8	0.000544	yes	down	_	_
c65739_g4	43.308	0.717	-5.73	0.000544	yes	down	Immunoglobulin light chain [Cyprinus carpio]	_
c34530_g2	4.309	0.192	-3.92	0.000544	yes	down	Zgc:153863 protein [Danio rerio]	CES2
c66040_g1	34.482	2.362	-3.81	0.000552	yes	down	PREDICTED: calcium-activated chloride channel regulator 4 [Danio rerio]	CLCA4
c63277_g3	15.592	0.525	-4.65	0.000587	yes	down	_	_
c64064_g1	44.239	2.917	-3.88	0.000601	yes	down	unnamed protein product [Oncorhynchus mykiss]	_
c24084_g1	6.518	0	-6.05	0.000613	yes	down	PREDICTED: complement C1q-like protein 2-like [Danio rerio]	_
c63085_g1	3.804	0.151	-3.96	0.000613	yes	down	_	_
c66136_g1	4.616	0.242	-3.79	0.000636	yes	down	PREDICTED: probable G-protein coupled receptor 135 [Stegastes partitus]	_
c28777_g1	2750.62	199.64	-3.78	0.000643	yes	down	MHC class II antigen [Labeobarbus intermedius]	MHC2
c60085_g1	4.279	0.202	-3.86	0.000664	yes	down	PREDICTED: integrin alpha-6 isoform X3 [Danio rerio]	ITGA6
c104490_g1	1.971	0	-4.37	0.000686	yes	down	PREDICTED: interferon-induced very large GTPase 1-like [Danio rerio]	_
c367_g2	1.654	0	-4.13	0.000686	yes	down	PREDICTED: uncharacterized protein LOC101885994 [Danio rerio]	_
c62922_g2	2.595	0	-4.75	0.000686	yes	down	_	_
c59311_g3	4.438	0	-5.5	0.000686	yes	down	_	_
c65002_g1	6.389	0.293	-4.05	0.000697	yes	down	cytochrome P450 monooxygenase CYP2K6 [Danio rerio]	CYP2K
c66234_g2	5.627	0.262	-3.98	0.000759	yes	down	hypothetical protein TcasGA2_TC002223 [Tribolium castaneum]	_
c60682_g2	12.085	0.767	-3.81	0.000762	yes	down	uncharacterized protein LOC100141362 [Danio rerio]	_
c64543_g1	5.161	0.141	-4.45	0.000768	yes	down	_	_
c53846_g1	4.606	0	-5.56	0.000768	yes	down	uncharacterized protein LOC570390 precursor [Danio rerio]	_
c61889_g1	5.151	0	-5.71	0.000768	yes	down	PREDICTED: uncharacterized protein LOC101172982 [Oryzias latipes]	_
c26562_g1	2.784	0	-4.85	0.000768	yes	down	arginine vasopressin receptor 2, like [Danio rerio]	AVPR2
c1396_g1	7.301	0.262	-4.35	0.00079	yes	down	_	_
c61177_g3	20.961	1.676	-3.57	0.000848	yes	down	PREDICTED: microtubule-associated protein 1B-like [Cynoglossus semilaevis]	_
c54915_g1	5.092	0.091	-4.76	0.000858	yes	down	_	_
c65933_g3	17.296	1.11	-3.85	0.000864	yes	down	PREDICTED: complement C3-like [Danio rerio]	C3
c17862_g1	3.101	0	-5	0.00087	yes	down	_	_
c84907_g1	5.27	0	-5.75	0.00087	yes	down	_	_
c22891_g1	1.585	0	-4.07	0.00087	yes	down	unnamed protein product [Oncorhynchus mykiss]	_
c24300_g1	1571.48	121.423	-3.69	0.000886	yes	down	heme oxygenase 1 [Cyprinus carpio]	HMOX, hmuO, ho
c40379_g1	8.489	0.303	-4.41	0.000894	yes	down	_	_
c61918_g1	4.279	0.091	-4.52	0.000894	yes	down	uncharacterized protein LOC322393 precursor [Danio rerio]	_
c64782_g1	13.115	0.919	-3.7	0.000922	yes	down	complement factor I [Ctenopharyngodon idella]	CFI
c55490_g1	5.617	0.333	-3.72	0.000922	yes	down	regucalcin [Danio rerio]	E3.1.1.17, gnl, RGN
c16013_g1	4.18	0.081	-4.56	0.00093	yes	down	_	_
c54807_g1	3.368	0.212	-3.47	0.000933	yes	down	PREDICTED: uncharacterized protein LOC101883233 [Danio rerio]	_
c63143_g13	86.458	6.532	-3.71	0.000973	yes	down	membrane-bound immunoglobulin D [Ctenopharyngodon idella]	_
c63064_g5	2.358	0	-4.62	0.000973	yes	down	_	_
c63766_g3	3.972	0	-5.35	0.000973	yes	down	_	_
c84783_g1	2.576	0.111	-3.66	0.000979	yes	down	PREDICTED: si:ch211-66h3.1 [Danio rerio]	IGFALS, ALS
c63620_g1	21.476	1.464	-3.79	0.000996	yes	down	pentraxin [Ctenopharyngodon idella]	_
c55087_g1	11.263	0.767	-3.71	0.00107	yes	down	PREDICTED: reticulocyte-binding protein 2 homolog a-like [Danio rerio]	_
c66225_g2	11.877	0.909	-3.57	0.00107	yes	down	PREDICTED: protein NYNRIN-like [Danio rerio]	_
c31193_g1	1.932	0	-4.34	0.0011	yes	down	solute carrier family 22 member 2 [Danio rerio]	SLC22A2, OCT2
c65553_g6	1.842	0	-4.28	0.0011	yes	down	PREDICTED: zinc finger protein 609-like [Latimeria chalumnae]	_
c4405_g1	2.08	0	-4.45	0.0011	yes	down	_	_
c60871_g1	5.835	0	-5.89	0.0011	yes	down	_	_
c65985_g1	15.205	0	-7.26	0.0011	yes	down	PREDICTED: NACHT, LRR and PYD domains-containing protein 3-like [Danio rerio]	NLRP3, PYPAF1
c64873_g1	585.485	46.175	-3.66	0.00112	yes	down	unnamed protein product [Oncorhynchus mykiss]	_
c36848_g1	3.923	0.202	-3.74	0.00114	yes	down	_	_
c30891_g1	2.734	0.121	-3.68	0.00115	yes	down	PREDICTED: copine-4 [Danio rerio]	_
c54272_g2	13.482	0.555	-4.37	0.00115	yes	down	PREDICTED: lectin, galactoside-binding, soluble, 9 (galectin 9)-like 1 isoform X1 [Danio rerio]	LGALS9
c63083_g1	27.885	2.231	-3.59	0.0012	yes	down	PREDICTED: thyroid hormone receptor-associated protein 3-like isoform X1 [Danio rerio]	_
c56417_g1	42.892	3.382	-3.63	0.0012	yes	down	_	_
c34425_g1	3.289	0.071	-4.31	0.00121	yes	down	solute carrier family 25 member 48 [Danio rerio]	SLC25A48
c56684_g1	22.417	1.433	-3.88	0.00123	yes	down	PREDICTED: CD209 antigen-like protein B-like [Danio rerio]	_
c84917_g1	2.358	0	-4.62	0.00123	yes	down	_	_
c48672_g2	3.378	0	-5.12	0.00123	yes	down	PREDICTED: uncharacterized protein LOC102299890 [Haplochromis burtoni]	_
c61005_g1	25.646	1.666	-3.87	0.00125	yes	down	novel protein [Danio rerio]	_
c60602_g1	15.582	1.211	-3.58	0.00125	yes	down	insulin-like growth factor 2a [Cyprinus carpio]	IGF2
c50584_g2	35.394	2.827	-3.6	0.00126	yes	down	peptidyl-prolyl cis-trans isomerase FKBP11 precursor [Danio rerio]	FKBP11
c34503_g1	3.606	0.111	-4.13	0.00126	yes	down	uridine phosphorylase 2 [Danio Uridine phosphorylase 2 [Danio rerio]	udp, UPP
c61999_g3	8.509	0.596	-3.63	0.00126	yes	down	PREDICTED: uncharacterized protein LOC102082968 [Oreochromis niloticus]	_
c21924_g1	2.209	0.04	-4.04	0.00132	yes	down	vitamin D-binding protein precursor [Danio rerio]	GC
c63878_g2	9.49	0.586	-3.81	0.00132	yes	down	beta-defensin-like 2 precursor [Danio rerio]	_
c63102_g2	9.262	0.565	-3.82	0.00132	yes	down	PREDICTED: uncharacterized protein LOC100151165 [Danio rerio]	_
c65557_g5	6.221	0.363	-3.77	0.00135	yes	down	reverse transcriptase [Danio rerio]	_
c56816_g1	11.263	0.898	-3.51	0.00138	yes	down	PREDICTED: transcription factor COE1 isoformX5 [Danio rerio]	EBF, COE
c64311_g4	3.021	0	-4.96	0.00138	yes	down	_	_
c62347_g2	3.764	0	-5.27	0.00138	yes	down	_	_
c65451_g4	9.193	0.707	-3.53	0.00142	yes	down	PREDICTED: PLAC8-like protein 1-like [Danio rerio]	_
c66270_g2	45.19	3.735	-3.56	0.00143	yes	down	complement C3 [Ctenopharyngodon idella]	C3
c52134_g1	75.383	6.33	-3.55	0.00143	yes	down	alpha-1-microglobulin [Ctenopharyngodon idella]	_
c64767_g6	3.913	0.081	-4.47	0.00144	yes	down	_	_
c56929_g1	2.863	0.111	-3.81	0.00145	yes	down	_	_
c62715_g9	12.125	0.495	-4.36	0.00145	yes	down	_	_
c64099_g2	10.887	0.606	-3.96	0.00157	yes	down	_	_
c101864_g1	201.505	17.04	-3.56	0.00158	yes	down	_	_
c60640_g2	3.081	0	-4.99	0.00158	yes	down	_	_
c65123_g3	3.318	0.071	-4.32	0.0016	yes	down	_	_
c52070_g1	7.618	0.515	-3.65	0.0016	yes	down	Zgc:136930 protein [Danio rerio]	_
c61874_g8	328.418	28.609	-3.52	0.00166	yes	down	PREDICTED: immunoglobulin lambda-like polypeptide 5-like [Danio rerio]	_
c57325_g1	3.972	0.162	-3.96	0.00168	yes	down	_	_
c56067_g1	9.292	0.636	-3.67	0.00175	yes	down	_	_
c61830_g4	1.734	0.05	-3.61	0.00175	yes	down	PREDICTED: uncharacterized protein LOC102313063, partial [Haplochromis burtoni]	_
c65988_g8	2.675	0.05	-4.21	0.00178	yes	down	unnamed protein product [Oncorhynchus mykiss]	_
c65079_g1	4.685	0.353	-3.4	0.0018	yes	down	PREDICTED: piggyBac transposable element-derived protein 4-like isoform X1 [Danio PREDICTED: piggyBac transposable element-der	_
c65637_g7	25.537	1.787	-3.76	0.0018	yes	down	PREDICTED: uncharacterized protein LOC101883451 isoform X1 [Danio rerio]	_
c65314_g5	4.705	0	-5.59	0.0018	yes	down	_	_
c63820_g2	5.448	0.182	-4.3	0.00189	yes	down	PREDICTED: sushi, von Willebrand factor type A, EGF and pentraxin domain-containing protein 1-like [Danio rerio]	CSMD
c30341_g1	1.674	0.061	-3.46	0.00189	yes	down	PREDICTED: anthrax toxin receptor 1-like isoform X1 [Danio rerio]	_
c62477_g10	4.765	0.202	-4.01	0.00192	yes	down	_	_
c85992_g1	5.547	0.121	-4.68	0.00195	yes	down	_	_
c65531_g1	3.923	0.081	-4.47	0.00195	yes	down	PREDICTED: angiopoietin-related protein 7-like [Danio rerio]	_
c65308_g1	93.026	8.197	-3.49	0.00203	yes	down	Ig kappa chain V region 3547 [Anoplopoma fimbria]	_
c54640_g1	2.863	0.121	-3.74	0.00204	yes	down	_	_
c7546_g1	2.645	0	-4.78	0.00206	yes	down	_	_
c46860_g1	3.457	0	-5.15	0.00206	yes	down	PREDICTED: uncharacterized protein LOC101169027 [Oryzias latipes]	_
c565_g1	1.734	0	-4.2	0.00206	yes	down	gamma-aminobutyric acid A receptor, beta 2 precursor [Danio rerio]	GABRB
c66433_g1	4.448	0	-5.51	0.00206	yes	down	_	_
c61813_g6	4.438	0	-5.5	0.00206	yes	down	_	_
c65825_g2	30.748	1.767	-4.05	0.0021	yes	down	complement factor H precursor [Danio rerio]	_
c46443_g1	8.499	0.424	-4.04	0.00212	yes	down	PREDICTED: receptor activity-modifying protein 2-like [Danio rerio]	_
c102970_g1	1.912	0.04	-3.85	0.00216	yes	down	_	_
c57859_g1	5.627	0.404	-3.51	0.00219	yes	down	antithrombin-III precursor [Danio AF515272_1 antithrombin [Danio Serine (or cysteine) proteinase inhibi	SERPINC1, AT3
c64228_g3	8.083	0.606	-3.53	0.00221	yes	down	_	_
c64534_g2	9.589	0.666	-3.66	0.00222	yes	down	pol-like protein [Ciona intestinalis]	_
c60148_g1	4.22	0.333	-3.32	0.00223	yes	down	PREDICTED: cadherin-12 [Astyanax mexicanus]	CDH12
c41048_g1	43.051	3.856	-3.45	0.00224	yes	down	fibrinogen gamma polypeptide [Hypophthalmichthys molitrix]	FGG
c55451_g1	4.309	1.222	-1.74	0.00228	yes	down	Ceruloplasmin [Danio rerio]	CP
c65440_g1	2.992	0.202	-3.36	0.00235	yes	down	PREDICTED: uncharacterized protein LOC101883665 isoform X1 [Danio rerio]	_
c12301_g2	3.457	0	-5.15	0.00235	yes	down	neuronal pentraxin-1 precursor [Danio rerio]	_
c89474_g1	3.675	0	-5.24	0.00235	yes	down	_	_
c89367_g1	2.486	0	-4.69	0.00235	yes	down	_	_
c103263_g1	2.051	0	-4.43	0.00235	yes	down	pol-like protein [Danio rerio]	_
c60061_g2	4.517	0.101	-4.52	0.00237	yes	down	PREDICTED: protein NYNRIN-like isoform X1 [Pelodiscus sinensis]	_
c47922_g1	6.092	0.141	-4.68	0.00237	yes	down	_	_
c102803_g1	7.845	0.283	-4.37	0.0024	yes	down	retinol-binding protein 2 [Danio AF448140_1 putative cellular retinol-binding protein [Danio rerio]	RBP2, CRBP2
c42084_g2	7.013	0.535	-3.49	0.00254	yes	down	uncharacterized protein LOC100170785 precursor [Danio rerio]	COL9A
c75827_g1	36.374	3.21	-3.46	0.00264	yes	down	PREDICTED: protein 4.1 isoform X15 [Astyanax mexicanus]	EPB41, 4.1R
c48502_g1	31.094	0.727	-5.24	0.00266	yes	down	uncharacterized protein LOC450015 [Danio rerio]	_
c84986_g1	2.06	0	-4.43	0.00271	yes	down	PREDICTED: golgin subfamily A member 4-like [Danio rerio]	_
c55700_g1	4.497	0	-5.52	0.00271	yes	down	_	_
c45833_g1	2.873	0	-4.89	0.00271	yes	down	PREDICTED: uncharacterized protein LOC101884059 [Danio rerio]	_
c63005_g7	2.536	0	-4.72	0.00271	yes	down	_	_
c65078_g6	21.129	1.868	-3.43	0.00276	yes	down	_	_
c65964_g5	40.545	3.634	-3.44	0.00282	yes	down	_	_
c42790_g1	4.824	0.384	-3.35	0.00282	yes	down	ectonucleotide pyrophosphatase/phosphodiesterase 2 precursor [Danio rerio]	ENPP2
c66246_g1	7.558	0.898	-2.94	0.00288	yes	down	uncharacterized protein LOC102220758 [Xiphophorus maculatus]	_
c43181_g1	5.339	0.313	-3.72	0.00298	yes	down	heat shock protein 30 kDa [Carassius auratus]	_
c65768_g4	8.192	0.192	-4.83	0.00298	yes	down	TCR-alpha V segment II-36 [Danio rerio]	_
c29202_g1	6.122	0.141	-4.69	0.00298	yes	down	_	_
c64761_g1	101.624	10.055	-3.32	0.0031	yes	down	B-cell receptor CD22 precursor [Danio rerio]	CD22, SIGLEC2
c53682_g1	4.319	0.232	-3.73	0.00321	yes	down	PREDICTED: docking protein 4-like [Danio rerio]	_
c42212_g1	5.349	0.404	-3.43	0.00334	yes	down	Zgc:136930 protein [Danio rerio]	KRT2
c53819_g1	2.09	0.04	-3.97	0.00334	yes	down	_	_
c55446_g1	6.627	0.162	-4.68	0.00334	yes	down	_	_
c58666_g1	18.772	1.827	-3.29	0.00354	yes	down	novel protein similar to vertebrate oxidation resistance 1 (OXR1) [Danio rerio]	_
c63910_g2	2.813	0	-4.86	0.00371	yes	down	_	_
c43537_g1	4.121	0	-5.4	0.00371	yes	down	_	_
c66174_g5	13.165	0	-7.05	0.00371	yes	down	_	_
c49942_g2	3.744	0	-5.26	0.00371	yes	down	_	_
c75217_g1	5.656	0.141	-4.58	0.00374	yes	down	RecName: Full=Ribonuclease-like 3; Short=RNase ZF-3; Short=RNase-like 3; Short=ZF-RNase-3; AltName: Full=Dr-RNase 1; Contains: RecName: Full=N-terminal peptide; C	ANG, RNASE5
c84047_g1	3.467	0.081	-4.3	0.00374	yes	down	_	_
c49600_g2	2.249	0.162	-3.16	0.00374	yes	down	PREDICTED: transketolase-like isoform X4 [Danio rerio]	E2.2.1.1, tktA, tktB
c56182_g2	2.665	0.071	-4.02	0.00374	yes	down	pol-like protein [Ciona intestinalis]	_
c63050_g2	34.819	3.372	-3.33	0.00375	yes	down	PREDICTED: protein 4.1 isoform X12 [Astyanax mexicanus]	EPB41, 4.1R
c53758_g1	11.322	0.919	-3.49	0.0039	yes	down	PREDICTED: erythrocyte band 7 integral membrane protein-like [Astyanax mexicanus]	STOM
c64941_g2	6.251	0.505	-3.39	0.00392	yes	down	_	_
c38306_g1	13.977	1.08	-3.58	0.00397	yes	down	_	_
c63223_g2	8.895	0.686	-3.52	0.00403	yes	down	_	_
c60963_g2	22.437	2.211	-3.29	0.00408	yes	down	dual adapter for phosphotyrosine and 3-phosphotyrosine and 3-phosphoinositide [Danio rerio]	DAPP1, BAM32
c57194_g2	6.894	0.515	-3.51	0.0041	yes	down	nuclear receptor FF1aE [Danio rerio]	NR5A2, FTF
c29251_g1	26.567	2.09	-3.61	0.00423	yes	down	preprosomatostatin I [Ctenopharyngodon idella]	SST
c66258_g1	11.56	0	-6.87	0.00428	yes	down	PREDICTED: uncharacterized protein LOC564237 isoform X2 [Danio rerio]	_
c32537_g1	3.843	0	-5.3	0.00428	yes	down	_	_
c307_g1	2.704	0	-4.81	0.00428	yes	down	_	_
c10858_g1	5.716	0	-5.86	0.00428	yes	down	_	_
c1796_g1	2.397	0	-4.64	0.00428	yes	down	Nme4 protein [Danio rerio]	ndk, NME
c37033_g1	1.516	0	-4.01	0.00428	yes	down	PREDICTED: calcium/calmodulin-dependent protein kinase IG isoform X2 [Danio rerio]	CAMK1
c51883_g1	2.576	0	-4.74	0.00428	yes	down	_	_
c43115_g1	1.595	0	-4.08	0.00428	yes	down	_	_
c62946_g1	4.349	0.293	-3.5	0.0043	yes	down	PREDICTED: uncharacterized protein LOC102212605 [Pundamilia nyererei]	ENPP7
c59792_g4	11.104	1.09	-3.23	0.00431	yes	down	PREDICTED: phakinin isoform X1 [Danio rerio]	BFSP2
c61815_g1	189.528	17.727	-3.41	0.00432	yes	down	PREDICTED: hemogen-like isoform X2 [Danio rerio]	_
c66225_g1	11.56	0.979	-3.43	0.00462	yes	down	PREDICTED: uncharacterized protein LOC103181157 [Callorhinchus milii]	CD109
c63397_g3	3.606	0.374	-2.97	0.00466	yes	down	Fras1 related extracellular matrix 3 precursor [Danio rerio]	_
c61008_g1	5.399	0.141	-4.51	0.00474	yes	down	_	_
c46627_g1	4.319	0.303	-3.45	0.00487	yes	down	fibroblast growth factor 10b [Danio rerio]	FGF
c48850_g2	3.071	0.252	-3.17	0.005	yes	down	PREDICTED: leucine-rich repeat-containing protein FAM211A-like [Danio rerio]	_
c51234_g1	14.413	0	-7.18	0.005	yes	down	PREDICTED: interferon-induced very large GTPase 1-like [Danio rerio]	_
c20715_g1	3.358	0	-5.11	0.005	yes	down	_	_
c49819_g1	16.563	0	-7.38	0.005	yes	down	_	_
c42860_g1	3.101	0	-5	0.005	yes	down	PREDICTED: GRAM domain-containing protein 3-like [Danio rerio]	_
c50215_g1	2.516	0	-4.71	0.005	yes	down	_	_
c37014_g1	2.635	0	-4.77	0.005	yes	down	pol-like protein [Tetraodon nigroviridis]	BCHE
c51159_g1	2.883	0	-4.9	0.005	yes	down	_	_
c42854_g1	3.526	0.131	-3.97	0.00501	yes	down	uricase [Danio rerio]	uaZ
c45414_g2	2.397	0.081	-3.79	0.00501	yes	down	vitronectin a precursor [Danio Vitronectin a [Danio rerio]	VTN
c53832_g1	3.091	0.131	-3.79	0.00501	yes	down	_	_
c66005_g6	252.292	1.979	-6.92	0.00513	yes	down	_	_
c64211_g8	3.368	0.151	-3.79	0.00513	yes	down	_	_
c32681_g1	2.526	0.131	-3.51	0.00513	yes	down	_	_
c59030_g1	5.092	0.131	-4.49	0.00527	yes	down	_	_
c65727_g2	2.15	0.061	-3.8	0.00527	yes	down	unnamed protein product [Oncorhynchus mykiss]	_
c54731_g1	4.755	0.131	-4.39	0.00527	yes	down	_	_
c19879_g1	2.169	0.061	-3.82	0.00527	yes	down	noggin 3 [Danio rerio]	NOG
c56862_g1	2.417	0.222	-2.97	0.00563	yes	down	PREDICTED: anthrax toxin receptor 1-like isoform X2 [Danio rerio]	_
c60855_g1	2.893	0.283	-2.97	0.00572	yes	down	PREDICTED: ephrin type-A receptor 7 isoform X1 [Oreochromis niloticus]	EPHA7, EHK3, HEK11
c66270_g1	24.111	6.441	-1.89	0.00583	yes	down	complement C3 [Carassius gibelio]	C3
c68372_g1	12.422	1.08	-3.41	0.00591	yes	down	PREDICTED: P-selectin isoform X1 [Danio rerio]	SELP
c1753_g1	4.745	0	-5.6	0.00592	yes	down	_	_
c65025_g1	2.556	0	-4.73	0.00592	yes	down	_	_
c61662_g3	2.496	0	-4.7	0.00592	yes	down	_	_
c48440_g1	3.14	0.192	-3.47	0.006	yes	down	PREDICTED: microtubule-associated serine/threonine-protein kinase 1 [Danio rerio]	MAST
c58615_g1	2.407	0.091	-3.71	0.006	yes	down	PREDICTED: GTPase IMAP family member 8-like [Danio rerio]	_
c43200_g1	2.655	0.071	-4.01	0.006	yes	down	_	_
c54040_g1	21.674	2.372	-3.14	0.00609	yes	down	nuclear receptor subfamily 1 group D member 1 [Danio rerio]	NR1D1
c35879_g2	3.101	0.313	-2.95	0.00611	yes	down	complement component C5-1 [Cyprinus carpio]	C5
c65383_g4	4.923	0.273	-3.75	0.00612	yes	down	_	_
c56129_g2	9.529	0.898	-3.27	0.00618	yes	down	PREDICTED: serpin peptidase inhibitor, clade H (heat shock protein 47), member 1b isoform X1 [Danio rerio]	SERPINH1, HSP47
c32829_g2	3.061	0.131	-3.77	0.00618	yes	down	_	_
c5974_g1	16.612	1.716	-3.2	0.00619	yes	down	protein atonal homolog 8 [Danio bHLH factor Math6-like protein [Danio rerio]	ATOH8
c63411_g2	31.798	0.909	-4.98	0.00647	yes	down	_	_
c32657_g2	2.06	0.131	-3.23	0.00647	yes	down	Gli3 protein [Danio rerio]	GLI3
c65357_g3	89.559	10.095	-3.14	0.0065	yes	down	PREDICTED: cell wall protein DAN4-like, partial [Maylandia zebra]	_
c4449_g1	9.876	0.929	-3.28	0.00659	yes	down	purine nucleoside phosphorylase 4b [Danio rerio]	punA
c51216_g1	9.767	0.767	-3.51	0.00662	yes	down	_	_
c58308_g3	2.576	0.071	-3.97	0.00681	yes	down	_	_
c11714_g1	2.229	0.061	-3.85	0.00681	yes	down	_	_
c49805_g1	2.486	0.111	-3.62	0.00681	yes	down	growth hormone secretagogue receptor a [Danio rerio]	GHSR
c28870_g1	3.635	0.182	-3.73	0.00681	yes	down	_	_
c5610_g1	4.616	0.212	-3.92	0.00681	yes	down	PREDICTED: ras-related protein Rab-38 [Danio rerio]	RAB38
c52008_g1	2.665	0.121	-3.65	0.00681	yes	down	_	_
c101587_g1	2.15	0.141	-3.22	0.00691	yes	down	PREDICTED: protein NYNRIN-like [Oreochromis niloticus]	_
c50212_g1	3.873	0.131	-4.1	0.00691	yes	down	PREDICTED: mucin-2-like isoform X1 [Danio rerio]	MUC2
c43369_g1	3.12	0.252	-3.19	0.00691	yes	down	_	_
c64616_g7	5.21	0	-5.73	0.00691	yes	down	PREDICTED: GTPase IMAP family member 8-like [Danio rerio]	_
c50537_g1	2.576	0	-4.74	0.00691	yes	down	_	_
c29348_g1	1.912	0	-4.33	0.00691	yes	down	unnamed protein product [Oncorhynchus mykiss]	_
c62428_g1	2.159	0	-4.5	0.00691	yes	down	_	_
c48443_g1	3.526	0.293	-3.21	0.00697	yes	down	PREDICTED: uncharacterized protein LOC102080814 [Oreochromis niloticus]	OLFR
c62401_g1	7.766	0.838	-3.07	0.00705	yes	down	PREDICTED: si:ch211-140f21.1 isoform X1 [Danio rerio]	_
c25098_g1	11.025	1.11	-3.2	0.0071	yes	down	glutathione S-transferase [Ctenopharyngodon idella]	GST, gst
c54933_g1	2.348	0.182	-3.12	0.00718	yes	down	Zgc:172040 protein [Danio rerio]	ACSM
c63568_g3	12.521	1.211	-3.27	0.0074	yes	down	PREDICTED: uncharacterized protein LOC103030120 isoform X1 [Astyanax mexicanus]	_
c66004_g1	2.239	0.061	-3.86	0.00767	yes	down	_	_
c60885_g1	6.885	0.727	-3.08	0.00769	yes	down	PREDICTED: THAP domain-containing protein 9-like, partial [Hydra vulgaris]	_
c57963_g3	3.487	0.303	-3.15	0.00772	yes	down	_	_
c62791_g4	8.281	0.747	-3.31	0.00772	yes	down	_	_
c63046_g1	5.537	0.242	-4.04	0.00783	yes	down	PREDICTED: glutamine-rich protein 2-like isoform X9 [Oreochromis niloticus]	_
c19644_g1	5.23	0.303	-3.73	0.00783	yes	down	probable glutathione peroxidase 8 [Danio rerio]	E1.11.1.9
c48964_g1	1.852	0.101	-3.28	0.00783	yes	down	PREDICTED: protocadherin-16-like [Danio rerio]	DCHS1_2, PCDH16_23
c61813_g7	2.447	0.141	-3.4	0.00783	yes	down	_	_
c65357_g2	137.612	16.334	-3.07	0.00783	yes	down	PREDICTED: carboxypeptidase N subunit 2-like [Poecilia formosa]	CPN2
c63568_g2	6.201	0.707	-2.96	0.00791	yes	down	PREDICTED: uncharacterized protein LOC103030120 isoform X2 [Astyanax mexicanus]	_
c44270_g1	2.744	0.182	-3.33	0.00799	yes	down	PREDICTED: microtubule-associated serine/threonine-protein kinase 1-like isoform X1 [Poecilia reticulata]	MAST
c6102_g1	6.399	0.424	-3.63	0.00799	yes	down	_	_
c56109_g1	3.13	0.212	-3.37	0.00799	yes	down	_	_
c7098_g1	3.279	0.242	-3.3	0.00806	yes	down	_	_
c59176_g1	7.697	0.666	-3.35	0.00806	yes	down	_	_
c41033_g1	4.616	0	-5.56	0.00806	yes	down	_	_
c45420_g1	2.744	0	-4.83	0.00806	yes	down	mannan-binding lectin-associated serine protease precursor, partial [Cyprinus carpio]	MASP2
c39346_g1	1.981	0	-4.38	0.00806	yes	down	_	_
c57924_g1	1.565	0	-4.06	0.00806	yes	down	_	_
c35156_g1	1.308	0	-3.82	0.00806	yes	down	nuclear receptor subfamily 5 group A member 5 [Gobiocypris rarus]	NR5A2, FTF
c51995_g1	2.576	0	-4.74	0.00806	yes	down	PREDICTED: troponin I, slow skeletal muscle [Danio rerio]	TNNI1
c11088_g1	1.773	0	-4.23	0.00806	yes	down	_	_
c51464_g1	4.111	0	-5.4	0.00806	yes	down	PREDICTED: myosin-9-like [Poecilia reticulata]	_
c61664_g1	20.178	1.989	-3.28	0.00816	yes	down	PREDICTED: zinc finger protein 347-like isoform X1 [Danio rerio]	_
c65510_g5	3.368	0.363	-2.91	0.00835	yes	down	uncharacterized protein LOC100192222 [Danio rerio]	_
c54866_g1	1.961	0.151	-3.04	0.00837	yes	down	IQ and AAA domain-containing protein-like [Danio rerio]	_
c47348_g1	1.842	0.111	-3.2	0.0084	yes	down	neuroligin-4, X-linked [Danio neuroligin 4b [Danio rerio]	NLGN
c60824_g3	21.733	2.453	-3.1	0.00845	yes	down	tetraspanin 18a [Danio rerio]	TSPAN18
c65520_g10	5.557	0.424	-3.43	0.00846	yes	down	_	_
c61813_g2	64.745	6.844	-3.22	0.00846	yes	down	calcium/calmodulin-dependent protein kinase type II delta 1 chain isoform 2 [Danio rerio]	CAMK2
c62445_g1	2.457	0.232	-2.95	0.00862	yes	down	_	_
c65406_g2	6.677	0.626	-3.22	0.00863	yes	down	PREDICTED: latent-transforming growth factor beta-binding protein 4-like, partial [Danio rerio]	LTBP
c65756_g2	17.028	1.898	-3.1	0.00868	yes	down	_	_
c62987_g1	22.704	2.726	-3.01	0.00869	yes	down	PREDICTED: protein 4.1 [Danio rerio]	EPB41, 4.1R
c56015_g1	2.744	0.252	-3.01	0.0087	yes	down	Toll-like receptor 20 [Cyprinus carpio]	_
c43586_g1	4.468	0.505	-2.92	0.00876	yes	down	PREDICTED: leucine-rich repeat neuronal protein 2-like [Danio rerio]	_
c46960_g2	33.888	3.473	-3.25	0.00891	yes	down	_	_
c12301_g1	2.021	0.101	-3.4	0.00907	yes	down	neuronal pentraxin-1 precursor [Danio rerio]	_
c94903_g1	3.219	0.192	-3.51	0.00921	yes	down	_	_
c61224_g6	8.252	0.858	-3.12	0.00935	yes	down	PREDICTED: chemokine-binding protein 2-like [Danio rerio]	CCBP2
c61813_g3	34.443	4.21	-3	0.00943	yes	down	calcium/calmodulin-dependent protein kinase type II delta 1 chain isoform 2 [Danio rerio]	CAMK2
c66054_g2	61.386	7.632	-2.99	0.00943	yes	down	PREDICTED: dematin-like isoform X4 [Astyanax mexicanus]	_
c34632_g1	3.834	0	-5.3	0.00943	yes	down	PREDICTED: uncharacterized protein LOC797886 [Danio rerio]	_
c102289_g1	2.08	0	-4.45	0.00943	yes	down	PREDICTED: protein shisa-9-like [Danio rerio]	_
c106853_g1	2.288	0	-4.58	0.00943	yes	down	_	_
c69032_g1	1.803	0	-4.25	0.00943	yes	down	S-modulin [Cyprinus carpio]	RCVRN
c64494_g3	2.546	0	-4.73	0.00943	yes	down	hypothetical protein LOTGIDRAFT_147919, partial [Lottia gigantea]	_
c78730_g1	1.615	0	-4.1	0.00943	yes	down	_	_
c45420_g2	2.546	0	-4.73	0.00943	yes	down	MASP2-like serine protease [Cyprinus carpio]	MASP2
c22736_g1	2.377	0	-4.63	0.00943	yes	down	_	_
c59250_g1	3.497	0	-5.17	0.00943	yes	down	_	_
c66123_g1	9.044	0.888	-3.21	0.00943	yes	down	uncharacterized protein LOC100001158 precursor [Danio rerio]	_
c65146_g5	75.473	8.975	-3.06	0.00947	yes	down	immunoglobulin light chain [Danio rerio]	_
c64762_g7	4.705	0.505	-2.99	0.00953	yes	down	_	_
c64889_g3	3.408	0.101	-4.13	0.00953	yes	down	_	_
c62374_g3	3.962	0.121	-4.2	0.00953	yes	down	_	_
c44277_g1	4.854	0.151	-4.3	0.00953	yes	down	_	_
c64613_g7	1.367	0.121	-2.73	0.00984	yes	down	PREDICTED: uncharacterized protein LOC101884618 [Danio rerio]	_
c59776_g1	3.368	0.172	-3.67	0.00995	yes	down	_	_
c50253_g1	2.486	0.101	-3.69	0.00995	yes	down	PREDICTED: uncharacterized protein LOC103037593 [Astyanax mexicanus]	_
c63592_g2	73.184	9.247	-2.97	0.00999	yes	down	T-cell leukemia homeobox protein 1 [Danio rerio]	TLX1, HOX11
c57771_g1	3.962	0.353	-3.16	0.0101	yes	down	PREDICTED: uncharacterized protein LOC100149820 isoform X1 [Danio rerio]	_
c52556_g1	2.585	0.232	-3.02	0.0102	yes	down	PREDICTED: sodium-dependent neutral amino acid transporter B(0)AT2 [Danio rerio]	SLC6A15S
c61780_g1	6.766	0.676	-3.15	0.0102	yes	down	_	_
c64534_g1	4.785	0.374	-3.37	0.0104	yes	down	_	_
c46730_g1	4.438	0.434	-3.09	0.0104	yes	down	PREDICTED: protein FAM150B-like [Danio rerio]	_
c55078_g1	10.807	1.08	-3.21	0.0104	yes	down	_	_
c58400_g3	10.084	1.181	-2.99	0.0104	yes	down	B cell-specific coactivator of octamer binding factors [Ictalurus punctatus]	_
c26942_g1	2.843	0.252	-3.06	0.0104	yes	down	PREDICTED: uncharacterized protein LOC101885572 [Danio rerio]	_
c57429_g1	13.838	1.635	-3.01	0.0105	yes	down	_	_
c63039_g3	19.881	2.605	-2.88	0.0105	yes	down	PREDICTED: ras-specific guanine nucleotide-releasing factor 2 isoform X1 [Astyanax mexicanus]	RASGRF2
c65678_g4	15.285	1.545	-3.23	0.0109	yes	down	_	_
c61673_g1	34.809	4.432	-2.95	0.011	yes	down	PREDICTED: G protein-regulated inducer of neurite outgrowth 3-like isoform X1 [Danio rerio]	_
c65293_g9	4.468	0.303	-3.5	0.011	yes	down	nucleophosmin/nucleoplasmin, 2a [Danio rerio]	ADRB1
c33642_g1	1.892	0.061	-3.63	0.011	yes	down	PREDICTED: angiopoietin-related protein 3 isoform X1 [Danio rerio]	_
c65278_g4	19.663	2.574	-2.89	0.011	yes	down	PREDICTED: leucine-rich repeat-containing protein 16B-like isoform X2 [Danio rerio]	_
c23733_g1	2.318	0.121	-3.45	0.0111	yes	down	_	_
c65956_g6	1.862	0.091	-3.36	0.0111	yes	down	_	_
c64190_g9	25.25	3.16	-2.96	0.0112	yes	down	PREDICTED: nanos homolog 1 [Danio rerio]	NANOS1, NOS1
c34511_g1	8.816	0.878	-3.19	0.0112	yes	down	_	_
c66219_g4	3.913	0	-5.33	0.0112	yes	down	PREDICTED: uncharacterized protein LOC101733460 [Xenopus (Silurana) tropicalis]	_
c37665_g1	1.565	0	-4.06	0.0112	yes	down	Apolipoprotein A-IV [Danio rerio]	APOA4
c75742_g1	2.06	0	-4.43	0.0112	yes	down	_	_
c58485_g1	7.271	0	-6.2	0.0112	yes	down	_	_
c50113_g1	1.813	0	-4.26	0.0112	yes	down	_	_
c91_g1	9.391	0	-6.57	0.0112	yes	down	PREDICTED: gamma-glutamyltranspeptidase 1-like [Astyanax mexicanus]	GGT1_5
c93863_g1	19.138	2.241	-3.04	0.0113	yes	down	_	_
c57193_g1	4.923	0.333	-3.54	0.0119	yes	down	hypothetical protein DAPPUDRAFT_106000 [Daphnia pulex]	_
c65746_g4	3.457	0.222	-3.47	0.0119	yes	down	_	_
c56193_g2	34.076	4.422	-2.92	0.012	yes	down	Kruppel-like factor 1 (erythroid) [Danio rerio]	KLF1
c63434_g1	9.906	1.201	-2.94	0.012	yes	down	PREDICTED: heat shock 70 kDa protein 12A isoform X1 [Astyanax mexicanus]	_
c58400_g2	35.869	4.634	-2.93	0.0121	yes	down	POU domain class 2-associating factor 1 [Salmo salar]	_
c59788_g1	27.449	3.584	-2.9	0.0122	yes	down	PREDICTED: probable carboxypeptidase X1-like [Oreochromis niloticus]	CPXM1
c54113_g2	4.785	0.242	-3.84	0.0124	yes	down	_	_
c93109_g1	2.001	0.101	-3.39	0.0124	yes	down	apolipoprotein Bb, tandem duplicate 1 precursor [Danio rerio]	APOB
c63689_g4	3.744	0.121	-4.12	0.0125	yes	down	PREDICTED: retrotransposon-derived protein PEG10-like [Danio rerio]	_
c62657_g1	3.972	0.131	-4.14	0.0125	yes	down	_	_
c55618_g3	10.035	0.959	-3.26	0.0125	yes	down	_	_
c63295_g6	2.298	0.232	-2.85	0.0127	yes	down	_	_
c65970_g4	4.596	0.384	-3.28	0.0128	yes	down	_	_
c65750_g1	15.701	2.423	-2.65	0.013	yes	down	PREDICTED: protein SSUH2 homolog [Danio rerio]	_
c64028_g1	5563.71	745.591	-2.9	0.013	yes	down	ferritin heavy chain [Danio Zgc:92066 [Danio rerio]	FTH1
c55050_g1	3.378	0.303	-3.11	0.013	yes	down	CXC chemokine receptor-2 [Cyprinus carpio]	IL8RB, CXCR2
c60104_g2	10.619	1.353	-2.88	0.013	yes	down	olfactomedin-like 2A precursor [Danio rerio]	_
c46982_g1	14.77	1.575	-3.15	0.013	yes	down	stress-associated endoplasmic reticulum protein 1 [Danio rerio]	_
c27930_g1	5.458	0.525	-3.15	0.0132	yes	down	carboxymethylenebutenolidase homolog [Danio rerio]	E3.1.1.45
c46256_g1	3.606	0.353	-3.03	0.0132	yes	down	N-myristoyltransferase 1b [Danio rerio]	E2.3.1.97, NMT
c58708_g1	2.298	0.232	-2.85	0.0133	yes	down	_	_
c38193_g1	78.316	6.138	-3.65	0.0133	yes	down	_	_
c66166_g7	2.912	0	-4.91	0.0133	yes	down	_	_
c35553_g1	1.882	0	-4.31	0.0133	yes	down	_	_
c51058_g1	3.388	0	-5.12	0.0133	yes	down	_	_
c115042_g1	1.932	0	-4.34	0.0133	yes	down	Zgc:152985 [Danio rerio]	_
c56370_g1	4.091	0	-5.39	0.0133	yes	down	catechol-O-methyltransferase domain containing 1 precursor [Danio rerio]	_
c105451_g1	2.051	0	-4.43	0.0133	yes	down	_	_
c19824_g1	2.922	0	-4.92	0.0133	yes	down	PREDICTED: alpha-2-antiplasmin [Danio rerio]	SERPINF2, AAP
c62984_g1	2.268	0	-4.57	0.0133	yes	down	_	_
c111101_g1	2.239	0	-4.55	0.0133	yes	down	_	_
c65535_g8	2.06	0	-4.43	0.0133	yes	down	_	_
c65654_g6	132.263	13.113	-3.32	0.0134	yes	down	PREDICTED: myelin-associated glycoprotein [Danio rerio]	_
c65014_g1	10.362	1.201	-3.01	0.0135	yes	down	_	_
c54866_g2	2.1	0.111	-3.38	0.0135	yes	down	PREDICTED: protein FAM150-like isoformX2 [Danio rerio]	_
c7094_g1	2.011	0.111	-3.32	0.0135	yes	down	unnamed protein product [Oncorhynchus mykiss]	_
c36107_g2	2.15	0.111	-3.41	0.0135	yes	down	_	_
c59350_g1	20.961	2.605	-2.96	0.0135	yes	down	PREDICTED: uncharacterized protein LOC101735052 [Xenopus (Silurana) tropicalis]	_
c60280_g1	5.438	0.676	-2.84	0.0137	yes	down	prominin-1a.s20 splice variant [Danio rerio]	PROM1
c60898_g5	56.572	7.581	-2.88	0.0138	yes	down	PREDICTED: calphotin [Danio rerio]	_
c53096_g2	2.853	0.242	-3.11	0.0142	yes	down	PREDICTED: proprotein convertase subtilisin/kexin type 5-like [Astyanax mexicanus]	PCSK5
c65528_g2	30.847	3.755	-3	0.0145	yes	down	PREDICTED: band 4.1-like protein 1 [Stegastes partitus]	EPB41, 4.1R
c61421_g1	4.22	0.323	-3.35	0.0145	yes	down	_	_
c47442_g1	104.289	14.103	-2.88	0.0145	yes	down	PREDICTED: chymotrypsin-like protease CTRL-1-like [Danio rerio]	CTRL
c60512_g1	6.389	0.575	-3.27	0.0146	yes	down	PREDICTED: olfactomedin-like 2Ba isoform X1 [Danio rerio]	_
c65835_g1	11.471	1.09	-3.28	0.0146	yes	down	PREDICTED: heat shock protein 75 kDa, mitochondrial [Myotis brandtii]	TRAP1, HSP75
c61093_g1	21.704	2.655	-2.98	0.0146	yes	down	_	_
c65667_g3	13.482	2.483	-2.39	0.0148	yes	down	_	_
c64589_g1	5.448	0.676	-2.84	0.0149	yes	down	PREDICTED: C3a anaphylatoxin chemotactic receptor-like [Danio rerio]	CMKLR1
c63931_g2	12.362	1.514	-2.95	0.015	yes	down	zinc finger protein Gfi-1 [Danio growth factor independent 1 [Danio rerio]	GFI1
c54492_g1	21.307	2.756	-2.91	0.015	yes	down	_	_
c44126_g1	126.597	17.252	-2.87	0.015	yes	down	PREDICTED: B-cell antigen receptor complex-associated protein alpha chain-like [Danio rerio]	CD79A, IGA
c52334_g1	3.318	0.363	-2.88	0.015	yes	down	_	_
c65580_g1	9.638	1.171	-2.94	0.0153	yes	down	_	_
c64913_g2	8.965	0.959	-3.1	0.0153	yes	down	_	_
c53311_g1	3.348	0.343	-2.96	0.0154	yes	down	PREDICTED: interferon-induced GTP-binding protein Mx-like [Danio rerio]	MX1
c21101_g1	16.929	2.181	-2.9	0.0154	yes	down	PREDICTED: caspase-7-like [Danio rerio]	CASP7
c12372_g1	6.379	0.444	-3.57	0.0156	yes	down	_	_
c66116_g2	4.676	0.323	-3.5	0.0156	yes	down	_	_
c47641_g2	2.377	0	-4.63	0.016	yes	down	_	_
c66626_g1	1.506	0	-4.01	0.016	yes	down	_	_
c51827_g1	2.556	0	-4.73	0.016	yes	down	_	_
c62449_g2	2.308	0	-4.59	0.016	yes	down	_	_
c52994_g1	2.249	0	-4.55	0.016	yes	down	_	_
c107067_g1	2.952	0	-4.93	0.016	yes	down	_	_
c77682_g1	1.922	0	-4.34	0.016	yes	down	_	_
c63552_g1	37.92	5.138	-2.86	0.0161	yes	down	PREDICTED: tumor necrosis factor receptor superfamily member 17-like isoform X1 [Neolamprologus brichardi]	_
c12007_g1	3.655	0.131	-4.02	0.0161	yes	down	complement component C8 gamma chain precursor [Danio rerio]	C8G
c46923_g1	3.15	0.111	-3.95	0.0161	yes	down	_	_
c7661_g1	1.724	0.061	-3.5	0.0161	yes	down	_	_
c21895_g1	3.091	0.081	-4.14	0.0161	yes	down	_	_
c14198_g1	1.862	0.061	-3.61	0.0161	yes	down	PREDICTED: NHS-like 1a isoform X3 [Danio rerio]	_
c62524_g3	3.269	0.101	-4.07	0.0161	yes	down	cytochrome P450, family 2, subfamily X, polypeptide 9 [Danio rerio]	CYP2X
c58845_g1	2.308	0.081	-3.73	0.0161	yes	down	_	_
c84332_g1	2.001	0.071	-3.62	0.0161	yes	down	_	_
c49362_g1	2.11	0.121	-3.32	0.0161	yes	down	TPA: zinc finger protein [Ciona intestinalis]	_
c18563_g1	13.274	1.777	-2.83	0.0163	yes	down	PREDICTED: uncharacterized protein CXorf21-like [Danio rerio]	_
c61863_g6	8.618	0.989	-3	0.0164	yes	down	_	_
c60701_g2	5.696	0.919	-2.51	0.0165	yes	down	PREDICTED: anoctamin-7 [Danio rerio]	_
c63448_g1	11.273	1.08	-3.27	0.0165	yes	down	_	_
c47140_g1	3.12	0.333	-2.89	0.0168	yes	down	PREDICTED: long-chain fatty acid transport protein 6-like isoformX1 [Danio rerio]	SLC27A6, FATP6
c65447_g1	3.705	1.504	-1.25	0.0169	yes	down	crumbs family member 2b precursor [Danio rerio]	CRB
c75783_g1	2.675	0.151	-3.47	0.0169	yes	down	PREDICTED: regulator of G-protein signaling 3 isoform X1 [Alligator sinensis]	RGS3
c63833_g5	2.011	0.111	-3.32	0.0169	yes	down	gamma-aminobutyric acid (GABA) A receptor, alpha 6a precursor [Danio rerio]	GABRA
c48002_g1	2.041	0.141	-3.15	0.017	yes	down	tubulin monoglycylase TTLL3 [Danio rerio]	TTLL3_8
c35926_g1	1.872	0.121	-3.16	0.017	yes	down	carboxypeptidase B2 precursor [Danio rerio]	CPB2
c63002_g10	8.608	1.09	-2.87	0.0171	yes	down	PREDICTED: sorting nexin-20-like isoformX1 [Danio rerio]	SNX20
c52523_g1	7.102	0.787	-3.02	0.0173	yes	down	LOC553370 protein, partial [Danio rerio]	_
c63931_g6	17.959	2.302	-2.91	0.0175	yes	down	growth factor independent 1A transcription repressor a [Danio rerio]	GFI1
c59416_g3	23.655	3.109	-2.89	0.0176	yes	down	_	_
c48835_g1	1.872	0.172	-2.86	0.0181	yes	down	_	_
c65989_g1	10.025	1.02	-3.18	0.0185	yes	down	_	_
c101930_g1	2.348	0.081	-3.76	0.0186	yes	down	_	_
c43654_g2	4.131	0.151	-4.08	0.0186	yes	down	intelectin 1 [Danio rerio]	ITLN
c52827_g2	2.595	0.091	-3.82	0.0186	yes	down	_	_
c61874_g3	3.418	0.252	-3.32	0.0188	yes	down	_	_
c61863_g1	3.457	0.252	-3.34	0.0188	yes	down	_	_
c61789_g8	3.517	0.252	-3.36	0.0188	yes	down	_	_
c65457_g4	2.873	0.172	-3.45	0.0188	yes	down	unnamed protein product [Oncorhynchus mykiss]	_
c62273_g17	2.684	0.151	-3.47	0.0188	yes	down	_	_
c17313_g1	4.735	0.273	-3.7	0.0188	yes	down	_	_
c64516_g3	6.35	0.374	-3.77	0.0188	yes	down	_	_
c63603_g3	3.834	0.404	-2.96	0.0188	yes	down	_	_
c23348_g1	11.065	1.171	-3.13	0.0188	yes	down	_	_
c58150_g2	3.051	0.303	-2.97	0.0188	yes	down	_	_
c57018_g3	31.52	4.492	-2.78	0.0188	yes	down	glycophorin-C [Danio rerio]	GYPC
c63413_g3	3.219	0	-5.05	0.0188	yes	down	Bf/C2B [Ctenopharyngodon idella]	C2
c334_g1	2.625	0	-4.77	0.0188	yes	down	_	_
c77495_g1	2.813	0	-4.86	0.0188	yes	down	PREDICTED: WD40 repeat-containing protein SMU1-like isoform 1 [Danio rerio]	SMU1
c64588_g8	2.823	0	-4.87	0.0188	yes	down	_	_
c40225_g1	3.725	0	-5.26	0.0188	yes	down	_	_
c7616_g1	3.943	0	-5.34	0.0188	yes	down	_	_
c76010_g1	1.535	0	-4.03	0.0188	yes	down	PREDICTED: PDZ domain-containing RING finger protein 3 isoform X1 [Danio rerio]	PDZRN3_4, LNX3_4
c54029_g2	2.912	0	-4.91	0.0188	yes	down	PREDICTED: fibulin-2 isoform X1 [Danio rerio]	FBLN1_2
c4165_g1	2.813	0	-4.86	0.0188	yes	down	PREDICTED: alpha-2-antiplasmin [Danio rerio]	SERPINF2, AAP
c1848_g1	2.06	0	-4.43	0.0188	yes	down	_	_
c54258_g1	5.547	0	-5.82	0.0188	yes	down	_	_
c55238_g2	2.625	0	-4.77	0.0188	yes	down	cytochrome P450, family 2, subfamily N, polypeptide 13 [Danio rerio]	CYP2N
c78118_g1	1.803	0	-4.25	0.0188	yes	down	histidine ammonia-lyase [Danio LOC100004331 protein [Danio rerio]	hutH, HAL
c7554_g1	2.793	0	-4.85	0.0188	yes	down	hypothetical protein M569_00222, partial [Genlisea aurea]	_
c63478_g7	1.922	0	-4.34	0.0188	yes	down	_	_
c57344_g1	5.745	0.596	-3.07	0.0193	yes	down	_	_
c53652_g1	4.19	0.474	-2.9	0.0194	yes	down	_	_
c61052_g1	7.102	0.969	-2.75	0.0196	yes	down	major facilitator superfamily domain-containing protein 4-A [Danio rerio]	_
c33172_g1	1.397	0.111	-2.83	0.0198	yes	down	PREDICTED: PDZ domain-containing protein 2 isoform X1 [Danio rerio]	_
c60898_g1	57.216	8.227	-2.78	0.0199	yes	down	PREDICTED: calphotin [Danio rerio]	_
c42405_g1	4.458	0.596	-2.71	0.0205	yes	down	nerve growth factor receptor b precursor [Danio rerio]	NGFR
c60273_g1	2.506	0.192	-3.16	0.0206	yes	down	T-box gene 6 [Danio rerio]	_
c65159_g2	4.17	0.384	-3.14	0.0208	yes	down	_	_
c103515_g1	2.15	0.202	-2.9	0.0208	yes	down	_	_
c56611_g2	27.717	3.624	-2.9	0.0209	yes	down	Chain A, The X-Ray Structure Of Zebrafish Rnase5	RNASE1_2
c62668_g2	7.598	1.03	-2.77	0.0211	yes	down	PREDICTED: bifunctional heparan sulfate N-deacetylase/N-sulfotransferase 4 isoform X1 [Danio PREDICTED: bifunctional heparan s	NDST4
c51968_g1	3.517	0.474	-2.66	0.0211	yes	down	PREDICTED: transmembrane protein 145-like [Danio rerio]	_
c29895_g1	3.695	0.222	-3.56	0.0211	yes	down	_	_
c55323_g2	2.734	0.162	-3.44	0.0211	yes	down	_	_
c48994_g2	2.229	0.131	-3.33	0.0211	yes	down	agmatinase, mitochondrial [Danio rerio]	E3.5.3.11, speB
c24778_g1	2.189	0.081	-3.66	0.0211	yes	down	unnamed protein product [Oncorhynchus mykiss]	_
c48639_g1	1.525	0.061	-3.34	0.0211	yes	down	PREDICTED: coagulation factor IX-like [Danio rerio]	F9
c114450_g1	2.457	0.091	-3.74	0.0211	yes	down	_	_
c110783_g1	3.645	0.141	-3.96	0.0211	yes	down	_	_
c63820_g3	6.894	0.586	-3.35	0.0215	yes	down	_	_
c56541_g2	2.367	0.202	-3.03	0.0215	yes	down	laminin alpha 2 chain [Danio rerio]	LAMA1_2
c83984_g1	2.308	0.192	-3.04	0.0215	yes	down	erythropoietin [Cyprinus carpio]	EPO
c54545_g1	1.387	0.121	-2.75	0.0215	yes	down	amiloride-sensitive amine oxidase precursor [Danio rerio]	AOC1, ABP1
c62586_g1	57.969	8.51	-2.75	0.0223	yes	down	PREDICTED: hematopoietic death receptor isoform X1 [Danio rerio]	TNFRSF10, TRAILR
c59398_g2	12.085	1.817	-2.67	0.0223	yes	down	uncharacterized protein LOC678542 [Danio rerio]	_
c48677_g1	4.002	0.485	-2.81	0.0224	yes	down	transmembrane protein 178A precursor [Danio rerio]	_
c42948_g1	2.655	0.252	-2.97	0.0225	yes	down	_	_
c49971_g1	10.233	1.403	-2.78	0.0226	yes	down	selenoprotein Pb precursor [Danio rerio]	_
c52649_g2	2.06	0.162	-3.04	0.0228	yes	down	PREDICTED: low-density lipoprotein receptor-related protein 8-like isoform X4 [Oreochromis niloticus]	_
c27117_g1	38.346	5.603	-2.75	0.0229	yes	down	PREDICTED: microsomal glutathione S-transferase 1-like [Astyanax mexicanus]	GST, gst
c65450_g2	3.269	0.474	-2.55	0.0229	yes	down	PREDICTED: protocadherin Fat 2 [Danio rerio]	FAT1_2_3
c48434_g1	3.695	0.404	-2.91	0.023	yes	down	leucine rich repeat containing 58 [Danio rerio]	_
c48779_g1	1.971	0.192	-2.83	0.023	yes	down	PREDICTED: cadherin-related family member 5-like [Danio rerio]	CDHR5, MUCDHL
c65372_g4	15.721	2.332	-2.7	0.023	yes	down	_	_
c94113_g1	8.578	1.211	-2.73	0.0233	yes	down	PREDICTED: leucine-rich repeat-containing protein 17 isoform X1 [Danio rerio]	_
c55340_g1	22.159	3.321	-2.7	0.0234	yes	down	_	_
c63737_g3	4.844	0.666	-2.69	0.0234	yes	down	phosphatidylinositol 3-kinase regulatory subunit beta [Danio rerio]	PIK3R
c59333_g1	3.259	0.454	-2.6	0.0235	yes	down	Pol polyprotein [Dicentrarchus labrax]	_
c60799_g1	4.418	0.656	-2.58	0.0237	yes	down	integrin, alpha 3b precursor [Danio rerio]	ITGA3
c46981_g1	447.645	69.434	-2.69	0.0237	yes	down	heme oxygenase [Ictalurus furcatus]	HMOX, hmuO, ho
c22627_g1	2.467	0.212	-3.04	0.0237	yes	down	PREDICTED: 5-hydroxytryptamine receptor 1D isoform X1 [Danio rerio]	HTR1
c65986_g1	10.728	1.736	-2.56	0.0238	yes	down	PREDICTED: cholesterol 25-hydroxylase-like [Danio rerio]	CH25H
c57047_g1	5.27	0.717	-2.72	0.0238	yes	down	PREDICTED: poliovirus receptor-related protein 3-like [Danio rerio]	PVRL3
c110584_g1	188.32	29.144	-2.69	0.0238	yes	down	retinoic acid receptor responder protein 3 [Danio rerio]	_
c28753_g1	3.279	0.222	-3.39	0.0238	yes	down	PREDICTED: dual specificity protein phosphatase 14-like [Danio rerio]	K14165
c47641_g1	2.635	0.162	-3.38	0.0238	yes	down	_	_
c52275_g1	3.477	0.404	-2.83	0.0239	yes	down	PREDICTED: thread biopolymer filament subunit gamma-like isoform X2 [Astyanax mexicanus]	_
c58910_g1	42.932	6.35	-2.74	0.0239	yes	down	polyadenylate-binding protein 4 [Danio rerio]	PABPC
c52620_g1	22.665	3.17	-2.8	0.0239	yes	down	_	_
c61816_g3	5.914	0.757	-2.81	0.0239	yes	down	PREDICTED: serine/threonine-protein kinase BRSK1-like [Astyanax mexicanus]	BRSK
c40987_g1	20.436	2.928	-2.76	0.024	yes	down	Dab, mitogen-responsive phosphoprotein, homolog 2 [Danio rerio]	DAB2
c63689_g10	5.518	0.262	-3.96	0.0242	yes	down	_	_
c66055_g2	51.471	7.632	-2.74	0.0244	yes	down	_	_
c64265_g1	3.14	0.121	-3.87	0.0245	yes	down	_	_
c63021_g1	6.865	0.273	-4.22	0.0245	yes	down	immunoglobulin light chain [Cyprinus carpio]	_
c38779_g1	3.348	0.141	-3.84	0.0245	yes	down	short-chain dehydrogenase/reductase 10 precursor [Danio rerio]	_
c86698_g1	1.377	0.05	-3.3	0.0245	yes	down	PREDICTED: ephrin type-A receptor 8, partial [Danio rerio]	EPHA8, EEK
c37711_g1	2.694	0.182	-3.31	0.0245	yes	down	PREDICTED: rhabdoid tumor deletion region protein 1 [Danio rerio]	_
c52091_g2	1.803	0.404	-1.92	0.0245	yes	down	PREDICTED: protocadherin-16-like [Danio rerio]	DCHS1_2, PCDH16_23
c63419_g5	14.225	1.635	-3.05	0.025	yes	down	MHC TLAI alpha-1 gene, partial [Cyprinus carpio]	_
c53144_g1	3.576	0.273	-3.3	0.025	yes	down	alpha-amylase [Ctenopharyngodon idella]	E3.2.1.1, amyA, malS
c52705_g1	3.655	0.283	-3.29	0.025	yes	down	_	_
c42803_g1	3.061	0.222	-3.3	0.025	yes	down	PREDICTED: 15-hydroxyprostaglandin dehydrogenase [NAD(+)]	HPGD
c53774_g1	2.635	0.202	-3.18	0.025	yes	down	Axin2 protein [Danio rerio]	AXIN2
c12027_g1	2.021	0.162	-3.02	0.025	yes	down	PREDICTED: MAGUK p55 subfamily member 3-like isoform X2 [Danio rerio]	_
c66035_g4	3.725	0.293	-3.28	0.025	yes	down	PREDICTED: uncharacterized protein KIAA1586-like [Acyrthosiphon pisum]	_
c13621_g1	4.903	0.384	-3.37	0.025	yes	down	_	_
c47221_g1	15.73	2.342	-2.7	0.025	yes	down	cryptochrome 5 [Danio rerio]	CRY
c65843_g4	45.557	7.571	-2.57	0.0251	yes	down	PREDICTED: chemokine-like receptor 1-like [Danio rerio]	_
c59584_g3	3.398	0.404	-2.8	0.0253	yes	down	PREDICTED: ephrin type-B receptor 3-like [Maylandia zebra]	EPHB3, HEK2, ETK2
c56879_g1	29.549	4.613	-2.65	0.0257	yes	down	ATP-binding cassette sub-family G member 2 [Danio rerio]	ABCG2
c65997_g5	14.245	2.059	-2.73	0.026	yes	down	PREDICTED: phytanoyl-CoA hydroxylase-interacting protein-like [Danio rerio]	_
c62516_g1	39.178	5.956	-2.7	0.0262	yes	down	_	_
c56962_g1	5.27	0.777	-2.61	0.0266	yes	down	PREDICTED: stromelysin-3 [Danio rerio]	MMP11
c58560_g1	4.279	0.596	-2.65	0.0267	yes	down	PREDICTED: serine/threonine-protein kinase BRSK2-like [Danio rerio]	BRSK
c7395_g1	4.864	0.313	-3.59	0.0268	yes	down	_	_
c46692_g1	3.814	0.242	-3.52	0.0268	yes	down	_	_
c44460_g2	13.957	2.069	-2.7	0.0274	yes	down	Apelin receptor b [Danio rerio]	APLNR
c43954_g1	24.438	3.836	-2.64	0.0275	yes	down	tumor necrosis factor superfamily member 12 [Ctenopharyngodon idella]	TNFSF12, TWEAK
c27414_g1	2.001	0.162	-3	0.0279	yes	down	_	_
c65424_g2	12.036	1.433	-2.98	0.0279	yes	down	PREDICTED: SE-cephalotoxin-like [Haplochromis burtoni]	_
c56119_g1	4.22	0.505	-2.84	0.0282	yes	down	_	_
c57170_g1	2.397	0.273	-2.74	0.0284	yes	down	_	_
c58749_g1	3.705	0.374	-3	0.0284	yes	down	PREDICTED: uncharacterized protein LOC402939 isoform X1 [Danio rerio]	frmA, ADH5, adhC
c59604_g2	1.823	0.232	-2.53	0.0284	yes	down	PREDICTED: zinc finger protein GLI2-like [Lepisosteus oculatus]	GLI2
c58910_g2	54.651	8.722	-2.63	0.0284	yes	down	polyadenylate-binding protein 4 [Danio rerio]	PABPC
c51362_g1	1.704	0.172	-2.73	0.0284	yes	down	PREDICTED: G-protein coupled receptor 64-like [Danio rerio]	GPR64
c52507_g2	1.852	0.202	-2.69	0.0284	yes	down	nuclear receptor subfamily 1, group D, member 4a [Danio rerio]	NR1D1
c64097_g2	3.269	0.131	-3.87	0.0286	yes	down	_	_
c97290_g1	1.971	0.081	-3.52	0.0286	yes	down	_	_
c56031_g1	2.348	0.121	-3.47	0.0286	yes	down	_	_
c65560_g2	46.577	7.339	-2.65	0.0287	yes	down	immunoglobulin light chain [Cyprinus carpio]	_
c61655_g1	4.398	0.586	-2.71	0.0291	yes	down	_	_
c56050_g1	11.342	1.827	-2.57	0.0293	yes	down	cytochrome P450, family 1, subfamily D, polypeptide 1 [Danio rerio]	CYP1D
c18975_g1	29.44	3.806	-2.92	0.0293	yes	down	membrane-bound immunoglobulin D [Ctenopharyngodon idella]	_
c6282_g1	14.581	2.09	-2.74	0.0294	yes	down	nuclear receptor subfamily 1 group D member 1 [Danio rerio]	NR1D1
c44165_g1	33.373	5.35	-2.62	0.0297	yes	down	uncharacterized protein LOC393586 [Danio rerio]	HSPA1_8
c65739_g2	159.058	24.703	-2.68	0.0298	yes	down	PREDICTED: Ig heavy chain Mem5-like [Oreochromis niloticus]	_
c65971_g2	10.5	1.696	-2.56	0.0298	yes	down	PREDICTED: matrix-remodeling-associated protein 5-like [Danio rerio]	_
c62426_g1	10.669	1.262	-2.98	0.03	yes	down	PREDICTED: uncharacterized protein LOC795315 isoform X2 [Danio rerio]	_
c40987_g2	17.246	2.695	-2.63	0.0302	yes	down	Dab2 protein [Danio rerio]	DAB2
c62714_g1	3.487	0.495	-2.59	0.0302	yes	down	PREDICTED: disintegrin and metalloproteinase domain-containing protein 12-like [Takifugu rubripes]	ADAM12
c58735_g1	5.894	0.959	-2.5	0.0302	yes	down	PREDICTED: uncharacterized protein LOC103044025 [Astyanax mexicanus]	LDLRAP1, ARH
c63560_g7	6.865	0.909	-2.79	0.0303	yes	down	_	_
c62709_g1	3.982	0.454	-2.88	0.0306	yes	down	immunoglobulin zeta heavy chain [Danio rerio]	_
c65276_g3	23.685	3.755	-2.63	0.0308	yes	down	uncharacterized protein LOC100001138 precursor [Danio rerio]	GZMB
c57524_g5	2.021	0.202	-2.81	0.0308	yes	down	PREDICTED: hematopoietic progenitor cell antigen CD34-like [Danio rerio]	CD34
c54835_g1	3.348	0.283	-3.17	0.0308	yes	down	PREDICTED: ras-related protein Rab-34-like [Danio rerio]	RAB34
c61226_g1	26.478	3.907	-2.73	0.0309	yes	down	actin-related protein 5 [Danio ARP5 actin-related protein 5 homolog [Danio rerio]	ACTR5, ARP5, INO80M
c4465_g1	2.239	0.182	-3.05	0.0309	yes	down	_	_
c44946_g1	3.744	0.515	-2.64	0.0309	yes	down	_	_
c93455_g1	8.063	1.222	-2.63	0.031	yes	down	PREDICTED: uncharacterized protein LOC100151013 [Danio rerio]	_
c1596_g1	3.635	0.464	-2.73	0.031	yes	down	PREDICTED: taxilin beta b isoform X1 [Danio rerio]	_
c39919_g1	21.595	3.493	-2.59	0.031	yes	down	cytochrome P450, family 8, subfamily B, polypeptide 1 [Danio rerio]	CYP8B1
c63752_g1	66.835	10.055	-2.72	0.0313	yes	down	immunoglobulin light chain [Danio rerio]	_
c62292_g3	14.898	1.292	-3.43	0.0315	yes	down	PREDICTED: GTPase IMAP family member 8 [Danio rerio]	_
c64447_g1	59.415	7.915	-2.89	0.0315	yes	down	PREDICTED: uncharacterized protein LOC101883411 [Danio rerio]	_
c65433_g2	16.672	2.261	-2.83	0.0318	yes	down	_	_
c65377_g3	28.529	4.573	-2.62	0.0319	yes	down	PREDICTED: platelet glycoprotein IX [Danio rerio]	GP9
c47970_g1	4.547	0.525	-2.89	0.0323	yes	down	_	_
c49484_g1	2.427	0.303	-2.65	0.0329	yes	down	_	_
c56220_g1	32.858	5.138	-2.65	0.0332	yes	down	5'-AMP-activated protein kinase subunit beta-1 [Danio rerio]	PRKAB
c30806_g2	2.843	0.363	-2.67	0.0332	yes	down	PREDICTED: L-lactate dehydrogenase B-B chain isoform X1 [Danio rerio]	LDH, ldh
c93473_g1	1.565	0.071	-3.28	0.0332	yes	down	_	_
c10799_g1	1.426	0.061	-3.24	0.0332	yes	down	PREDICTED: cysteine-rich secretory protein LCCL domain containing 1b isoform X1 [Danio rerio]	_
c63303_g2	3.457	0.151	-3.82	0.0332	yes	down	_	_
c58369_g3	1.902	0.081	-3.47	0.0332	yes	down	_	_
c63297_g5	13.621	0.586	-4.32	0.0332	yes	down	Transposable element Tc3 transposase, putative [Perkinsus marinus ATCC 50983]	_
c58524_g4	8.202	0.848	-3.13	0.0332	yes	down	PREDICTED: serine/threonine kinase 25a isoform X1 [Danio rerio]	STK24_25_MST4
c64938_g1	5.755	0.798	-2.7	0.0335	yes	down	_	_
c58594_g1	7.053	0.939	-2.78	0.0337	yes	down	_	_
c62657_g5	2.754	0.343	-2.69	0.0337	yes	down	_	_
c65682_g7	37.702	9.136	-2.03	0.0337	yes	down	PREDICTED: GTPase IMAP family member 8-like [Danio rerio]	_
c52868_g1	3.626	0.333	-3.11	0.0337	yes	down	unnamed protein product [Oncorhynchus mykiss]	TESK1
c56729_g2	3.279	0.313	-3.03	0.0337	yes	down	_	_
c63784_g5	2.893	0.222	-3.22	0.0337	yes	down	PREDICTED: putative nuclease HARBI1 [Poecilia formosa]	_
c65928_g5	18.583	1.817	-3.28	0.0337	yes	down	novel protein [Danio rerio]	_
c66097_g4	43.061	7.036	-2.6	0.034	yes	down	tumor necrosis factor receptor superfamily member 14 [Ctenopharyngodon idella]	TNFRSF14, HVEM
c64771_g3	5.082	0.434	-3.28	0.034	yes	down	_	_
c28551_g1	3.091	0.212	-3.35	0.034	yes	down	_	_
c28759_g1	3.309	0.222	-3.4	0.034	yes	down	_	_
c55275_g1	11.61	0.888	-3.57	0.034	yes	down	_	_
c62690_g2	4.339	0.676	-2.52	0.034	yes	down	PREDICTED: protocadherin-20 [Danio rerio]	PCDHD1
c50043_g1	8.846	1.171	-2.82	0.0341	yes	down	_	_
c58596_g1	5.953	0.888	-2.62	0.0343	yes	down	carbonyl reductase [NADPH]	CBR1
c62668_g4	10.817	1.656	-2.64	0.0345	yes	down	PREDICTED: bifunctional heparan sulfate N-deacetylase/N-sulfotransferase 4 isoform X1 [Danio PREDICTED: bifunctional heparan s	NDST4
c65450_g1	2.714	0.414	-2.45	0.0346	yes	down	PREDICTED: protocadherin Fat 2 [Danio rerio]	FAT1_2_3
c51310_g1	24.289	4.078	-2.55	0.0346	yes	down	PREDICTED: cordon-bleu protein-like 1-like isoform X1 [Danio rerio]	_
c34844_g1	3.863	0.495	-2.74	0.0347	yes	down	_	_
c43468_g1	19.683	2.544	-2.9	0.0348	yes	down	_	_
c50942_g1	1.486	0.172	-2.54	0.0349	yes	down	intersectin 2a [Danio rerio]	_
c15002_g1	1.634	0.182	-2.62	0.0349	yes	down	PREDICTED: uncharacterized protein KIAA0895 [Danio rerio]	_
c61816_g1	4.319	0.485	-2.92	0.0349	yes	down	_	_
c55105_g1	4.804	0.676	-2.66	0.0349	yes	down	_	_
c64372_g1	24.398	3.786	-2.66	0.0351	yes	down	_	_
c64129_g1	3.794	1.413	-1.36	0.0355	yes	down	PREDICTED: uncharacterized protein LOC101885430 [Danio rerio]	_
c44489_g1	17.434	2.887	-2.55	0.0356	yes	down	interleukin-13 receptor subunit alpha-2 precursor [Danio rerio]	IL13RA2
c36682_g2	1.951	0.172	-2.91	0.0358	yes	down	PREDICTED: ankyrin repeat and SOCS box protein 2 isoform X1 [Danio rerio]	ASB2
c52294_g1	2.298	0.242	-2.81	0.0358	yes	down	LOC566954 protein [Danio rerio]	TERF1, TRF1
c65450_g3	3.992	0.646	-2.46	0.0358	yes	down	PREDICTED: protocadherin Fat 2 [Danio rerio]	FAT1_2_3
c83907_g1	123.248	21.169	-2.54	0.0359	yes	down	carbonic anhydrase [Cyprinus carpio]	CA2
c50966_g1	22.882	3.806	-2.56	0.0361	yes	down	nuclear receptor subfamily 5 group A member 1b [Gobiocypris rarus]	NR5A2, FTF
c54964_g1	3.12	0.394	-2.7	0.0361	yes	down	PREDICTED: dual specificity tyrosine-phosphorylation-regulated kinase 4 isoform X4 [Danio rerio]	DYRK2_3_4
c59978_g1	10.104	1.605	-2.58	0.0361	yes	down	uncharacterized protein LOC100007529 precursor [Danio rerio]	_
c63468_g5	5.944	0.717	-2.89	0.0365	yes	down	PREDICTED: uncharacterized protein LOC100330163 [Danio rerio]	_
c58006_g1	4.339	0.656	-2.55	0.0365	yes	down	Zgc:136650 [Danio rerio]	_
c65358_g4	3.15	0.222	-3.34	0.0369	yes	down	PREDICTED: syntaphilin-like isoform X6 [Danio rerio]	_
c55238_g3	3.784	0.515	-2.66	0.0369	yes	down	cytochrome P450, family 2, subfamily AD, polypeptide 6 [Danio rerio]	CYP2AA_D
c53483_g1	1.852	0.283	-2.35	0.0369	yes	down	PREDICTED: PDZ domain-containing protein 2 isoform X1 [Danio rerio]	_
c53780_g1	13.561	2.13	-2.61	0.0377	yes	down	_	_
c61999_g2	1.684	0.192	-2.61	0.0378	yes	down	Retrovirus polyprotein [Dicentrarchus labrax]	_
c63875_g2	10.332	1.827	-2.44	0.0378	yes	down	PREDICTED: uncharacterized protein LOC100331081 [Danio rerio]	_
c58249_g4	3.318	0.293	-3.12	0.0379	yes	down	PREDICTED: tumor suppressor candidate 4 isoform X1 [Danio rerio]	_
c103308_g1	2.159	0.192	-2.95	0.0379	yes	down	PREDICTED: uncharacterized protein DDB_G0271670-like [Danio rerio]	_
c62391_g2	7.687	1.121	-2.67	0.0382	yes	down	hemK methyltransferase family member 1 [Danio rerio]	hemK, prmC, HEMK
c52311_g1	7.865	1.07	-2.77	0.0385	yes	down	deoxycytidine kinase [Danio Deoxycytidine kinase [Danio rerio]	DCK
c66074_g3	6.231	0.989	-2.54	0.0385	yes	down	PREDICTED: zinc finger protein 652-like [Danio rerio]	_
c29134_g1	1.734	0.081	-3.34	0.0385	yes	down	_	_
c63974_g2	1.407	0.061	-3.23	0.0385	yes	down	solute carrier family 27 (fatty acid transporter), member 2a [Danio rerio]	SLC27A2, FACVL1, FATP2
c63269_g1	3.229	0.141	-3.79	0.0385	yes	down	_	_
c55562_g2	1.585	0.071	-3.3	0.0385	yes	down	PREDICTED: uncharacterized protein LOC100005636 isoform X2 [Danio rerio]	_
c55865_g1	1.942	0.081	-3.5	0.0385	yes	down	coagulation factor IX precursor [Danio rerio]	F9
c65921_g5	5.201	0.363	-3.52	0.0386	yes	down	endonuclease domain containing-like protein [Ctenopharyngodon idella]	ENDOD1
c9588_g1	2.249	0.162	-3.16	0.0386	yes	down	PREDICTED: caskin-2 isoform X1 [Danio rerio]	_
c49452_g1	1.644	0.182	-2.63	0.0389	yes	down	PREDICTED: ankyrin repeat domain-containing protein 34B-like [Danio rerio]	_
c62313_g4	5.399	0.878	-2.49	0.0394	yes	down	PREDICTED: APOBEC1 complementation factor isoform 1 [Danio rerio]	_
c60682_g1	8.133	1.121	-2.75	0.0401	yes	down	_	_
c64815_g6	5.31	0.818	-2.56	0.0401	yes	down	_	_
c54399_g1	16.087	3.008	-2.38	0.0402	yes	down	glycerol-3-phosphate dehydrogenase 1a [Danio rerio]	GPD1
c50194_g2	10.342	1.454	-2.75	0.0407	yes	down	_	_
c63137_g1	5.201	0.737	-2.66	0.0407	yes	down	PREDICTED: solute carrier family 45 member 4-like, partial [Astyanax mexicanus]	SLC45A1_2_4
c61015_g2	5.518	0.626	-2.95	0.0407	yes	down	PREDICTED: olfactomedin 1b isoform X1 [Danio rerio]	_
c65169_g4	4.745	0.666	-2.66	0.0409	yes	down	PREDICTED: retrotransposon-derived protein PEG10-like [Danio rerio]	_
c62193_g1	23.417	3.816	-2.59	0.041	yes	down	MHC class II [Cyprinus carpio]	MHC2
c58548_g1	6.548	0.969	-2.64	0.0412	yes	down	PREDICTED: serine/threonine-protein kinase Nek4 [Danio rerio]	APOL
c66202_g2	2708.55	544.204	-2.32	0.0421	yes	down	PREDICTED: uncharacterized protein LOC102452189, partial [Pelodiscus sinensis]	_
c94008_g1	2.179	0.273	-2.61	0.0421	yes	down	PREDICTED: frizzled-3-like isoform X1 [Astyanax mexicanus]	FZD3
c49663_g2	55.958	7.077	-2.97	0.0421	yes	down	PREDICTED: olfactomedin-4-like [Danio rerio]	_
c63303_g1	15.493	2.251	-2.73	0.0421	yes	down	_	_
c64169_g2	22.724	3.382	-2.71	0.0421	yes	down	_	_
c44302_g1	38.544	6.683	-2.51	0.0422	yes	down	_	_
c64579_g1	118.286	19.433	-2.6	0.0422	yes	down	immunoglobulin zeta heavy chain [Danio rerio]	_
c63689_g7	5.22	0.464	-3.24	0.0423	yes	down	hypothetical protein EPUS_08767 [Endocarpon pusillum Z07020]	_
c55436_g1	1.654	0.151	-2.8	0.0423	yes	down	reverse transcriptase [Tetraodon nigroviridis]	TJP2, ZO2
c64376_g3	4.032	0.434	-2.95	0.0423	yes	down	PREDICTED: uncharacterized protein LOC102079661 [Oreochromis niloticus]	_
c49833_g1	2.744	0.242	-3.06	0.0423	yes	down	_	_
c33331_g1	3.952	0.434	-2.92	0.0424	yes	down	ovary-specific C1q-like factor [Carassius auratus auratus]	_
c65804_g1	11.996	1.787	-2.68	0.0428	yes	down	PREDICTED: uncharacterized protein LOC560673 isoform X1 [Danio rerio]	_
c64616_g5	9.678	1.161	-2.95	0.0441	yes	down	PREDICTED: GTPase IMAP family member 8-like [Oreochromis niloticus]	_
c51368_g2	17.048	2.928	-2.5	0.0443	yes	down	Kruppel-like factor 17 [Danio rerio]	KLF4
c61850_g6	88.469	32.617	-1.44	0.0443	yes	down	_	_
c28492_g1	1.367	0.101	-2.87	0.0443	yes	down	_	_
c29214_g1	2.615	0.192	-3.22	0.0443	yes	down	_	_
c43505_g1	1.466	0.111	-2.89	0.0443	yes	down	_	_
c3812_g1	1.773	0.131	-3.02	0.0443	yes	down	PREDICTED: A disintegrin and metalloproteinase with thrombospondin motifs 18 [Danio rerio]	ADAMTS18
c63334_g1	9.817	1.757	-2.42	0.0445	yes	down	PREDICTED: KN motif and ankyrin repeat domain-containing protein 4-like isoform X1 [Danio rerio]	_
c57482_g1	3.586	0.374	-2.96	0.0448	yes	down	_	_
c49037_g1	3.021	0.313	-2.92	0.0448	yes	down	_	_
c65861_g6	49.42	8.581	-2.51	0.0452	yes	down	PREDICTED: gamma-glutamyltranspeptidase 1 isoform X1 [Danio rerio]	GGT1_5
c49882_g1	7.251	0.787	-3.05	0.0452	yes	down	PREDICTED: serine/threonine-protein kinase BRSK1-like [Astyanax mexicanus]	BRSK
c62319_g2	90.133	16.324	-2.46	0.0453	yes	down	rhesus blood group-associated glycoprotein A-like protein [Cyprinus carpio]	SLC42A, RHAG, RHBG, RHCG
c62834_g1	6.885	1.05	-2.6	0.0453	yes	down	_	_
c51321_g1	4.428	0.202	-3.91	0.0454	yes	down	_	_
c60500_g2	1.942	0.091	-3.42	0.0454	yes	down	_	_
c70081_g1	3.081	0.141	-3.72	0.0454	yes	down	copper oxidase [Burkholderia copper-resistance protein, CopA family [Burkholderia multivorans CF2]	_
c46338_g1	2.328	0.111	-3.52	0.0454	yes	down	_	_
c111354_g1	1.218	0.061	-3.03	0.0454	yes	down	coagulation factor VII [Danio rerio]	F7
c34905_g2	6.607	0.303	-4.06	0.0454	yes	down	_	_
c59481_g2	8.479	1.464	-2.46	0.0454	yes	down	cell adhesion associated, oncogene regulated precursor [Danio rerio]	_
c7085_g1	7.122	1.171	-2.51	0.0454	yes	down	PREDICTED: endonuclease domain-containing 1 protein-like [Danio rerio]	_
c49086_g1	4.398	0.646	-2.59	0.0457	yes	down	PREDICTED: 5'-AMP-activated protein kinase catalytic subunit alpha-2 [Danio rerio]	PRKAA, AMPK
c63226_g1	5.587	0.848	-2.58	0.0461	yes	down	_	_
c48455_g2	4.002	0.454	-2.89	0.0462	yes	down	RecName: Full=Putative hydroxypyruvate isomerase	E5.3.1.22, gip
c66197_g3	6.142	0.707	-2.95	0.0462	yes	down	_	_
c103954_g1	1.466	0.172	-2.53	0.0462	yes	down	PREDICTED: guanine nucleotide exchange factor DBS isoform X2 [Danio rerio]	_
c63283_g7	6.756	0.959	-2.69	0.0466	yes	down	_	_
c57194_g1	3.418	0.495	-2.56	0.047	yes	down	nuclear receptor subfamily 5 group A member 2 [Gobiocypris rarus]	NR5A2, FTF
c56197_g1	12.709	2.251	-2.45	0.0471	yes	down	_	_
c59584_g2	3.606	0.495	-2.64	0.0472	yes	down	PREDICTED: ephrin type-B receptor 3-like isoform X1 [Danio rerio]	EPHB3, HEK2, ETK2
c13307_g1	3.655	0.333	-3.12	0.0472	yes	down	_	_
c6638_g2	2.338	0.212	-2.97	0.0472	yes	down	uncharacterized protein LOC799956 [Danio rerio]	_
c62717_g1	4.824	0.444	-3.18	0.0472	yes	down	PREDICTED: NACHT, LRR and PYD domains-containing protein 3 [Danio rerio]	_
c7716_g1	2.724	0.252	-3	0.0472	yes	down	_	_
c43154_g1	3.279	0.394	-2.77	0.0473	yes	down	_	_
c63089_g3	16.038	2.817	-2.47	0.048	yes	down	_	_
c66011_g3	11.412	1.433	-2.91	0.0484	yes	down	_	_
c65777_g3	12.353	2.059	-2.53	0.0487	yes	down	_	_
c56456_g1	9.47	1.555	-2.53	0.0494	yes	down	Zgc:158531 protein [Danio rerio]	_
c94084_g1	12.996	1.918	-2.7	0.0494	yes	down	PREDICTED: centromere protein W-like isoform 2 [Danio rerio]	_
c64807_g4	7.687	1.363	-2.41	0.0494	yes	down	BDNF/NT-3 growth factors receptor precursor [Danio rerio]	NTRK2, TRKB
c64332_g1	4.329	0.535	-2.8	0.0494	yes	down	_	_
c58949_g3	3.794	0.505	-2.69	0.0496	yes	down	PREDICTED: placenta growth factor-like, partial [Danio rerio]	PGF
