# Supplementary material for: Dataset on differential gene expression analysis for splenic transcriptome profiling and the transcripts related to six immune pathways in grass carp
Source: Data Brief. 2016 Dec 29;10:598–600. doi: 10.1016/j.dib.2016.12.048 (PMC5226849; doi:10.1016/j.dib.2016.12.048)
Supplement: Supplementary file 4 — Supplementary material [file mmc3.xlsx]

## Sheet: Sheet1
File 3. A list of significant enrichment GO term of DEGs.
id	enrichment	description	ratio_in_study	ratio_in_pop	p_uncorrected	p_bonferroni	type
GO:0002376	e	immune system process	41/1782	288/48970	3.63e-11	7.88e-08	biological_process
GO:0019882	e	antigen processing and presentation	16/1782	56/48970	9.29e-11	2.02e-07	biological_process
GO:0006955	e	immune response	28/1782	156/48970	9.67e-11	2.1e-07	biological_process
GO:0071407	e	cellular response to organic cyclic compound	22/1782	162/48970	1.2e-07	0.000259	biological_process
GO:0071383	e	cellular response to steroid hormone stimulus	19/1782	124/48970	1.25e-07	0.000271	biological_process
GO:0048545	e	response to steroid hormone	19/1782	131/48970	3.02e-07	0.000655	biological_process
GO:0033993	e	response to lipid	21/1782	159/48970	3.69e-07	0.000801	biological_process
GO:0072376	e	protein activation cascade	8/1782	21/48970	4.03e-07	0.000874	biological_process
GO:0071396	e	cellular response to lipid	19/1782	135/48970	4.86e-07	0.00105	biological_process
GO:0009617	e	response to bacterium	13/1782	67/48970	7.62e-07	0.00165	biological_process
GO:0014070	e	response to organic cyclic compound	22/1782	181/48970	8.36e-07	0.00181	biological_process
GO:0050776	e	regulation of immune response	14/1782	91/48970	5.26e-06	0.0114	biological_process
GO:0050778	e	positive regulation of immune response	12/1782	71/48970	9.1e-06	0.0197	biological_process
GO:0052548	e	regulation of endopeptidase activity	15/1782	115/48970	1.93e-05	0.0418	biological_process
GO:0032870	e	cellular response to hormone stimulus	19/1782	173/48970	1.99e-05	0.0431	biological_process
GO:0002682	e	regulation of immune system process	16/1782	130/48970	2.16e-05	0.0468	biological_process
GO:0071391	e	cellular response to estrogen stimulus	7/1782	25/48970	2.25e-05	0.0489	biological_process
GO:0043207	e	response to external biotic stimulus	16/1782	134/48970	3.15e-05	0.0683	biological_process
GO:0051707	e	response to other organism	15/1782	122/48970	3.9e-05	0.0847	biological_process
GO:0010951	e	negative regulation of endopeptidase activity	13/1782	95/48970	4.08e-05	0.0885	biological_process
GO:0002705	e	positive regulation of leukocyte mediated immunity	6/1782	19/48970	4.15e-05	0.0901	biological_process
GO:0002708	e	positive regulation of lymphocyte mediated immunity	6/1782	19/48970	4.15e-05	0.0901	biological_process
GO:0001912	e	positive regulation of leukocyte mediated cytotoxicity	6/1782	19/48970	4.15e-05	0.0901	biological_process
GO:0031341	e	regulation of cell killing	6/1782	19/48970	4.15e-05	0.0901	biological_process
GO:0031343	e	positive regulation of cell killing	6/1782	19/48970	4.15e-05	0.0901	biological_process
GO:0001910	e	regulation of leukocyte mediated cytotoxicity	6/1782	19/48970	4.15e-05	0.0901	biological_process
GO:0009607	e	response to biotic stimulus	16/1782	138/48970	4.53e-05	0.0982	biological_process
GO:0072378	e	blood coagulation, fibrin clot formation	3/1782	3/48970	4.81e-05	0.104	biological_process
GO:0043627	e	response to estrogen	7/1782	28/48970	5.04e-05	0.109	biological_process
GO:0052547	e	regulation of peptidase activity	15/1782	125/48970	5.19e-05	0.113	biological_process
GO:0002684	e	positive regulation of immune system process	12/1782	84/48970	5.2e-05	0.113	biological_process
GO:0051704	e	multi-organism process	16/1782	140/48970	5.4e-05	0.117	biological_process
GO:0042157	e	lipoprotein metabolic process	5/1782	13/48970	6.39e-05	0.139	biological_process
GO:0042742	e	defense response to bacterium	8/1782	39/48970	6.8e-05	0.147	biological_process
GO:0002706	e	regulation of lymphocyte mediated immunity	6/1782	21/48970	7.8e-05	0.169	biological_process
GO:0002703	e	regulation of leukocyte mediated immunity	6/1782	21/48970	7.8e-05	0.169	biological_process
GO:0009725	e	response to hormone	19/1782	193/48970	8.93e-05	0.194	biological_process
GO:0002709	e	regulation of T cell mediated immunity	5/1782	14/48970	9.65e-05	0.209	biological_process
GO:0001916	e	positive regulation of T cell mediated cytotoxicity	5/1782	14/48970	9.65e-05	0.209	biological_process
GO:0001914	e	regulation of T cell mediated cytotoxicity	5/1782	14/48970	9.65e-05	0.209	biological_process
GO:0002824	e	positive regulation of adaptive immune response based on somatic recombination of immune receptors built from immunoglobulin superfamily domains	5/1782	14/48970	9.65e-05	0.209	biological_process
GO:0002821	e	positive regulation of adaptive immune response	5/1782	14/48970	9.65e-05	0.209	biological_process
GO:0002711	e	positive regulation of T cell mediated immunity	5/1782	14/48970	9.65e-05	0.209	biological_process
GO:0010466	e	negative regulation of peptidase activity	13/1782	104/48970	0.000106	0.229	biological_process
GO:0070887	e	cellular response to chemical stimulus	31/1782	400/48970	0.000122	0.265	biological_process
GO:0002697	e	regulation of immune effector process	7/1782	33/48970	0.000155	0.337	biological_process
GO:0006952	e	defense response	13/1782	108/48970	0.000156	0.338	biological_process
GO:0030162	e	regulation of proteolysis	15/1782	139/48970	0.000174	0.378	biological_process
GO:0002699	e	positive regulation of immune effector process	6/1782	24/48970	0.000176	0.382	biological_process
GO:0050896	e	response to stimulus	170/1782	3521/48970	0.00018	0.391	biological_process
GO:0043401	e	steroid hormone mediated signaling pathway	12/1782	98/48970	0.000234	0.508	biological_process
GO:0051346	e	negative regulation of hydrolase activity	13/1782	116/48970	0.000318	0.691	biological_process
GO:0010033	e	response to organic substance	29/1782	391/48970	0.000331	0.718	biological_process
GO:0071310	e	cellular response to organic substance	25/1782	315/48970	0.00036	0.781	biological_process
GO:0006956	e	complement activation	5/1782	18/48970	0.000366	0.793	biological_process
GO:0098542	e	defense response to other organism	9/1782	62/48970	0.000391	0.848	biological_process
GO:0002822	e	regulation of adaptive immune response based on somatic recombination of immune receptors built from immunoglobulin superfamily domains	5/1782	19/48970	0.000481	1	biological_process
GO:0002819	e	regulation of adaptive immune response	5/1782	19/48970	0.000481	1	biological_process
GO:0002474	e	antigen processing and presentation of peptide antigen via MHC class I	5/1782	20/48970	0.000623	1	biological_process
GO:0071495	e	cellular response to endogenous stimulus	20/1782	239/48970	0.000657	1	biological_process
GO:0048002	e	antigen processing and presentation of peptide antigen	5/1782	21/48970	0.000793	1	biological_process
GO:0042221	e	response to chemical	36/1782	554/48970	0.000851	1	biological_process
GO:0009755	e	hormone-mediated signaling pathway	12/1782	113/48970	0.000867	1	biological_process
GO:0043086	e	negative regulation of catalytic activity	15/1782	167/48970	0.00122	1	biological_process
GO:0071466	e	cellular response to xenobiotic stimulus	6/1782	34/48970	0.00129	1	biological_process
GO:0006693	e	prostaglandin metabolic process	4/1782	14/48970	0.00131	1	biological_process
GO:0006692	e	prostanoid metabolic process	4/1782	14/48970	0.00131	1	biological_process
GO:0006879	e	cellular iron ion homeostasis	4/1782	14/48970	0.00131	1	biological_process
GO:0021591	e	ventricular system development	3/1782	7/48970	0.00151	1	biological_process
GO:0006072	e	glycerol-3-phosphate metabolic process	3/1782	7/48970	0.00151	1	biological_process
GO:0002504	e	antigen processing and presentation of peptide or polysaccharide antigen via MHC class II	4/1782	15/48970	0.00173	1	biological_process
GO:0035162	e	embryonic hemopoiesis	7/1782	49/48970	0.00188	1	biological_process
GO:0009410	e	response to xenobiotic stimulus	6/1782	37/48970	0.00203	1	biological_process
GO:0006959	e	humoral immune response	5/1782	26/48970	0.0022	1	biological_process
GO:0009719	e	response to endogenous stimulus	20/1782	264/48970	0.00236	1	biological_process
GO:0046916	e	cellular transition metal ion homeostasis	4/1782	17/48970	0.00284	1	biological_process
GO:0007259	e	JAK-STAT cascade	2/1782	3/48970	0.00387	1	biological_process
GO:0044092	e	negative regulation of molecular function	15/1782	182/48970	0.004	1	biological_process
GO:0019755	e	one-carbon compound transport	3/1782	11/48970	0.00637	1	biological_process
GO:0006869	e	lipid transport	9/1782	93/48970	0.00682	1	biological_process
GO:0050817	e	coagulation	5/1782	34/48970	0.00733	1	biological_process
GO:0007596	e	blood coagulation	5/1782	34/48970	0.00733	1	biological_process
GO:0006788	e	heme oxidation	2/1782	4/48970	0.00756	1	biological_process
GO:0050848	e	regulation of calcium-mediated signaling	2/1782	4/48970	0.00756	1	biological_process
GO:0006691	e	leukotriene metabolic process	4/1782	22/48970	0.00756	1	biological_process
GO:0055072	e	iron ion homeostasis	4/1782	22/48970	0.00756	1	biological_process
GO:0052646	e	alditol phosphate metabolic process	3/1782	12/48970	0.00827	1	biological_process
GO:0009074	e	aromatic amino acid family catabolic process	3/1782	12/48970	0.00827	1	biological_process
GO:0048584	e	positive regulation of response to stimulus	16/1782	214/48970	0.00865	1	biological_process
GO:1901568	e	fatty acid derivative metabolic process	4/1782	23/48970	0.0089	1	biological_process
GO:0006690	e	icosanoid metabolic process	4/1782	23/48970	0.0089	1	biological_process
GO:0002253	e	activation of immune response	6/1782	51/48970	0.0102	1	biological_process
GO:0002252	e	immune effector process	6/1782	51/48970	0.0102	1	biological_process
GO:0033559	e	unsaturated fatty acid metabolic process	4/1782	24/48970	0.0104	1	biological_process
GO:0007599	e	hemostasis	5/1782	37/48970	0.0105	1	biological_process
GO:2000257	e	regulation of protein activation cascade	2/1782	5/48970	0.0123	1	biological_process
GO:1900046	e	regulation of hemostasis	2/1782	5/48970	0.0123	1	biological_process
GO:0030193	e	regulation of blood coagulation	2/1782	5/48970	0.0123	1	biological_process
GO:0009605	e	response to external stimulus	20/1782	304/48970	0.0125	1	biological_process
GO:0038032	e	termination of G-protein coupled receptor signaling pathway	5/1782	40/48970	0.0145	1	biological_process
GO:0023021	e	termination of signal transduction	5/1782	40/48970	0.0145	1	biological_process
GO:0006826	e	iron ion transport	3/1782	15/48970	0.0158	1	biological_process
GO:0048583	e	regulation of response to stimulus	42/1782	788/48970	0.0159	1	biological_process
GO:0045744	e	negative regulation of G-protein coupled receptor protein signaling pathway	5/1782	41/48970	0.016	1	biological_process
GO:0000041	e	transition metal ion transport	5/1782	41/48970	0.016	1	biological_process
GO:0030097	e	hemopoiesis	9/1782	108/48970	0.0172	1	biological_process
GO:0042886	e	amide transport	4/1782	28/48970	0.0178	1	biological_process
GO:1902222	e	erythrose 4-phosphate/phosphoenolpyruvate family amino acid catabolic process	2/1782	6/48970	0.018	1	biological_process
GO:0006559	e	L-phenylalanine catabolic process	2/1782	6/48970	0.018	1	biological_process
GO:0055076	e	transition metal ion homeostasis	4/1782	29/48970	0.0201	1	biological_process
GO:0009792	e	embryo development ending in birth or egg hatching	3/1782	17/48970	0.0223	1	biological_process
GO:0050878	e	regulation of body fluid levels	5/1782	45/48970	0.0232	1	biological_process
GO:0048585	e	negative regulation of response to stimulus	16/1782	243/48970	0.0232	1	biological_process
GO:0055114	e	oxidation-reduction process	43/1782	834/48970	0.0246	1	biological_process
GO:0015840	e	urea transport	2/1782	7/48970	0.0246	1	biological_process
GO:0009253	e	peptidoglycan catabolic process	2/1782	7/48970	0.0246	1	biological_process
GO:0050818	e	regulation of coagulation	2/1782	7/48970	0.0246	1	biological_process
GO:0001957	e	intramembranous ossification	2/1782	7/48970	0.0246	1	biological_process
GO:0051156	e	glucose 6-phosphate metabolic process	2/1782	7/48970	0.0246	1	biological_process
GO:0036072	e	direct ossification	2/1782	7/48970	0.0246	1	biological_process
GO:0046835	e	carbohydrate phosphorylation	3/1782	18/48970	0.0261	1	biological_process
GO:0006898	e	receptor-mediated endocytosis	5/1782	48/48970	0.0298	1	biological_process
GO:0007623	e	circadian rhythm	3/1782	19/48970	0.0302	1	biological_process
GO:0030168	e	platelet activation	3/1782	19/48970	0.0302	1	biological_process
GO:0061041	e	regulation of wound healing	2/1782	8/48970	0.032	1	biological_process
GO:0035412	e	regulation of catenin import into nucleus	2/1782	8/48970	0.032	1	biological_process
GO:0046425	e	regulation of JAK-STAT cascade	2/1782	8/48970	0.032	1	biological_process
GO:0007626	e	locomotory behavior	5/1782	49/48970	0.0322	1	biological_process
GO:0048568	e	embryonic organ development	8/1782	103/48970	0.0345	1	biological_process
GO:0001775	e	cell activation	6/1782	67/48970	0.035	1	biological_process
GO:0006572	e	tyrosine catabolic process	1/1782	1/48970	0.0364	1	biological_process
GO:0034287	e	detection of monosaccharide stimulus	1/1782	1/48970	0.0364	1	biological_process
GO:0014807	e	regulation of somitogenesis	1/1782	1/48970	0.0364	1	biological_process
GO:0055004	e	atrial cardiac myofibril assembly	1/1782	1/48970	0.0364	1	biological_process
GO:0001659	e	temperature homeostasis	1/1782	1/48970	0.0364	1	biological_process
GO:0009732	e	detection of hexose stimulus	1/1782	1/48970	0.0364	1	biological_process
GO:0032885	e	regulation of polysaccharide biosynthetic process	1/1782	1/48970	0.0364	1	biological_process
GO:0006360	e	transcription from RNA polymerase I promoter	1/1782	1/48970	0.0364	1	biological_process
GO:0032881	e	regulation of polysaccharide metabolic process	1/1782	1/48970	0.0364	1	biological_process
GO:0046654	e	tetrahydrofolate biosynthetic process	1/1782	1/48970	0.0364	1	biological_process
GO:0045912	e	negative regulation of carbohydrate metabolic process	1/1782	1/48970	0.0364	1	biological_process
GO:0043385	e	mycotoxin metabolic process	1/1782	1/48970	0.0364	1	biological_process
GO:0045725	e	positive regulation of glycogen biosynthetic process	1/1782	1/48970	0.0364	1	biological_process
GO:0045721	e	negative regulation of gluconeogenesis	1/1782	1/48970	0.0364	1	biological_process
GO:0035441	e	cell migration involved in vasculogenesis	1/1782	1/48970	0.0364	1	biological_process
GO:0009231	e	riboflavin biosynthetic process	1/1782	1/48970	0.0364	1	biological_process
GO:1901376	e	organic heteropentacyclic compound metabolic process	1/1782	1/48970	0.0364	1	biological_process
GO:2000266	e	regulation of blood coagulation, intrinsic pathway	1/1782	1/48970	0.0364	1	biological_process
GO:0043390	e	aflatoxin B1 metabolic process	1/1782	1/48970	0.0364	1	biological_process
GO:0005979	e	regulation of glycogen biosynthetic process	1/1782	1/48970	0.0364	1	biological_process
GO:0090497	e	mesenchymal cell migration	1/1782	1/48970	0.0364	1	biological_process
GO:0010962	e	regulation of glucan biosynthetic process	1/1782	1/48970	0.0364	1	biological_process
GO:0061512	e	protein localization to cilium	1/1782	1/48970	0.0364	1	biological_process
GO:0045104	e	intermediate filament cytoskeleton organization	1/1782	1/48970	0.0364	1	biological_process
GO:0045103	e	intermediate filament-based process	1/1782	1/48970	0.0364	1	biological_process
GO:0033627	e	cell adhesion mediated by integrin	1/1782	1/48970	0.0364	1	biological_process
GO:0090249	e	regulation of cell motility involved in somitogenic axis elongation	1/1782	1/48970	0.0364	1	biological_process
GO:0019853	e	L-ascorbic acid biosynthetic process	1/1782	1/48970	0.0364	1	biological_process
GO:0010677	e	negative regulation of cellular carbohydrate metabolic process	1/1782	1/48970	0.0364	1	biological_process
GO:0019442	e	tryptophan catabolic process to acetyl-CoA	1/1782	1/48970	0.0364	1	biological_process
GO:0001714	e	endodermal cell fate specification	1/1782	1/48970	0.0364	1	biological_process
GO:0051594	e	detection of glucose	1/1782	1/48970	0.0364	1	biological_process
GO:0042517	e	positive regulation of tyrosine phosphorylation of Stat3 protein	1/1782	1/48970	0.0364	1	biological_process
GO:0001660	e	fever generation	1/1782	1/48970	0.0364	1	biological_process
GO:0019310	e	inositol catabolic process	1/1782	1/48970	0.0364	1	biological_process
GO:0070873	e	regulation of glycogen metabolic process	1/1782	1/48970	0.0364	1	biological_process
GO:0070875	e	positive regulation of glycogen metabolic process	1/1782	1/48970	0.0364	1	biological_process
GO:0046222	e	aflatoxin metabolic process	1/1782	1/48970	0.0364	1	biological_process
GO:0031649	e	heat generation	1/1782	1/48970	0.0364	1	biological_process
GO:0042953	e	lipoprotein transport	1/1782	1/48970	0.0364	1	biological_process
GO:0055082	e	cellular chemical homeostasis	6/1782	69/48970	0.0395	1	biological_process
GO:0051336	e	regulation of hydrolase activity	27/1782	500/48970	0.0406	1	biological_process
GO:0009145	e	purine nucleoside triphosphate biosynthetic process	5/1782	54/48970	0.0462	1	biological_process
GO:0009206	e	purine ribonucleoside triphosphate biosynthetic process	5/1782	54/48970	0.0462	1	biological_process
GO:0035844	e	cloaca development	2/1782	10/48970	0.0491	1	biological_process
GO:0002683	e	negative regulation of immune system process	2/1782	10/48970	0.0491	1	biological_process
GO:0006875	e	cellular metal ion homeostasis	5/1782	55/48970	0.0493	1	biological_process
GO:0008277	e	regulation of G-protein coupled receptor protein signaling pathway	5/1782	55/48970	0.0493	1	biological_process
GO:0060042	e	retina morphogenesis in camera-type eye	3/1782	23/48970	0.0495	1	biological_process
GO:0006954	e	inflammatory response	3/1782	23/48970	0.0495	1	biological_process
GO:0042611	e	MHC protein complex	13/1782	38/48970	4.35e-10	9.43e-07	cellular_component
GO:0005576	e	extracellular region	42/1782	406/48970	1.7e-09	3.68e-06	cellular_component
GO:0042613	e	MHC class II protein complex	8/1782	21/48970	4.03e-07	0.000874	cellular_component
GO:0005615	e	extracellular space	22/1782	176/48970	5.16e-07	0.00112	cellular_component
GO:0044421	e	extracellular region part	33/1782	390/48970	8.37e-06	0.0182	cellular_component
GO:0042612	e	MHC class I protein complex	5/1782	17/48970	0.000272	0.59	cellular_component
GO:0005839	e	proteasome core complex	5/1782	19/48970	0.000481	1	cellular_component
GO:0019814	e	immunoglobulin complex	5/1782	19/48970	0.000481	1	cellular_component
GO:0005577	e	fibrinogen complex	3/1782	6/48970	0.000886	1	cellular_component
GO:0042627	e	chylomicron	1/1782	1/48970	0.0364	1	cellular_component
GO:0005896	e	interleukin-6 receptor complex	1/1782	1/48970	0.0364	1	cellular_component
GO:0098533	e	ATPase dependent transmembrane transport complex	2/1782	10/48970	0.0491	1	cellular_component
GO:0016705	e	oxidoreductase activity, acting on paired donors, with incorporation or reduction of molecular oxygen	21/1782	175/48970	1.81e-06	0.00394	molecular_function
GO:0004866	e	endopeptidase inhibitor activity	16/1782	121/48970	8.62e-06	0.0187	molecular_function
GO:0061135	e	endopeptidase regulator activity	16/1782	122/48970	9.59e-06	0.0208	molecular_function
GO:0005506	e	iron ion binding	19/1782	168/48970	1.31e-05	0.0284	molecular_function
GO:0030414	e	peptidase inhibitor activity	16/1782	133/48970	2.87e-05	0.0622	molecular_function
GO:0061134	e	peptidase regulator activity	16/1782	138/48970	4.53e-05	0.0982	molecular_function
GO:0004252	e	serine-type endopeptidase activity	15/1782	124/48970	4.73e-05	0.103	molecular_function
GO:0042605	e	peptide antigen binding	5/1782	14/48970	9.65e-05	0.209	molecular_function
GO:0004497	e	monooxygenase activity	14/1782	118/48970	0.000103	0.224	molecular_function
GO:0017171	e	serine hydrolase activity	16/1782	154/48970	0.000168	0.364	molecular_function
GO:0008236	e	serine-type peptidase activity	16/1782	154/48970	0.000168	0.364	molecular_function
GO:0020037	e	heme binding	14/1782	125/48970	0.000192	0.416	molecular_function
GO:0003707	e	steroid hormone receptor activity	12/1782	97/48970	0.000213	0.461	molecular_function
GO:0004175	e	endopeptidase activity	27/1782	346/48970	0.00023	0.499	molecular_function
GO:0004857	e	enzyme inhibitor activity	16/1782	159/48970	0.000242	0.526	molecular_function
GO:0004867	e	serine-type endopeptidase inhibitor activity	9/1782	59/48970	0.000267	0.579	molecular_function
GO:0005044	e	scavenger receptor activity	6/1782	28/48970	0.000435	0.944	molecular_function
GO:0038024	e	cargo receptor activity	6/1782	29/48970	0.000532	1	molecular_function
GO:0003823	e	antigen binding	5/1782	20/48970	0.000623	1	molecular_function
GO:0005179	e	hormone activity	7/1782	44/48970	0.000983	1	molecular_function
GO:0046906	e	tetrapyrrole binding	14/1782	147/48970	0.000997	1	molecular_function
GO:0042277	e	peptide binding	6/1782	33/48970	0.0011	1	molecular_function
GO:0033218	e	amide binding	6/1782	34/48970	0.00129	1	molecular_function
GO:0005125	e	cytokine activity	7/1782	47/48970	0.00147	1	molecular_function
GO:0070011	e	peptidase activity, acting on L-amino acid peptides	34/1782	548/48970	0.00266	1	molecular_function
GO:0008233	e	peptidase activity	36/1782	593/48970	0.00279	1	molecular_function
GO:0005102	e	receptor binding	24/1782	350/48970	0.00357	1	molecular_function
GO:0005126	e	cytokine receptor binding	7/1782	55/48970	0.00368	1	molecular_function
GO:0004370	e	glycerol kinase activity	2/1782	3/48970	0.00387	1	molecular_function
GO:0004731	e	purine-nucleoside phosphorylase activity	2/1782	3/48970	0.00387	1	molecular_function
GO:0008199	e	ferric iron binding	3/1782	10/48970	0.00476	1	molecular_function
GO:0004879	e	ligand-activated sequence-specific DNA binding RNA polymerase II transcription factor activity	7/1782	59/48970	0.00546	1	molecular_function
GO:0098531	e	direct ligand regulated sequence-specific DNA binding transcription factor activity	7/1782	59/48970	0.00546	1	molecular_function
GO:0004298	e	threonine-type endopeptidase activity	5/1782	32/48970	0.00563	1	molecular_function
GO:0070003	e	threonine-type peptidase activity	5/1782	32/48970	0.00563	1	molecular_function
GO:0050840	e	extracellular matrix binding	3/1782	11/48970	0.00637	1	molecular_function
GO:0004392	e	heme oxygenase (decyclizing) activity	2/1782	4/48970	0.00756	1	molecular_function
GO:0001078	e	RNA polymerase II core promoter proximal region sequence-specific DNA binding transcription factor activity involved in negative regulation of transcription	2/1782	4/48970	0.00756	1	molecular_function
GO:0004890	e	GABA-A receptor activity	3/1782	12/48970	0.00827	1	molecular_function
GO:0016712	e	oxidoreductase activity, acting on paired donors, with incorporation or reduction of molecular oxygen, reduced flavin or flavoprotein as one donor, and incorporation of one atom of oxygen	4/1782	23/48970	0.0089	1	molecular_function
GO:0070851	e	growth factor receptor binding	4/1782	23/48970	0.0089	1	molecular_function
GO:0016491	e	oxidoreductase activity	44/1782	813/48970	0.0103	1	molecular_function
GO:0030247	e	polysaccharide binding	3/1782	13/48970	0.0105	1	molecular_function
GO:0001871	e	pattern binding	3/1782	13/48970	0.0105	1	molecular_function
GO:0070330	e	aromatase activity	2/1782	5/48970	0.0123	1	molecular_function
GO:0001227	e	RNA polymerase II transcription regulatory region sequence-specific DNA binding transcription factor activity involved in negative regulation of transcription	2/1782	5/48970	0.0123	1	molecular_function
GO:0008745	e	N-acetylmuramoyl-L-alanine amidase activity	2/1782	5/48970	0.0123	1	molecular_function
GO:0004887	e	thyroid hormone receptor activity	3/1782	14/48970	0.013	1	molecular_function
GO:0005164	e	tumor necrosis factor receptor binding	3/1782	14/48970	0.013	1	molecular_function
GO:0032813	e	tumor necrosis factor receptor superfamily binding	3/1782	14/48970	0.013	1	molecular_function
GO:0043565	e	sequence-specific DNA binding	29/1782	498/48970	0.0152	1	molecular_function
GO:0030246	e	carbohydrate binding	12/1782	159/48970	0.0165	1	molecular_function
GO:0016917	e	GABA receptor activity	3/1782	17/48970	0.0223	1	molecular_function
GO:0004340	e	glucokinase activity	2/1782	7/48970	0.0246	1	molecular_function
GO:0004396	e	hexokinase activity	2/1782	7/48970	0.0246	1	molecular_function
GO:0001637	e	G-protein coupled chemoattractant receptor activity	3/1782	18/48970	0.0261	1	molecular_function
GO:0004950	e	chemokine receptor activity	3/1782	18/48970	0.0261	1	molecular_function
GO:0003700	e	sequence-specific DNA binding transcription factor activity	33/1782	624/48970	0.0312	1	molecular_function
GO:0001071	e	nucleic acid binding transcription factor activity	33/1782	624/48970	0.0312	1	molecular_function
GO:0005138	e	interleukin-6 receptor binding	1/1782	1/48970	0.0364	1	molecular_function
GO:0047756	e	chondroitin 4-sulfotransferase activity	1/1782	1/48970	0.0364	1	molecular_function
GO:0070287	e	ferritin receptor activity	1/1782	1/48970	0.0364	1	molecular_function
GO:0002020	e	protease binding	1/1782	1/48970	0.0364	1	molecular_function
GO:0050113	e	inositol oxygenase activity	1/1782	1/48970	0.0364	1	molecular_function
GO:0008743	e	L-threonine 3-dehydrogenase activity	1/1782	1/48970	0.0364	1	molecular_function
GO:0034481	e	chondroitin sulfotransferase activity	1/1782	1/48970	0.0364	1	molecular_function
GO:0032052	e	bile acid binding	1/1782	1/48970	0.0364	1	molecular_function
GO:0004505	e	phenylalanine 4-monooxygenase activity	1/1782	1/48970	0.0364	1	molecular_function
GO:0005536	e	glucose binding	1/1782	1/48970	0.0364	1	molecular_function
GO:0008531	e	riboflavin kinase activity	1/1782	1/48970	0.0364	1	molecular_function
GO:0033798	e	thyroxine 5-deiodinase activity	1/1782	1/48970	0.0364	1	molecular_function
GO:0004341	e	gluconolactonase activity	1/1782	1/48970	0.0364	1	molecular_function
GO:0003914	e	DNA (6-4) photolyase activity	1/1782	1/48970	0.0364	1	molecular_function
GO:0004846	e	urate oxidase activity	1/1782	1/48970	0.0364	1	molecular_function
GO:0008116	e	prostaglandin-I synthase activity	1/1782	1/48970	0.0364	1	molecular_function
GO:0005149	e	interleukin-1 receptor binding	1/1782	1/48970	0.0364	1	molecular_function
GO:0016663	e	oxidoreductase activity, acting on other nitrogenous compounds as donors, oxygen as acceptor	1/1782	1/48970	0.0364	1	molecular_function
GO:0016404	e	15-hydroxyprostaglandin dehydrogenase (NAD+) activity	1/1782	1/48970	0.0364	1	molecular_function
GO:0008397	e	sterol 12-alpha-hydroxylase activity	1/1782	1/48970	0.0364	1	molecular_function
GO:0008395	e	steroid hydroxylase activity	1/1782	1/48970	0.0364	1	molecular_function
GO:0005128	e	erythropoietin receptor binding	1/1782	1/48970	0.0364	1	molecular_function
GO:0051183	e	vitamin transporter activity	1/1782	1/48970	0.0364	1	molecular_function
GO:0016494	e	C-X-C chemokine receptor activity	2/1782	9/48970	0.0402	1	molecular_function
GO:0015016	e	[heparan sulfate]-glucosamine N-sulfotransferase activity	2/1782	9/48970	0.0402	1	molecular_function
GO:0005319	e	lipid transporter activity	5/1782	52/48970	0.0402	1	molecular_function
GO:0008528	e	G-protein coupled peptide receptor activity	6/1782	70/48970	0.042	1	molecular_function
GO:0005539	e	glycosaminoglycan binding	5/1782	53/48970	0.0431	1	molecular_function
GO:0001653	e	peptide receptor activity	6/1782	72/48970	0.0471	1	molecular_function
