# Supplementary material for: Dataset on differential gene expression analysis for splenic transcriptome profiling and the transcripts related to six immune pathways in grass carp
Source: Data Brief. 2016 Dec 29;10:598–600. doi: 10.1016/j.dib.2016.12.048 (PMC5226849; doi:10.1016/j.dib.2016.12.048)
Supplement: Supplementary file 5 — Supplementary material [file mmc4.xlsx]

## Sheet: Sheet1
File 4. A list of the enrichment KEGG pathway of DEGs.
#Term	Id	Sample number	Background number	P-Value	Corrected P-Value
Complement and coagulation cascades	ko04610	32	130	1.31786e-12	3.41324e-10
Graft-versus-host disease	ko05332	22	64	1.99629e-11	2.5852e-09
Staphylococcus aureus infection	ko05150	25	93	7.49091e-11	6.46715e-09
Allograft rejection	ko05330	20	72	3.58687e-09	1.97288e-07
Type I diabetes mellitus	ko04940	22	89	3.80865e-09	1.97288e-07
Autoimmune thyroid disease	ko05320	19	75	3.0947e-08	1.33588e-06
Antigen processing and presentation	ko04612	23	124	1.73604e-07	6.42336e-06
Influenza A	ko05164	35	281	9.15794e-07	2.855e-05
Leishmaniasis	ko05140	22	128	9.92085e-07	2.855e-05
Asthma	ko05310	12	41	3.01972e-06	7.82108e-05
Herpes simplex infection	ko05168	35	307	5.51352e-06	0.000129818
Inflammatory bowel disease (IBD)	ko05321	17	94	9.07587e-06	0.000195887
Viral myocarditis	ko05416	19	122	1.83732e-05	0.000360198
Intestinal immune network for IgA production	ko04672	13	60	1.94702e-05	0.000360198
Cytokine-cytokine receptor interaction	ko04060	27	244	9.73904e-05	0.00168161
Rheumatoid arthritis	ko05323	17	120	0.000140316	0.00227137
Toxoplasmosis	ko05145	25	225	0.000163376	0.00248908
Phagosome	ko04145	27	257	0.000210793	0.00303308
Systemic lupus erythematosus	ko05322	20	164	0.000238337	0.00324891
Cell adhesion molecules (CAMs)	ko04514	27	267	0.000366016	0.00473991
Arachidonic acid metabolism	ko00590	11	63	0.000437257	0.00539283
Hematopoietic cell lineage	ko04640	12	78	0.000674265	0.00793794
Mineral absorption	ko04978	10	57	0.000761351	0.00857348
Malaria	ko05144	11	73	0.00129358	0.0139599
TNF signaling pathway	ko04668	18	165	0.00152642	0.0158137
PPAR signaling pathway	ko03320	13	114	0.0046383	0.0462046
Tuberculosis	ko05152	25	297	0.00572161	0.0548851
Vitamin digestion and absorption	ko04977	8	55	0.00689238	0.0637545
Fat digestion and absorption	ko04975	9	69	0.0080301	0.0717171
Pertussis	ko05133	14	141	0.0100422	0.0866973
Maturity onset diabetes of the young	ko04950	6	36	0.0105161	0.0878604
Chemical carcinogenesis	ko05204	7	49	0.0121484	0.0954082
Osteoclast differentiation	ko04380	17	190	0.0121563	0.0954082
Legionellosis	ko05134	12	119	0.0147766	0.112563
Proteasome	ko03050	8	68	0.0202394	0.149771
Metabolism of xenobiotics by cytochrome P450	ko00980	6	44	0.0235931	0.169739
Primary bile acid biosynthesis	ko00120	4	24	0.0347897	0.243511
Prion diseases	ko05020	6	49	0.0357275	0.243511
HTLV-I infection	ko05166	33	499	0.0383057	0.254389
Natural killer cell mediated cytotoxicity	ko04650	13	156	0.0409628	0.265234
Jak-STAT signaling pathway	ko04630	14	173	0.0422676	0.267008
Proximal tubule bicarbonate reclamation	ko04964	7	67	0.0475552	0.288565
Drug metabolism - cytochrome P450	ko00982	5	40	0.0497019	0.288565
Steroid hormone biosynthesis	ko00140	5	40	0.0497019	0.288565
Cyanoamino acid metabolism	ko00460	3	16	0.0507921	0.288565
Carbohydrate digestion and absorption	ko04973	8	83	0.051251	0.288565
NOD-like receptor signaling pathway	ko04621	8	84	0.0540303	0.297742
Butirosin and neomycin biosynthesis	ko00524	2	7	0.0584785	0.31554
Circadian rhythm	ko04710	7	73	0.0670167	0.354231
Degradation of aromatic compounds	ko01220	2	8	0.0709782	0.364417
Adipocytokine signaling pathway	ko04920	11	138	0.0717579	0.364417
Cytosolic DNA-sensing pathway	ko04623	5	46	0.0770778	0.382658
Glutathione metabolism	ko00480	7	76	0.0783046	0.382658
Toll-like receptor signaling pathway	ko04620	10	125	0.0818287	0.386932
Tyrosine metabolism	ko00350	4	33	0.0821671	0.386932
NF-kappa B signaling pathway	ko04064	9	111	0.0899484	0.416011
MAPK signaling pathway - fly	ko04013	3	22	0.0991844	0.45068
Bile secretion	ko04976	11	148	0.101722	0.454243
Aldosterone-regulated sodium reabsorption	ko04960	7	83	0.108653	0.476969
Taurine and hypotaurine metabolism	ko00430	3	24	0.118279	0.51057
ABC transporters	ko02010	8	103	0.125008	0.530772
Phenylalanine, tyrosine and tryptophan biosynthesis	ko00400	2	12	0.127751	0.533669
Thyroid hormone signaling pathway	ko04919	16	247	0.133851	0.550275
Phenylalanine metabolism	ko00360	3	26	0.138604	0.552982
Measles	ko05162	12	176	0.138779	0.552982
Ascorbate and aldarate metabolism	ko00053	3	27	0.149179	0.583743
Olfactory transduction	ko04740	5	58	0.151007	0.583743
Type II diabetes mellitus	ko04930	8	109	0.154364	0.587943
HIF-1 signaling pathway	ko04066	14	221	0.170878	0.64141
Streptomycin biosynthesis	ko00521	2	16	0.191553	0.69546
Apoptosis	ko04210	9	134	0.192186	0.69546
Chagas disease (American trypanosomiasis)	ko05142	13	208	0.193332	0.69546
African trypanosomiasis	ko05143	5	64	0.196032	0.69551
Hepatitis C	ko05160	12	191	0.200653	0.702287
Transcriptional misregulation in cancer	ko05202	16	269	0.210276	0.726153
Retinol metabolism	ko00830	4	51	0.231557	0.789122
Biosynthesis of ansamycins	ko01051	1	5	0.240269	0.791085
Nicotinate and nicotinamide metabolism	ko00760	3	35	0.241114	0.791085
Porphyrin and chlorophyll metabolism	ko00860	4	52	0.241296	0.791085
Prolactin signaling pathway	ko04917	8	129	0.271401	0.87141
Cutin, suberine and wax biosynthesis	ko00073	1	6	0.274281	0.87141
Gastric acid secretion	ko04971	10	168	0.276132	0.87141
Phototransduction - fly	ko04745	5	74	0.279255	0.87141
Primary immunodeficiency	ko05340	3	39	0.290073	0.894392
Bladder cancer	ko05219	5	78	0.314367	0.957894
Tryptophan metabolism	ko00380	4	60	0.321744	0.968974
Plant-pathogen interaction	ko04626	2	24	0.325602	0.96932
Caprolactam degradation	ko00930	1	8	0.337809	0.994232
Steroid biosynthesis	ko00100	2	25	0.342187	0.995804
Linoleic acid metabolism	ko00591	2	26	0.35864	1
Non-alcoholic fatty liver disease (NAFLD)	ko04932	13	243	0.360816	1
Drug metabolism - other enzymes	ko00983	3	45	0.364378	1
Dorso-ventral axis formation	ko04320	3	46	0.376693	1
Pyrimidine metabolism	ko00240	7	126	0.385999	1
alpha-Linolenic acid metabolism	ko00592	2	28	0.391065	1
Phototransduction	ko04744	2	30	0.42273	1
Bacterial secretion system	ko03070	1	11	0.422831	1
Chloroalkane and chloroalkene degradation	ko00625	1	11	0.422831	1
Isoquinoline alkaloid biosynthesis	ko00950	1	12	0.448674	1
Epithelial cell signaling in Helicobacter pylori infection	ko05120	6	114	0.450489	1
Epstein-Barr virus infection	ko05169	15	304	0.459907	1
Small cell lung cancer	ko05222	9	179	0.466659	1
Histidine metabolism	ko00340	2	33	0.468558	1
Ether lipid metabolism	ko00565	3	54	0.472612	1
Amoebiasis	ko05146	13	265	0.475986	1
ECM-receptor interaction	ko04512	11	223	0.477599	1
Insulin signaling pathway	ko04910	13	268	0.491578	1
Endocrine and other factor-regulated calcium reabsorption	ko04961	6	120	0.497561	1
Pancreatic secretion	ko04972	10	206	0.502188	1
Starch and sucrose metabolism	ko00500	4	78	0.503036	1
mTOR signaling pathway	ko04150	6	122	0.512951	1
Salmonella infection	ko05132	7	144	0.516702	1
Folate biosynthesis	ko00790	1	15	0.519468	1
Riboflavin metabolism	ko00740	1	15	0.519468	1
Glycosaminoglycan biosynthesis - heparan sulfate / heparin	ko00534	2	37	0.526133	1
Nicotine addiction	ko05033	3	59	0.529033	1
RIG-I-like receptor signaling pathway	ko04622	4	81	0.531435	1
Protein digestion and absorption	ko04974	10	211	0.531437	1
Neuroactive ligand-receptor interaction	ko04080	16	348	0.565526	1
Proteoglycans in cancer	ko05205	21	457	0.566441	1
Ubiquinone and other terpenoid-quinone biosynthesis	ko00130	1	18	0.581176	1
Basal cell carcinoma	ko05217	5	110	0.589774	1
Glycolysis / Gluconeogenesis	ko00010	5	110	0.589774	1
Melanoma	ko05218	6	135	0.607869	1
PI3K-Akt signaling pathway	ko04151	28	626	0.622871	1
MAPK signaling pathway - yeast	ko04011	2	45	0.628012	1
Glioma	ko05214	6	138	0.62828	1
Thyroid hormone synthesis	ko04918	8	184	0.631639	1
Pentose phosphate pathway	ko00030	2	46	0.639474	1
Galactose metabolism	ko00052	2	47	0.650656	1
Fatty acid biosynthesis	ko00061	1	23	0.666929	1
Nitrogen metabolism	ko00910	1	23	0.666929	1
B cell receptor signaling pathway	ko04662	5	122	0.676633	1
Glycosaminoglycan biosynthesis - chondroitin sulfate / dermatan sulfate	ko00532	1	24	0.681846	1
VEGF signaling pathway	ko04370	5	123	0.683287	1
Cysteine and methionine metabolism	ko00270	3	76	0.692464	1
Biosynthesis of unsaturated fatty acids	ko01040	1	25	0.696096	1
Cardiac muscle contraction	ko04260	5	126	0.702689	1
2-Oxocarboxylic acid metabolism	ko01210	1	26	0.709708	1
Protein export	ko03060	1	26	0.709708	1
Fc epsilon RI signaling pathway	ko04664	4	103	0.710769	1
ErbB signaling pathway	ko04012	7	177	0.72107	1
Serotonergic synapse	ko04726	7	178	0.72623	1
Hypertrophic cardiomyopathy (HCM)	ko05410	7	178	0.72623	1
Glycerolipid metabolism	ko00561	3	81	0.731494	1
Inflammatory mediator regulation of TRP channels	ko04750	8	204	0.736841	1
Endometrial cancer	ko05213	4	107	0.737307	1
Arginine and proline metabolism	ko00330	4	107	0.737307	1
Endocytosis	ko04144	18	439	0.743354	1
Shigellosis	ko05131	4	108	0.743646	1
Acute myeloid leukemia	ko05221	4	108	0.743646	1
Vasopressin-regulated water reabsorption	ko04962	3	85	0.759822	1
MAPK signaling pathway	ko04010	18	446	0.765129	1
Adrenergic signaling in cardiomyocytes	ko04261	13	331	0.771047	1
Morphine addiction	ko05032	6	163	0.772399	1
Non-small cell lung cancer	ko05223	4	113	0.773596	1
Central carbon metabolism in cancer	ko05230	5	139	0.777052	1
Vibrio cholerae infection	ko05110	4	114	0.779243	1
Collecting duct acid secretion	ko04966	1	32	0.779495	1
Salivary secretion	ko04970	8	214	0.780942	1
Carbon fixation in photosynthetic organisms	ko00710	2	62	0.786882	1
Butanoate metabolism	ko00650	1	33	0.789373	1
Pyruvate metabolism	ko00620	2	63	0.794046	1
Fatty acid degradation	ko00071	2	63	0.794046	1
Fructose and mannose metabolism	ko00051	2	63	0.794046	1
Glycine, serine and threonine metabolism	ko00260	2	63	0.794046	1
Regulation of autophagy	ko04140	1	34	0.798809	1
RNA polymerase	ko03020	1	34	0.798809	1
Amino sugar and nucleotide sugar metabolism	ko00520	2	64	0.800997	1
p53 signaling pathway	ko04115	3	92	0.803521	1
Propanoate metabolism	ko00640	1	35	0.807822	1
Choline metabolism in cancer	ko05231	7	196	0.80789	1
TGF-beta signaling pathway	ko04350	6	174	0.820773	1
Insulin secretion	ko04911	9	251	0.826735	1
MicroRNAs in cancer	ko05206	12	325	0.827896	1
Peroxisome	ko04146	4	124	0.829723	1
Pentose and glucuronate interconversions	ko00040	1	38	0.832512	1
Ras signaling pathway	ko04014	14	376	0.834816	1
Alanine, aspartate and glutamate metabolism	ko00250	2	71	0.844058	1
Purine metabolism	ko00230	10	284	0.851352	1
Pathways in cancer	ko05200	32	810	0.852025	1
Ovarian steroidogenesis	ko04913	3	102	0.854186	1
Retrograde endocannabinoid signaling	ko04723	7	209	0.85419	1
Sphingolipid metabolism	ko00600	2	74	0.859778	1
Hippo signaling pathway - fly	ko04391	4	132	0.862845	1
Carbon metabolism	ko01200	6	186	0.863849	1
Fatty acid metabolism	ko01212	2	75	0.864687	1
Thyroid cancer	ko05216	2	76	0.869437	1
FoxO signaling pathway	ko04068	9	267	0.873395	1
Biosynthesis of amino acids	ko01230	4	135	0.873762	1
GnRH signaling pathway	ko04912	6	190	0.876152	1
Amyotrophic lateral sclerosis (ALS)	ko05014	3	108	0.87877	1
Pancreatic cancer	ko05212	4	138	0.88392	1
Pathogenic Escherichia coli infection	ko05130	3	112	0.893043	1
Gap junction	ko04540	6	197	0.895435	1
GABAergic synapse	ko04727	5	170	0.896292	1
Citrate cycle (TCA cycle)	ko00020	1	49	0.898847	1
Viral carcinogenesis	ko05203	12	357	0.902876	1
Neurotrophin signaling pathway	ko04722	7	228	0.905156	1
Methane metabolism	ko00680	1	51	0.90771	1
Chemokine signaling pathway	ko04062	9	286	0.914952	1
Glyoxylate and dicarboxylate metabolism	ko00630	1	53	0.915797	1
RNA degradation	ko03018	3	121	0.919779	1
Hedgehog signaling pathway	ko04340	2	90	0.921618	1
Hepatitis B	ko05161	8	264	0.923264	1
Valine, leucine and isoleucine degradation	ko00280	1	56	0.92662	1
Amphetamine addiction	ko05031	4	154	0.926879	1
cAMP signaling pathway	ko04024	16	474	0.926964	1
Cocaine addiction	ko05030	2	94	0.932456	1
Oxytocin signaling pathway	ko04921	12	388	0.947469	1
Glycerophospholipid metabolism	ko00564	3	134	0.947721	1
Wnt signaling pathway	ko04310	8	285	0.953319	1
AMPK signaling pathway	ko04152	7	257	0.953414	1
Chronic myeloid leukemia	ko05220	3	139	0.955817	1
Leukocyte transendothelial migration	ko04670	6	231	0.95659	1
Focal adhesion	ko04510	17	529	0.957206	1
Arrhythmogenic right ventricular cardiomyopathy (ARVC)	ko05412	4	173	0.958951	1
Melanogenesis	ko04916	6	235	0.961074	1
T cell receptor signaling pathway	ko04660	4	176	0.962621	1
Renal cell carcinoma	ko05211	3	148	0.967509	1
Tight junction	ko04530	8	300	0.967836	1
Dilated cardiomyopathy	ko05414	5	212	0.967993	1
Platelet activation	ko04611	9	330	0.96915	1
Signaling pathways regulating pluripotency of stem cells	ko04550	7	273	0.969298	1
Estrogen signaling pathway	ko04915	5	221	0.97553	1
Prostate cancer	ko05215	4	190	0.97605	1
Sphingolipid signaling pathway	ko04071	6	256	0.978408	1
Long-term depression	ko04730	3	161	0.97935	1
Hippo signaling pathway	ko04390	7	288	0.979526	1
Rap1 signaling pathway	ko04015	13	467	0.982989	1
Bacterial invasion of epithelial cells	ko05100	3	168	0.983888	1
Cholinergic synapse	ko04725	5	242	0.987166	1
Axon guidance	ko04360	8	335	0.987172	1
mRNA surveillance pathway	ko03015	2	137	0.987176	1
Adherens junction	ko04520	4	212	0.988384	1
Dopaminergic synapse	ko04728	6	284	0.990542	1
Colorectal cancer	ko05210	2	147	0.991393	1
Fc gamma R-mediated phagocytosis	ko04666	3	190	0.992733	1
Long-term potentiation	ko04720	3	191	0.992995	1
Alcoholism	ko05034	3	192	0.993248	1
Ubiquitin mediated proteolysis	ko04120	3	194	0.993727	1
cGMP-PKG signaling pathway	ko04022	9	396	0.994478	1
Lysosome	ko04142	2	161	0.995104	1
Regulation of actin cytoskeleton	ko04810	9	401	0.995192	1
Circadian entrainment	ko04713	5	274	0.995408	1
Phosphatidylinositol signaling system	ko04070	2	163	0.995486	1
Cell cycle - yeast	ko04111	1	117	0.995535	1
Spliceosome	ko03040	2	178	0.997552	1
Inositol phosphate metabolism	ko00562	1	132	0.997758	1
Progesterone-mediated oocyte maturation	ko04914	2	186	0.998238	1
RNA transport	ko03013	3	230	0.998377	1
Glutamatergic synapse	ko04724	4	277	0.998801	1
Calcium signaling pathway	ko04020	7	408	0.999454	1
Vascular smooth muscle contraction	ko04270	3	263	0.999547	1
Oocyte meiosis	ko04114	2	225	0.999652	1
Alzheimer's disease	ko05010	4	313	0.999681	1
Protein processing in endoplasmic reticulum	ko04141	2	273	0.999955	1
Cell cycle	ko04110	1	226	0.99997	1
Huntington's disease	ko05016	1	326	1	1
