# Supplementary material for: Dataset on differential gene expression analysis for splenic transcriptome profiling and the transcripts related to six immune pathways in grass carp
Source: Data Brief. 2016 Dec 29;10:598–600. doi: 10.1016/j.dib.2016.12.048 (PMC5226849; doi:10.1016/j.dib.2016.12.048)
Supplement: Supplementary file 6 — Supplementary material [file mmc5.xlsx]

## Sheet: Sheet1
File 5. Information of the transcripts identified as homologous to molecules involved in the T-cell receptor signaling pathway.
KEGG_Gene	Unigene	Transcript	Length	NR_Hit-Name	NR_Description	NR_E-Value	NR_Simil
TCRα（TRAV)	c64977_g2	c64977_g2_i1	280	gi|134054508|emb|CAM73248.1|	unnamed protein product [Danio rerio]	5e-23	0.77
	c41695_g1	c41695_g1_i1	440	gi|23264051|gb|AAN15760.1|	T-cell receptor beta chain [Oncorhynchus mykiss]	2e-21	0.61
	c41695_g1	c41695_g1_i2	372	gi|23264051|gb|AAN15760.1|	T-cell receptor beta chain [Oncorhynchus mykiss]	2e-18	0.63
	c47550_g1	c47550_g1_i1	428	gi|1079695|gb|AAA99773.1|	T-cell antigen receptor beta [Ictalurus punctatus]	4e-25	0.66
	c63752_g1	c63752_g1_i1	506	gi|148614117|gb|ABQ96287.1|	immunoglobulin light chain [Danio rerio]	2e-39	0.85
	c63752_g1	c63752_g1_i10	780	gi|148614117|gb|ABQ96287.1|	immunoglobulin light chain [Danio rerio]	6e-44	0.91
	c63752_g1	c63752_g1_i11	812	gi|148614117|gb|ABQ96287.1|	immunoglobulin light chain [Danio rerio]	0	0.86
	c63752_g1	c63752_g1_i2	792	gi|148614117|gb|ABQ96287.1|	immunoglobulin light chain [Danio rerio]	0	0.86
	c63752_g1	c63752_g1_i5	1153	gi|148614117|gb|ABQ96287.1|	immunoglobulin light chain [Danio rerio]	1e-38	0.85
	c63752_g1	c63752_g1_i8	920	gi|148614117|gb|ABQ96287.1|	immunoglobulin light chain [Danio rerio]	9e-44	0.91
	c63752_g1	c63752_g1_i9	932	gi|148614117|gb|ABQ96287.1|	immunoglobulin light chain [Danio rerio]	0	0.86
	c64119_g6	c64119_g6_i1	3012	gi|18077839|gb|AAL58477.1|	T-cell receptor beta 2 [Ictalurus punctatus]	1e-37	0.71
	c64119_g6	c64119_g6_i3	2958	gi|18077839|gb|AAL58477.1|	T-cell receptor beta 2 [Ictalurus punctatus]	1e-37	0.71
	c64218_g8	c64218_g8_i1	1475	gi|545604986|gb|AGW43287.1|	T cell receptor beta chain, partial [Ctenopharyngodon idella]	0	0.99
	c64218_g8	c64218_g8_i2	1249	gi|545604986|gb|AGW43287.1|	T cell receptor beta chain, partial [Ctenopharyngodon idella]	0	0.99
CD3E	c57257_g1	c57257_g1_i1	1064	gi|304434751|ref|NP_001182103.1|	CD3epsilon precursor [Oncorhynchus mykiss]	2e-16	0.55
CD3Z	c60922_g1	c60922_g1_i1	1026	gi|153945832|ref|NP_001093627.1|	CD247 molecule precursor [Danio CD247 antigen [Danio rerio]	5e-35	0.71
CD4	c65239_g2	c65239_g2_i4	2370	gi|255709622|gb|ACU30713.1|	CD4-like protein [Ctenopharyngodon idella]	0	0.99
CD8A	c57025_g1	c57025_g1_i1	825	gi|255709618|gb|ACU30711.1|	CD8 alpha chain [Ctenopharyngodon idella]	0	0.98
CD8A	c57025_g1	c57025_g1_i2	1588	gi|255709618|gb|ACU30711.1|	CD8 alpha chain [Ctenopharyngodon idella]	0	1
CD8B	c58760_g1	c58760_g1_i1	1332	gi|255709620|gb|ACU30712.1|	CD8 beta chain [Ctenopharyngodon idella]	0	1
CD8B	c58760_g1	c58760_g1_i3	822	gi|255709620|gb|ACU30712.1|	CD8 beta chain [Ctenopharyngodon idella]	1e-38	0.99
CD8B	c58760_g1	c58760_g1_i4	1047	gi|255709620|gb|ACU30712.1|	CD8 beta chain [Ctenopharyngodon idella]	0	0.98
CD8B	c58760_g1	c58760_g1_i5	1626	gi|255709620|gb|ACU30712.1|	CD8 beta chain [Ctenopharyngodon idella]	0	1
CD45(PTPRC)	c57784_g1	c57784_g1_i1	2053	gi|641949385|emb|CDR10337.1|	unnamed protein product [Oncorhynchus mykiss]	0	0.79
CD45(PTPRC)	c63012_g1	c63012_g1_i1	3783	gi|82221977|sp|Q9IBD8.1|PTPRC_CYPCA	RecName: Full=Receptor-type tyrosine-protein phosphatase C; AltName: Full=Leukocyte common antigen; AltName: CD_antigen=CD45; Flags: Precursor [Cyprinus carpio]	0	0.81
CD45(PTPRC)	c63012_g1	c63012_g1_i2	3726	gi|82221977|sp|Q9IBD8.1|PTPRC_CYPCA	RecName: Full=Receptor-type tyrosine-protein phosphatase C; AltName: Full=Leukocyte common antigen; AltName: CD_antigen=CD45; Flags: Precursor [Cyprinus carpio]	0	0.84
CD45(PTPRC)	c63012_g1	c63012_g1_i3	3687	gi|82221977|sp|Q9IBD8.1|PTPRC_CYPCA	RecName: Full=Receptor-type tyrosine-protein phosphatase C; AltName: Full=Leukocyte common antigen; AltName: CD_antigen=CD45; Flags: Precursor [Cyprinus carpio]	0	0.81
CD45(PTPRC)	c63012_g1	c63012_g1_i4	3801	gi|82221977|sp|Q9IBD8.1|PTPRC_CYPCA	RecName: Full=Receptor-type tyrosine-protein phosphatase C; AltName: Full=Leukocyte common antigen; AltName: CD_antigen=CD45; Flags: Precursor [Cyprinus carpio]	0	0.8
CD45(PTPRC)	c63012_g1	c63012_g1_i5	3822	gi|82221977|sp|Q9IBD8.1|PTPRC_CYPCA	RecName: Full=Receptor-type tyrosine-protein phosphatase C; AltName: Full=Leukocyte common antigen; AltName: CD_antigen=CD45; Flags: Precursor [Cyprinus carpio]	0	0.84
CD45(PTPRC)	c66133_g4	c66133_g4_i1	2272	gi|34392575|dbj|BAC82619.1|	pol-like protein [Danio rerio]	0	0.55
CD45(PTPRC)	c66136_g2	c66136_g2_i6	1983	gi|642125774|emb|CDQ61290.1|	unnamed protein product [Oncorhynchus mykiss]	2e-35	0.65
LCK	c51722_g1	c51722_g1_i1	1480	gi|145586946|dbj|BAF56886.1|	lymphocyte-specific protein tyrosine kinase [Carassius auratus langsdorfii]	0	0.98
LCK	c51722_g2	c51722_g2_i1	1016	gi|145586944|dbj|BAF56885.1|	lymphocyte-specific protein tyrosine kinase [Carassius auratus langsdorfii]	0	0.98
FYN	c62748_g9	c62748_g9_i1	7673	gi|348531072|ref|XP_003453034.1|	PREDICTED: tyrosine-protein kinase Fyn-like isoformX2 [Oreochromis niloticus]	0	0.96
FYN	c88687_g1	c88687_g1_i1	410	gi|61652774|gb|AAX47959.1|	Fyn Kinase [Danio rerio]	0	1
ZAP70	c44429_g1	c44429_g1_i1	2544	gi|66472572|ref|NP_001018425.1|	tyrosine-protein kinase ZAP-70 [Danio rerio]	0	0.95
ZAP70	c44429_g1	c44429_g1_i2	2820	gi|66472572|ref|NP_001018425.1|	tyrosine-protein kinase ZAP-70 [Danio rerio]	0	0.95
SLP-76(LCP2)	c51254_g1	c51254_g1_i1	3236	gi|528500292|ref|XP_001343678.3|	PREDICTED: lymphocyte cytosolic protein 2 [Danio rerio]	0	0.84
SLP-76(LCP2)	c65902_g1	c65902_g1_i1	1917	gi|528514066|ref|XP_005161348.1|	PREDICTED: lymphocyte cytosolic protein 2 isoform X3 [Danio rerio]	0	0.87
LAT	c56578_g1	c56578_g1_i3	1382	gi|528473425|ref|XP_005163848.1|	PREDICTED: linker for activation of T cells isoform X1 [Danio rerio]	0	0.73
LAT	c56578_g1	c56578_g1_i4	1106	gi|528473425|ref|XP_005163848.1|	PREDICTED: linker for activation of T cells isoform X1 [Danio rerio]	0	0.73
ITK(TEC)	c60101_g4	c60101_g4_i1	3353	gi|168229196|ref|NP_001108215.1|	tyrosine-protein kinase Tec [Danio rerio]	0	0.95
ITK(TEC)	c60101_g4	c60101_g4_i2	3073	gi|168229196|ref|NP_001108215.1|	tyrosine-protein kinase Tec [Danio rerio]	0	0.94
ITK	c63922_g1	c63922_g1_i1	1842	gi|18858911|ref|NP_571179.1|	tyrosine-protein kinase ITK/TSK [Danio rerio]	0	0.96
ITK	c63922_g1	c63922_g1_i2	1932	gi|18858911|ref|NP_571179.1|	tyrosine-protein kinase ITK/TSK [Danio rerio]	0	0.97
ITK	c63922_g1	c63922_g1_i3	2124	gi|18858911|ref|NP_571179.1|	tyrosine-protein kinase ITK/TSK [Danio rerio]	0	0.95
NCK	c43698_g1	c43698_g1_i1	382	gi|41055894|ref|NP_957291.1|	NCK adaptor protein 2a [Danio rerio]	0	1
NCK	c57813_g1	c57813_g1_i1	3256	gi|292627413|ref|XP_002666641.1|	PREDICTED: cytoplasmic protein NCK1 isoform X1 [Danio rerio]	0	0.99
NCK	c57813_g1	c57813_g1_i2	3564	gi|292627413|ref|XP_002666641.1|	PREDICTED: cytoplasmic protein NCK1 isoform X1 [Danio rerio]	0	0.99
NCK	c57813_g1	c57813_g1_i3	3310	gi|528519201|ref|XP_005162581.1|	PREDICTED: cytoplasmic protein NCK1 isoform X5 [Danio rerio]	0	0.99
NCK	c57813_g2	c57813_g2_i1	1754	gi|326664891|ref|XP_693006.3|	PREDICTED: cytoplasmic protein NCK1 [Danio rerio]	0	0.92
NCK	c60349_g1	c60349_g1_i1	1315	gi|41055894|ref|NP_957291.1|	NCK adaptor protein 2a [Danio rerio]	0	0.96
NCK	c60592_g1	c60592_g1_i1	2198	gi|309243107|ref|NP_001003492.2|	cytoplasmic protein NCK2 [Danio Zgc:92024 [Danio rerio]	0	0.98
NCK	c60592_g1	c60592_g1_i2	2072	gi|309243107|ref|NP_001003492.2|	cytoplasmic protein NCK2 [Danio Zgc:92024 [Danio rerio]	0	0.98
VAV	c101354_g1	c101354_g1_i1	349	gi|617430585|ref|XP_007561672.1|	PREDICTED: guanine nucleotide exchange factor VAV2 isoform X1 [Poecilia formosa]	1e-08	0.85
	c52767_g1	c52767_g1_i1	3377	gi|657573969|ref|XP_008290672.1|	PREDICTED: proto-oncogene vav isoform X1 [Stegastes partitus]	0	0.87
	c61798_g1	c61798_g1_i1	3011	gi|597780848|ref|XP_007254007.1|	PREDICTED: guanine nucleotide exchange factor VAV2 isoform X6 [Astyanax mexicanus]	0	0.96
	c61798_g1	c61798_g1_i2	3855	gi|597780852|ref|XP_007254009.1|	PREDICTED: guanine nucleotide exchange factor VAV2 isoform X8 [Astyanax mexicanus]	0	0.97
	c61798_g1	c61798_g1_i3	3870	gi|597780848|ref|XP_007254007.1|	PREDICTED: guanine nucleotide exchange factor VAV2 isoform X6 [Astyanax mexicanus]	0	0.96
	c61798_g1	c61798_g1_i4	605	gi|528513863|ref|XP_002666022.2|	PREDICTED: guanine nucleotide exchange factor VAV2 [Danio rerio]	0	1
	c64858_g3	c64858_g3_i1	1333	gi|528470604|ref|XP_005163380.1|	PREDICTED: guanine nucleotide exchange factor VAV3 isoform X1 [Danio rerio]	0	0.95
	c64858_g3	c64858_g3_i2	2778	gi|187607866|ref|NP_001119865.1|	guanine nucleotide exchange factor VAV3 [Danio rerio]	0	0.95
	c64858_g3	c64858_g3_i3	2697	gi|187607866|ref|NP_001119865.1|	guanine nucleotide exchange factor VAV3 [Danio rerio]	0	0.95
	c64858_g3	c64858_g3_i4	1479	gi|528470604|ref|XP_005163380.1|	PREDICTED: guanine nucleotide exchange factor VAV3 isoform X1 [Danio rerio]	0	0.95
	c64858_g3	c64858_g3_i5	2732	gi|187607866|ref|NP_001119865.1|	guanine nucleotide exchange factor VAV3 [Danio rerio]	0	0.95
	c64858_g3	c64858_g3_i6	1165	gi|528470604|ref|XP_005163380.1|	PREDICTED: guanine nucleotide exchange factor VAV3 isoform X1 [Danio rerio]	0	0.93
	c64858_g3	c64858_g3_i7	847	gi|548353988|ref|XP_005729226.1|	PREDICTED: guanine nucleotide exchange factor VAV3-like [Pundamilia nyererei]	4e-12	0.85
	c64858_g3	c64858_g3_i8	2826	gi|187607866|ref|NP_001119865.1|	guanine nucleotide exchange factor VAV3 [Danio rerio]	0	0.95
	c64858_g3	c64858_g3_i9	2807	gi|187607866|ref|NP_001119865.1|	guanine nucleotide exchange factor VAV3 [Danio rerio]	0	0.95
	c64858_g8	c64858_g8_i1	1334	gi|528470604|ref|XP_005163380.1|	PREDICTED: guanine nucleotide exchange factor VAV3 isoform X1 [Danio rerio]	0	0.97
	c65877_g2	c65877_g2_i1	3966	gi|187607866|ref|NP_001119865.1|	guanine nucleotide exchange factor VAV3 [Danio rerio]	0	0.82
	c65877_g2	c65877_g2_i2	3987	gi|632940755|ref|XP_007885487.1|	PREDICTED: guanine nucleotide exchange factor VAV3 [Callorhinchus milii]	0	0.84
GADS(GRAP2)	c31694_g1	c31694_g1_i1	1194	gi|41053425|ref|NP_956972.1|	GRB2-related adaptor protein 2b [Danio rerio]	0	0.91
GADS(GRAP2)	c31694_g1	c31694_g1_i2	1120	gi|41053425|ref|NP_956972.1|	GRB2-related adaptor protein 2b [Danio rerio]	0	0.89
GADS(GRAP2)	c63365_g3	c63365_g3_i3	1779	gi|62955485|ref|NP_001017756.1|	GRB2-related adaptor protein 2 [Danio rerio]	0	0.96
GADS(GRAP2)	c63365_g3	c63365_g3_i7	3049	gi|62955485|ref|NP_001017756.1|	GRB2-related adaptor protein 2 [Danio rerio]	0	0.96
GRB2	c54803_g1	c54803_g1_i1	2621	gi|54261769|ref|NP_998200.1|	growth factor receptor-bound protein 2 [Danio rerio]	0	1
GRB2	c59355_g3	c59355_g3_i1	882	gi|2554819|pdb|4GBQ|A	Chain A, Solution Nmr Structure Of The Grb2 N-Terminal Sh3 Domain Complexed With A Ten-Residue Peptide Derived From Sos Direct Refinement Against Noes, J-Couplings, And 1h And 1	4e-27	0.96
GRB2	c59355_g3	c59355_g3_i2	1792	gi|56090176|ref|NP_001007770.1|	growth factor receptor-bound protein 2a [Danio rerio]	0	1
PAK1	c10272_g1	c10272_g1_i1	460	gi|344248173|gb|EGW04277.1|	Serine/threonine-protein kinase PAK 1 [Cricetulus griseus]	3e-30	0.97
PAK1	c10272_g1	c10272_g1_i2	371	gi|41351169|gb|AAH65603.1|	P21/Cdc42/Rac1-activated kinase 1 [Danio rerio]	1e-45	1
PAK1	c13932_g1	c13932_g1_i1	1208	gi|499050073|ref|XP_004575565.1|	PREDICTED: serine/threonine-protein kinase PAK 1-like isoform X2 [Maylandia PREDICTED: serine/threonine-protein kinase PAK 1-l	0	0.87
PAK2	c55484_g1	c55484_g1_i1	2735	gi|583990051|ref|XP_006790222.1|	PREDICTED: serine/threonine-protein kinase PAK 2-like [Neolamprologus brichardi]	0	0.92
PAK2	c55484_g1	c55484_g1_i2	2997	gi|583990051|ref|XP_006790222.1|	PREDICTED: serine/threonine-protein kinase PAK 2-like [Neolamprologus brichardi]	0	0.92
PAK2	c55484_g1	c55484_g1_i3	2848	gi|583990051|ref|XP_006790222.1|	PREDICTED: serine/threonine-protein kinase PAK 2-like [Neolamprologus brichardi]	0	0.92
PAK2	c55484_g1	c55484_g1_i4	3019	gi|583990051|ref|XP_006790222.1|	PREDICTED: serine/threonine-protein kinase PAK 2-like [Neolamprologus brichardi]	0	0.92
PAK2	c64831_g1	c64831_g1_i1	4839	gi|26984581|emb|CAD59176.1|	novel protein similar to human p21 (CDKN1A)-activated kinase 2 (PAK2) [Danio rerio]	0	0.99
PAK3	c84658_g1	c84658_g1_i1	227	gi|499026571|ref|XP_004564027.1|	PREDICTED: serine/threonine-protein kinase PAK 3-like isoform X1 [Maylandia PREDICTED: serine/threonine-protein kinase PAK 3-l	1e-29	0.93
PAK3	c88798_g1	c88798_g1_i1	236	gi|641981816|emb|CDQ99693.1|	unnamed protein product, partial [Oncorhynchus mykiss]	2e-33	0.95
PAK3	c9135_g1	c9135_g1_i1	591	gi|551502849|ref|XP_005802967.1|	PREDICTED: serine/threonine-protein kinase PAK 3-like [Xiphophorus maculatus]	0	0.98
PAK4	c61796_g1	c61796_g1_i1	2696	gi|50345106|ref|NP_001002222.1|	serine/threonine-protein kinase PAK 4 [Danio rerio]	0	0.94
RhoCdc42(RHOA)	c35129_g1	c35129_g1_i1	416	gi|642109725|emb|CDQ71740.1|	unnamed protein product [Oncorhynchus mykiss]	0	0.92
RhoCdc42(RHOA)	c43375_g2	c43375_g2_i1	1561	gi|55742583|ref|NP_998302.1|	ras homolog gene family, member A [Danio rerio]	0	1
RhoCdc42(RHOA)	c50658_g1	c50658_g1_i1	1560	gi|56118288|ref|NP_997914.2|	small GTPase RhoA [Danio rerio]	0	0.99
RhoCdc42(RHOA)	c50866_g1	c50866_g1_i1	1067	gi|50539958|ref|NP_001002445.1|	ras homolog gene family, member Ad [Danio rerio]	0	0.99
RhoCdc42(RHOA)	c50866_g2	c50866_g2_i1	500	gi|113679495|ref|NP_001038815.1|	transforming protein RhoA [Danio rerio]	1e-41	1
RhoCdc42(RHOA)	c53180_g3	c53180_g3_i1	355	gi|213511582|ref|NP_001135279.1|	Rho-related GTP-binding protein RhoB [Salmo salar]	3e-40	0.99
RhoCdc42(RHOA)	c63560_g9	c63560_g9_i1	1922	gi|47087003|ref|NP_998515.1|	ras homolog gene family, member Ac [Danio rerio]	0	0.99
RhoCdc42(RHOA)	c63560_g9	c63560_g9_i2	1788	gi|642109725|emb|CDQ71740.1|	unnamed protein product [Oncorhynchus mykiss]	0	0.9
DLG1	c63027_g1	c63027_g1_i1	4899	gi|528470159|ref|XP_005163732.1|	PREDICTED: discs, large (Drosophila) homolog 1, like isoform X9 [Danio rerio]	0	0.99
DLG1	c63027_g2	c63027_g2_i1	363	gi|537185586|gb|ERE76422.1|	putative disks large isoform 1 [Cricetulus griseus]	2e-07	0.9
DLG1	c65405_g10	c65405_g10_i1	528	gi|528482432|ref|XP_005165973.1|	PREDICTED: disks large homolog 1 isoform X19 [Danio rerio]	0	0.99
DLG1	c65405_g12	c65405_g12_i1	2982	gi|528482398|ref|XP_005165956.1|	PREDICTED: disks large homolog 1 isoform X2 [Danio rerio]	0	0.97
DLG1	c65405_g12	c65405_g12_i2	3046	gi|528482402|ref|XP_005165958.1|	PREDICTED: disks large homolog 1 isoform X4 [Danio rerio]	0	0.96
DLG1	c65405_g12	c65405_g12_i3	3500	gi|528482402|ref|XP_005165958.1|	PREDICTED: disks large homolog 1 isoform X4 [Danio rerio]	0	0.96
DLG1	c65405_g12	c65405_g12_i4	2866	gi|528482410|ref|XP_005165962.1|	PREDICTED: disks large homolog 1 isoform X8 [Danio rerio]	0	0.97
DLG1	c65405_g12	c65405_g12_i5	429	gi|597768978|ref|XP_007248313.1|	PREDICTED: disks large homolog 1-like isoform X6 [Astyanax mexicanus]	9e-38	0.98
DLG1	c65405_g12	c65405_g12_i6	2938	gi|528482398|ref|XP_005165956.1|	PREDICTED: disks large homolog 1 isoform X2 [Danio rerio]	0	0.96
DLG1	c65405_g12	c65405_g12_i7	2947	gi|528482400|ref|XP_005165957.1|	PREDICTED: disks large homolog 1 isoform X3 [Danio rerio]	0	0.97
DLG1	c65405_g12	c65405_g12_i8	3392	gi|528482398|ref|XP_005165956.1|	PREDICTED: disks large homolog 1 isoform X2 [Danio rerio]	0	0.97
P38	c39144_g1	c39144_g1_i1	573	gi|189522202|ref|XP_001337833.2|	PREDICTED: mitogen-activated protein kinase 13 [Danio rerio]	1e-36	0.99
P38	c39144_g2	c39144_g2_i1	598	gi|189522202|ref|XP_001337833.2|	PREDICTED: mitogen-activated protein kinase 13 [Danio rerio]	2e-14	1
P38	c47768_g1	c47768_g1_i1	1270	gi|30315976|sp|O42376.1|MK12_DANRE	RecName: Full=Mitogen-activated protein kinase 12; Short=MAP kinase 12; Short=MAPK 12; AltName: Full=Stress-activated protein kinase 3 [Danio rerio]	0	0.96
P38	c47768_g1	c47768_g1_i2	1130	gi|499040430|ref|XP_004570840.1|	PREDICTED: mitogen-activated protein kinase 12-like isoform X1 [Maylandia zebra]	0	0.85
P38	c53701_g1	c53701_g1_i1	1506	gi|50344844|ref|NP_001002095.1|	mitogen-activated protein kinase 11 [Danio rerio]	0	1
P38	c53701_g1	c53701_g1_i2	1491	gi|50344844|ref|NP_001002095.1|	mitogen-activated protein kinase 11 [Danio rerio]	0	1
P38	c59975_g2	c59975_g2_i1	2360	gi|113677642|ref|NP_001038306.1|	mitogen-activated protein kinase 12 [Danio rerio]	0	0.98
P38	c64465_g7	c64465_g7_i1	1513	gi|26396333|sp|Q9I958.1|MK14B_CYPCA	RecName: Full=Mitogen-activated protein kinase 14B; Short=MAP kinase 14B; Short=MAPK 14B; AltName: Full=Mitogen-activated protein kinase p38b; Short=MAP kinase p38	6e-37	1
P38	c64465_g7	c64465_g7_i10	1677	gi|317418855|emb|CBN80893.1|	Mitogen-activated protein kinase 14a [Dicentrarchus labrax]	0	0.99
P38	c64465_g7	c64465_g7_i11	2128	gi|597767899|ref|XP_007247791.1|	PREDICTED: mitogen-activated protein kinase 14A-like isoform X2 [Astyanax mexicanus]	0	0.98
P38	c64465_g7	c64465_g7_i2	1475	gi|2499602|sp|Q90336.1|MK14A_CYPCA	RecName: Full=Mitogen-activated protein kinase 14A; Short=MAP kinase 14A; Short=MAPK 14A; AltName: Full=Mitogen-activated protein kinase p38a; Short=MAP kinase p38a	0	0.99
P38	c64465_g7	c64465_g7_i3	2966	gi|2499602|sp|Q90336.1|MK14A_CYPCA	RecName: Full=Mitogen-activated protein kinase 14A; Short=MAP kinase 14A; Short=MAPK 14A; AltName: Full=Mitogen-activated protein kinase p38a; Short=MAP kinase p38a	0	0.99
P38	c64465_g7	c64465_g7_i4	2076	gi|2499602|sp|Q90336.1|MK14A_CYPCA	RecName: Full=Mitogen-activated protein kinase 14A; Short=MAP kinase 14A; Short=MAPK 14A; AltName: Full=Mitogen-activated protein kinase p38a; Short=MAP kinase p38a	0	0.99
P38	c64465_g7	c64465_g7_i5	2742	gi|2499602|sp|Q90336.1|MK14A_CYPCA	RecName: Full=Mitogen-activated protein kinase 14A; Short=MAP kinase 14A; Short=MAPK 14A; AltName: Full=Mitogen-activated protein kinase p38a; Short=MAP kinase p38a	0	0.98
P38	c64465_g7	c64465_g7_i6	2997	gi|2499602|sp|Q90336.1|MK14A_CYPCA	RecName: Full=Mitogen-activated protein kinase 14A; Short=MAP kinase 14A; Short=MAPK 14A; AltName: Full=Mitogen-activated protein kinase p38a; Short=MAP kinase p38a	0	1
	c64465_g7	c64465_g7_i7	2335	gi|573880567|ref|XP_006628487.1|	PREDICTED: mitogen-activated protein kinase 14A-like isoform X1 [Lepisosteus oculatus]	0	0.99
	c64465_g7	c64465_g7_i8	1586	gi|2499602|sp|Q90336.1|MK14A_CYPCA	RecName: Full=Mitogen-activated protein kinase 14A; Short=MAP kinase 14A; Short=MAPK 14A; AltName: Full=Mitogen-activated protein kinase p38a; Short=MAP kinase p38a	0	0.98
	c64465_g7	c64465_g7_i9	1238	gi|597767899|ref|XP_007247791.1|	PREDICTED: mitogen-activated protein kinase 14A-like isoform X2 [Astyanax mexicanus]	0	0.99
	c110885_g1	c110885_g1_i1	843	gi|573880567|ref|XP_006628487.1|	PREDICTED: mitogen-activated protein kinase 14A-like isoform X1 [Lepisosteus oculatus]	0	0.99
PLC-γ1(PLCG1)	c64145_g1	c64145_g1_i1	5938	gi|35903054|ref|NP_919388.1|	1-phosphatidylinositol-4,5-bisphosphate phosphodiesterase gamma-1 [Danio rerio]	0	0.98
CaN(PPP3C)	c14603_g1	c14603_g1_i1	1161	gi|309951092|ref|NP_001185479.1|	protein phosphatase 3, catalytic subunit, alpha isozyme [Danio rerio]	0	0.99
CaN(PPP3C)	c14603_g1	c14603_g1_i2	1225	gi|309951092|ref|NP_001185479.1|	protein phosphatase 3, catalytic subunit, alpha isozyme [Danio rerio]	0	0.99
CaN(PPP3C)	c44242_g2	c44242_g2_i1	1964	gi|657584180|ref|XP_008296231.1|	PREDICTED: serine/threonine-protein phosphatase 2B catalytic subunit alpha isoform isoform X2 [Stegastes partitus]	0	0.99
CaN(PPP3C)	c44242_g2	c44242_g2_i2	1249	gi|657584180|ref|XP_008296231.1|	PREDICTED: serine/threonine-protein phosphatase 2B catalytic subunit alpha isoform isoform X2 [Stegastes partitus]	0	0.99
CaN(PPP3C)	c50965_g1	c50965_g1_i1	3912	gi|262231813|ref|NP_001160100.1|	protein phosphatase 3, catalytic subunit, gamma isoform-like [Danio rerio]	0	0.99
CaN(PPP3C)	c50965_g2	c50965_g2_i1	4673	gi|528491964|ref|XP_005155370.1|	PREDICTED: protein phosphatase 3, catalytic subunit, gamma isoform isoform X1 [Danio rerio]	0	0.99
CaN(PPP3C)	c52428_g2	c52428_g2_i1	1473	gi|62955685|ref|NP_001017856.1|	serine/threonine-protein phosphatase 2B catalytic subunit alpha [Danio rerio]	1e-24	1
CaN(PPP3C)	c52428_g2	c52428_g2_i2	1656	gi|62955685|ref|NP_001017856.1|	serine/threonine-protein phosphatase 2B catalytic subunit alpha [Danio rerio]	0	0.99
CaN(PPP3C)	c52428_g2	c52428_g2_i3	1608	gi|528513963|ref|XP_005161416.1|	PREDICTED: protein phosphatase 3, catalytic subunit, alpha isozyme isoform X1 [Danio rerio]	0	0.98
CaN(PPP3C)	c52428_g2	c52428_g2_i4	1999	gi|62955685|ref|NP_001017856.1|	serine/threonine-protein phosphatase 2B catalytic subunit alpha [Danio rerio]	0	0.98
CaN(PPP3C)	c56251_g1	c56251_g1_i1	1069	gi|62955685|ref|NP_001017856.1|	serine/threonine-protein phosphatase 2B catalytic subunit alpha [Danio rerio]	0	1
CaN(PPP3C)	c56251_g1	c56251_g1_i2	1506	gi|432897321|ref|XP_004076414.1|	PREDICTED: serine/threonine-protein phosphatase 2B catalytic subunit alpha isoform-like [Oryzias latipes]	0	0.99
CaN(PPP3R)	c35958_g2	c35958_g2_i1	890	gi|562844810|ref|XP_006151360.1|	PREDICTED: calcineurin subunit B type 1 isoform X1 [Tupaia chinensis]	0	0.99
CaN(PPP3R)	c5946_g1	c5946_g1_i1	1177	gi|667286204|ref|XP_008576064.1|	PREDICTED: LOW QUALITY PROTEIN: calcineurin subunit B type 1 [Galeopterus variegatus]	0	0.95
NFAT(NFATC1)	c48770_g1	c48770_g1_i1	1187	gi|113675854|ref|NP_001038624.1|	nuclear factor of activated T-cells, cytoplasmic 1 [Danio rerio]	5e-30	1
NFAT(NFATC1)	c48770_g1	c48770_g1_i2	1959	gi|113675854|ref|NP_001038624.1|	nuclear factor of activated T-cells, cytoplasmic 1 [Danio rerio]	0	0.94
NFAT(NFATC1)	c48770_g1	c48770_g1_i3	1320	gi|113675854|ref|NP_001038624.1|	nuclear factor of activated T-cells, cytoplasmic 1 [Danio rerio]	0	0.97
NFAT(NFATC1)	c48770_g2	c48770_g2_i1	1979	gi|113675854|ref|NP_001038624.1|	nuclear factor of activated T-cells, cytoplasmic 1 [Danio rerio]	0	0.98
NFAT(NFATC1)	c48770_g2	c48770_g2_i2	1931	gi|113675854|ref|NP_001038624.1|	nuclear factor of activated T-cells, cytoplasmic 1 [Danio rerio]	0	0.98
NFAT(NFATC1)	c55235_g1	c55235_g1_i1	2775	gi|528483534|ref|XP_700591.6|	PREDICTED: nuclear factor of activated T-cells, cytoplasmic 2-like [Danio rerio]	0	0.85
NFAT(NFATC1)	c55235_g1	c55235_g1_i2	3137	gi|528483534|ref|XP_700591.6|	PREDICTED: nuclear factor of activated T-cells, cytoplasmic 2-like [Danio rerio]	0	0.85
NFAT(NFATC2)	c53955_g1	c53955_g1_i1	4259	gi|528518647|ref|XP_003201273.2|	PREDICTED: nuclear factor of activated T-cells, cytoplasmic 2-like [Danio rerio]	0	0.9
NFAT(NFATC3)	c64113_g1	c64113_g1_i1	1181	gi|189521394|ref|XP_690273.3|	PREDICTED: nuclear factor of activated T-cells, cytoplasmic 3 [Danio rerio]	0	0.97
NFAT(NFATC3)	c64113_g4	c64113_g4_i1	1669	gi|189521394|ref|XP_690273.3|	PREDICTED: nuclear factor of activated T-cells, cytoplasmic 3 [Danio rerio]	0	0.96
NFAT(NFATC3)	c64113_g4	c64113_g4_i2	1543	gi|189521394|ref|XP_690273.3|	PREDICTED: nuclear factor of activated T-cells, cytoplasmic 3 [Danio rerio]	0	0.96
NFAT(NFATC3)	c64113_g7	c64113_g7_i1	1098	gi|189521394|ref|XP_690273.3|	PREDICTED: nuclear factor of activated T-cells, cytoplasmic 3 [Danio rerio]	0	0.96
NFAT(NFATC3)	c64113_g7	c64113_g7_i2	666	gi|47217852|emb|CAG02345.1|	unnamed protein product [Tetraodon nigroviridis]	2e-10	0.94
NFAT(NFATC3)	c64113_g9	c64113_g9_i1	703	gi|189521394|ref|XP_690273.3|	PREDICTED: nuclear factor of activated T-cells, cytoplasmic 3 [Danio rerio]	0	0.95
NFAT(NFATC3)	c65675_g4	c65675_g4_i1	3156	gi|597731771|ref|XP_007228246.1|	PREDICTED: nuclear factor of activated T-cells, cytoplasmic 3-like isoform X2 [Astyanax mexicanus]	0	0.67
NFAT(NFATC3)	c65675_g4	c65675_g4_i2	4010	gi|189537831|ref|XP_001921767.1|	PREDICTED: nuclear factor of activated T-cells, cytoplasmic 3-like [Danio rerio]	0	0.91
NFAT(NFATC3)	c65675_g4	c65675_g4_i3	2300	gi|189537831|ref|XP_001921767.1|	PREDICTED: nuclear factor of activated T-cells, cytoplasmic 3-like [Danio rerio]	0	0.9
NFAT(NFATC3)	c65675_g4	c65675_g4_i4	3411	gi|597731771|ref|XP_007228246.1|	PREDICTED: nuclear factor of activated T-cells, cytoplasmic 3-like isoform X2 [Astyanax mexicanus]	0	0.6
SOS	c54438_g1	c54438_g1_i1	4788	gi|528498570|ref|XP_005157084.1|	PREDICTED: son of sevenless homolog 2 isoform X1 [Danio rerio]	0	0.96
SOS	c64562_g3	c64562_g3_i1	5718	gi|573901749|ref|XP_006638600.1|	PREDICTED: son of sevenless homolog 1-like isoform X2 [Lepisosteus oculatus]	0	0.92
SOS	c64562_g3	c64562_g3_i2	4625	gi|573901749|ref|XP_006638600.1|	PREDICTED: son of sevenless homolog 1-like isoform X2 [Lepisosteus oculatus]	0	0.9
RASGRP1	c63572_g2	c63572_g2_i10	6702	gi|113678177|ref|NP_001038327.1|	RAS guanyl-releasing protein 1 [Danio rerio]	0	0.95
RASGRP1	c63572_g2	c63572_g2_i11	6981	gi|113678177|ref|NP_001038327.1|	RAS guanyl-releasing protein 1 [Danio rerio]	0	0.95
RASGRP1	c63572_g2	c63572_g2_i4	7259	gi|113678177|ref|NP_001038327.1|	RAS guanyl-releasing protein 1 [Danio rerio]	0	0.97
RASGRP1	c63572_g2	c63572_g2_i7	6607	gi|113678177|ref|NP_001038327.1|	RAS guanyl-releasing protein 1 [Danio rerio]	0	0.95
RASGRP1	c63572_g2	c63572_g2_i8	6842	gi|528508355|ref|XP_005173715.1|	PREDICTED: RAS guanyl-releasing protein 1 isoform X2 [Danio rerio]	0	0.96
RASGRP1	c63572_g2	c63572_g2_i9	5445	gi|113678177|ref|NP_001038327.1|	RAS guanyl-releasing protein 1 [Danio rerio]	0	0.95
Ras(HRAS)	c29513_g1	c29513_g1_i1	1211	gi|66472488|ref|NP_001018465.1|	-Ha-ras Harvey rat sarcoma viral oncogene homolog b [Danio rerio]	0	1
Ras(HRAS)	c41011_g1	c41011_g1_i1	507	gi|395861145|ref|XP_003802854.1|	PREDICTED: LOW QUALITY PROTEIN: transforming protein p29-like [Otolemur garnettii]	2e-26	0.95
Ras(HRAS)	c64244_g6	c64244_g6_i1	1422	gi|189537585|ref|XP_001923439.1|	PREDICTED: GTPase HRas-like isoform X1 [Danio rerio]	0	1
Ras(HRAS)	c64244_g6	c64244_g6_i2	1398	gi|189537585|ref|XP_001923439.1|	PREDICTED: GTPase HRas-like isoform X1 [Danio rerio]	0	1
Ras(KRAS)	c41011_g2	c41011_g2_i1	1639	gi|41053758|ref|NP_956552.1|	uncharacterized protein LOC393228 [Danio rerio]	0	0.99
Ras(KRAS)	c64244_g4	c64244_g4_i1	2310	gi|6919953|sp|Q9YH38.1|RASK_CYPCA	RecName: Full=GTPase KRas; AltName: Full=Ki-Ras; Short=K-ras; Flags: Precursor K-ras [Cyprinus carpio]	0	1
Ras(KRAS)	c64244_g4	c64244_g4_i2	2443	gi|6919953|sp|Q9YH38.1|RASK_CYPCA	RecName: Full=GTPase KRas; AltName: Full=Ki-Ras; Short=K-ras; Flags: Precursor K-ras [Cyprinus carpio]	0	1
Ras(NRAS)	c64244_g5	c64244_g5_i1	2696	gi|49904671|gb|AAH76419.1|	Neuroblastoma RAS viral (v-ras) oncogene homolog [Danio rerio]	0	1
RAF1	c52546_g1	c52546_g1_i1	2583	gi|289449304|dbj|BAI77503.1|	v-raf-1 murine leukemia viral oncogene homolog 1a [Danio rerio]	0	0.95
RAF1	c52546_g1	c52546_g1_i2	2547	gi|50896407|dbj|BAD34647.1|	serine/threonine protein kinase RAF1 short form 2 [Danio rerio]	0	0.94
RAF1	c58225_g1	c58225_g1_i1	2484	gi|315113857|ref|NP_001186684.1|	RAF proto-oncogene serine/threonine-protein kinase [Danio rerio]	0	0.96
RAF1	c58225_g1	c58225_g1_i2	2397	gi|640806298|ref|XP_008059610.1|	PREDICTED: RAF proto-oncogene serine/threonine-protein kinase isoform X2 [Tarsius syrichta]	0	0.86
MEK1(MAP2K1)	c34472_g1	c34472_g1_i1	1288	gi|30353821|gb|AAH52120.1|	Map2k1 protein [Danio rerio]	0	0.99
MEK1(MAP2K1)	c42560_g1	c42560_g1_i1	752	gi|94733356|emb|CAK04706.1|	novel protein (zgc:56557) [Danio rerio]	0	0.99
MEK2(MAP2K2)	c53572_g1	c53572_g1_i1	1146	gi|210031430|ref|NP_001032468.2|	mitogen-activated protein kinase kinase 2a [Danio rerio]	0	1
MEK2(MAP2K2)	c53572_g3	c53572_g3_i1	1552	gi|210031430|ref|NP_001032468.2|	mitogen-activated protein kinase kinase 2a [Danio rerio]	0	0.99
MEK2(MAP2K2)	c53572_g3	c53572_g3_i2	1519	gi|210031430|ref|NP_001032468.2|	mitogen-activated protein kinase kinase 2a [Danio rerio]	0	0.99
MEK2(MAP2K2)	c62509_g1	c62509_g1_i1	2580	gi|190194256|ref|NP_001121753.1|	dual specificity mitogen-activated protein kinase kinase 2 [Danio rerio]	0	0.98
Erk(MAPK1_3)	c32528_g1	c32528_g1_i1	2120	gi|41351062|gb|AAH65868.1|	Mitogen-activated protein kinase 1 [Danio rerio]	0	0.99
Erk(MAPK1_3)	c59482_g5	c59482_g5_i1	2240	gi|597744988|ref|XP_007234538.1|	PREDICTED: mitogen-activated protein kinase 3 [Astyanax mexicanus]	0	0.98
FOS	c44326_g1	c44326_g1_i1	1605	gi|14269493|gb|AAK58088.1|AF380155_1	c-Fos [Ctenopharyngodon c-Fos protein [Ctenopharyngodon idella]	0	1
FOS	c60000_g1	c60000_g1_i2	758	gi|528511019|ref|XP_689915.2|	PREDICTED: fos-related antigen 2 [Danio rerio]	5e-15	0.82
FOS	c6714_g1	c6714_g1_i1	359	gi|528512335|ref|XP_692833.6|	PREDICTED: proto-oncogene c-Fos [Danio rerio]	1e-45	0.88
FOS	c77059_g1	c77059_g1_i1	447	gi|528512335|ref|XP_692833.6|	PREDICTED: proto-oncogene c-Fos [Danio rerio]	0	0.85
JUN	c46218_g1	c46218_g1_i1	520	gi|578002887|gb|AHH92791.1|	c-Jun proto-oncogene [Hypophthalmichthys molitrix]	0	1
JUN	c46218_g1	c46218_g1_i2	662	gi|578002887|gb|AHH92791.1|	c-Jun proto-oncogene [Hypophthalmichthys molitrix]	0	1
JUN	c64672_g1	c64672_g1_i1	4944	gi|597756760|ref|XP_007240120.1|	PREDICTED: transcription factor AP-1-like [Astyanax mexicanus]	0	0.84
JUN	c95423_g1	c95423_g1_i1	1075	gi|83267784|gb|ABB99425.1|	c-Jun protein [Ctenopharyngodon c-Jun protein [Ctenopharyngodon idella]	0	1
PKC8(PRKCQ)	c63833_g4	c63833_g4_i1	1873	gi|597746041|ref|XP_007235041.1|	PREDICTED: protein kinase C theta type [Astyanax mexicanus]	0	0.89
PKC8(PRKCQ)	c63833_g4	c63833_g4_i2	2825	gi|528476859|ref|XP_005164878.1|	PREDICTED: protein kinase C theta type isoform X1 [Danio rerio]	0	0.97
PKC8(PRKCQ)	c63833_g4	c63833_g4_i3	1307	gi|528476859|ref|XP_005164878.1|	PREDICTED: protein kinase C theta type isoform X1 [Danio rerio]	0	0.98
PKC8(PRKCQ)	c63833_g4	c63833_g4_i4	2846	gi|528476859|ref|XP_005164878.1|	PREDICTED: protein kinase C theta type isoform X1 [Danio rerio]	0	0.97
PKC8(PRKCQ)	c63833_g4	c63833_g4_i5	2255	gi|528476859|ref|XP_005164878.1|	PREDICTED: protein kinase C theta type isoform X1 [Danio rerio]	0	0.96
CARMA1(CARD11)	c65919_g11	c65919_g11_i1	4921	gi|573899137|ref|XP_006637300.1|	PREDICTED: caspase recruitment domain-containing protein 11-like [Lepisosteus oculatus]	0	0.83
CARMA1(CARD11)	c65919_g11	c65919_g11_i2	7348	gi|573899137|ref|XP_006637300.1|	PREDICTED: caspase recruitment domain-containing protein 11-like [Lepisosteus oculatus]	0	0.83
CARMA1(CARD11)	c65919_g11	c65919_g11_i3	7691	gi|573899137|ref|XP_006637300.1|	PREDICTED: caspase recruitment domain-containing protein 11-like [Lepisosteus oculatus]	0	0.83
CARMA1(CARD11)	c65919_g11	c65919_g11_i4	6358	gi|573899137|ref|XP_006637300.1|	PREDICTED: caspase recruitment domain-containing protein 11-like [Lepisosteus oculatus]	0	0.83
CARMA1(CARD11)	c65919_g11	c65919_g11_i5	6760	gi|573899137|ref|XP_006637300.1|	PREDICTED: caspase recruitment domain-containing protein 11-like [Lepisosteus oculatus]	0	0.83
CARMA1(CARD11)	c65919_g11	c65919_g11_i6	6555	gi|528474832|ref|XP_685144.6|	PREDICTED: caspase recruitment domain-containing protein 11-like [Danio rerio]	0	0.94
CARMA1(CARD11)	c65919_g11	c65919_g11_i7	7279	gi|573899137|ref|XP_006637300.1|	PREDICTED: caspase recruitment domain-containing protein 11-like [Lepisosteus oculatus]	0	0.83
BCL10	c61324_g1	c61324_g1_i2	1188	gi|292610439|ref|XP_002660738.1|	PREDICTED: B-cell lymphoma/leukemia 10-like [Danio rerio]	0	0.9
BCL10	c61324_g1	c61324_g1_i3	1320	gi|292610439|ref|XP_002660738.1|	PREDICTED: B-cell lymphoma/leukemia 10-like [Danio rerio]	0	0.9
MALT1	c46909_g1	c46909_g1_i1	2345	gi|528508122|ref|XP_699905.5|	PREDICTED: mucosa-associated lymphoid tissue lymphoma translocation protein 1 [Danio rerio]	0	0.92
MALT1	c61488_g2	c61488_g2_i1	3302	gi|23308669|ref|NP_694508.1|	mucosa associated lymphoid tissue lymphoma translocation gene 1a [Danio rerio]	0	0.92
MALT1	c61488_g2	c61488_g2_i2	3133	gi|23308669|ref|NP_694508.1|	mucosa associated lymphoid tissue lymphoma translocation gene 1a [Danio rerio]	0	0.9
MALT1	c61488_g2	c61488_g2_i3	3049	gi|528515868|ref|XP_005161758.1|	PREDICTED: mucosa associated lymphoid tissue lymphoma translocation gene 1a isoform X1 [Danio rerio]	0	0.92
MALT1	c61488_g2	c61488_g2_i4	3381	gi|23308669|ref|NP_694508.1|	mucosa associated lymphoid tissue lymphoma translocation gene 1a [Danio rerio]	0	0.91
MALT1	c61488_g2	c61488_g2_i5	3052	gi|23308669|ref|NP_694508.1|	mucosa associated lymphoid tissue lymphoma translocation gene 1a [Danio rerio]	0	0.9
MALT1	c61488_g2	c61488_g2_i6	3029	gi|23308669|ref|NP_694508.1|	mucosa associated lymphoid tissue lymphoma translocation gene 1a [Danio rerio]	0	0.91
MALT1	c61488_g2	c61488_g2_i7	3529	gi|23308669|ref|NP_694508.1|	mucosa associated lymphoid tissue lymphoma translocation gene 1a [Danio rerio]	0	0.91
MALT1	c61488_g2	c61488_g2_i8	3108	gi|23308669|ref|NP_694508.1|	mucosa associated lymphoid tissue lymphoma translocation gene 1a [Danio rerio]	0	0.91
MALT1	c61488_g2	c61488_g2_i9	3450	gi|23308669|ref|NP_694508.1|	mucosa associated lymphoid tissue lymphoma translocation gene 1a [Danio rerio]	0	0.91
MALT1	c62971_g3	c62971_g3_i1	3472	gi|528481009|ref|XP_005165669.1|	PREDICTED: mucosa-associated lymphoid tissue lymphoma translocation protein 1 isoform X1 [Danio rerio]	0	0.93
MALT1	c62971_g3	c62971_g3_i2	2788	gi|189519670|ref|XP_690409.3|	PREDICTED: mucosa-associated lymphoid tissue lymphoma translocation protein 1 isoform X2 [Danio rerio]	0	0.93
TAK1(MAP3K7)	c62363_g2	c62363_g2_i1	4189	gi|474452712|gb|AGI51677.1|	transforming growth factor beta-activated kinase 1 [Ctenopharyngodon idella]	0	1
MKK7(MAP2K7)	c63078_g1	c63078_g1_i1	3513	gi|528468904|ref|XP_005160106.1|	PREDICTED: dual specificity mitogen-activated protein kinase kinase 7 isoform X1 [Danio rerio]	0	0.99
MKK7(MAP2K7)	c63078_g1	c63078_g1_i2	385	gi|597779208|ref|XP_007253219.1|	PREDICTED: dual specificity mitogen-activated protein kinase kinase 7-like [Astyanax mexicanus]	2e-15	0.96
MKK7(MAP2K7)	c63078_g1	c63078_g1_i3	3561	gi|298286474|ref|NP_001177235.1|	dual specificity mitogen-activated protein kinase kinase 7 [Danio rerio]	0	0.99
MKK7(MAP2K7)	c63078_g1	c63078_g1_i4	2649	gi|298286474|ref|NP_001177235.1|	dual specificity mitogen-activated protein kinase kinase 7 [Danio rerio]	0	0.99
MKK7(MAP2K7)	c63078_g1	c63078_g1_i5	2928	gi|298286474|ref|NP_001177235.1|	dual specificity mitogen-activated protein kinase kinase 7 [Danio rerio]	0	0.99
MKK7(MAP2K7)	c63078_g1	c63078_g1_i6	3496	gi|298286474|ref|NP_001177235.1|	dual specificity mitogen-activated protein kinase kinase 7 [Danio rerio]	0	0.99
IKKA(IKBKA)	c52867_g1	c52867_g1_i1	2727	gi|119371145|sp|Q4G3H4.1|IKKA_DANRE	RecName: Full=Inhibitor of nuclear factor kappa-B kinase subunit alpha; Short=I kappa-B kinase alpha; Short=IKK-A; Short=IKK-alpha; Short=IkBKA; Short=IkappaB kina	0	0.98
IKKA(IKBKA)	c52867_g1	c52867_g1_i2	3076	gi|119371145|sp|Q4G3H4.1|IKKA_DANRE	RecName: Full=Inhibitor of nuclear factor kappa-B kinase subunit alpha; Short=I kappa-B kinase alpha; Short=IKK-A; Short=IKK-alpha; Short=IkBKA; Short=IkappaB kina	0	0.98
IKKB(IKBKB)	c54252_g1	c54252_g1_i1	3188	gi|181344605|ref|NP_001116737.1|	inhibitor of nuclear factor kappa-B kinase subunit beta [Danio rerio]	0	0.95
IKKB(IKBKB)	c54252_g1	c54252_g1_i2	1487	gi|181344605|ref|NP_001116737.1|	inhibitor of nuclear factor kappa-B kinase subunit beta [Danio rerio]	0	0.94
IKKB(IKBKB)	c54252_g1	c54252_g1_i3	2323	gi|181344605|ref|NP_001116737.1|	inhibitor of nuclear factor kappa-B kinase subunit beta [Danio rerio]	0	0.96
IKKG(IKBKG)	c64122_g1	c64122_g1_i1	2260	gi|62122883|ref|NP_001014366.1|	NF-kappa-B essential modulator [Danio rerio]	0	0.92
NFκB(NFKB1)	c51864_g1	c51864_g1_i1	3392	gi|597763454|ref|XP_007245668.1|	PREDICTED: nuclear factor NF-kappa-B p105 subunit-like [Astyanax mexicanus]	0	0.82
NFκB(RELA)	c64865_g2	c64865_g2_i1	3085	gi|528483672|ref|XP_005170853.1|	PREDICTED: transcription factor p65 isoform X1 [Danio rerio]	0	0.87
NFκB(RELA)	c64865_g2	c64865_g2_i2	3180	gi|528483672|ref|XP_005170853.1|	PREDICTED: transcription factor p65 isoform X1 [Danio rerio]	0	0.8
NFκB(RELA)	c64865_g2	c64865_g2_i3	3065	gi|528483672|ref|XP_005170853.1|	PREDICTED: transcription factor p65 isoform X1 [Danio rerio]	0	0.87
IκB(NFKBIA)	c47884_g1	c47884_g1_i1	1499	gi|192453598|ref|NP_001122267.1|	NF-kappa-B inhibitor beta [Danio rerio]	0	0.89
IκB(NFKBIA)	c51328_g2	c51328_g2_i1	1494	gi|605371328|gb|AHV91026.1|	IkBa [Ctenopharyngodon idella]	0	1
IκB(NFKBIA)	c57445_g1	c57445_g1_i1	1794	gi|488888840|gb|AGL08669.1|	nuclear factor of kappa light polypeptide alpha b, partial [Carassius auratus]	0	0.88
IκB(NFKBIA)	c57445_g1	c57445_g1_i2	1686	gi|54261749|ref|NP_955923.1|	nuclear factor of kappa light polypeptide gene enhancer in B-cells inhibitor, alpha b [Danio Nuclear factor of kappa light polypeptide g	0	0.88
IκB(NFKBIE)	c55666_g2	c55666_g2_i1	1606	gi|121583661|ref|NP_001073558.1|	NF-kappa-B inhibitor epsilon [Danio rerio]	0	0.86
CD40L(TNFSF5)	c42515_g1	c42515_g1_i1	1362	gi|221307465|ref|NP_001138281.1|	CD40 ligand [Danio rerio]	0	0.7
CD40L(TNFSF5)	c42515_g1	c42515_g1_i2	1546	gi|221307465|ref|NP_001138281.1|	CD40 ligand [Danio rerio]	4e-37	0.7
PI3K(PIK3C)	c107760_g1	c107760_g1_i1	254	gi|125851984|ref|XP_692697.2|	PREDICTED: phosphatidylinositol 4,5-bisphosphate 3-kinase catalytic subunit gamma isoform [Danio rerio]	1e-34	0.94
PI3K(PIK3C)	c108922_g1	c108922_g1_i1	228	gi|125851984|ref|XP_692697.2|	PREDICTED: phosphatidylinositol 4,5-bisphosphate 3-kinase catalytic subunit gamma isoform [Danio rerio]	7e-25	0.9
PI3K(PIK3C)	c110268_g1	c110268_g1_i1	259	gi|125851984|ref|XP_692697.2|	PREDICTED: phosphatidylinositol 4,5-bisphosphate 3-kinase catalytic subunit gamma isoform [Danio rerio]	2e-32	0.87
PI3K(PIK3C)	c55932_g1	c55932_g1_i1	3582	gi|528518860|ref|XP_005170630.1|	PREDICTED: uncharacterized protein LOC791141 isoform X1 [Danio rerio]	0	1
PI3K(PIK3C)	c55932_g1	c55932_g1_i2	1918	gi|528518860|ref|XP_005170630.1|	PREDICTED: uncharacterized protein LOC791141 isoform X1 [Danio rerio]	0	1
PI3K(PIK3C)	c55932_g1	c55932_g1_i3	3338	gi|528518860|ref|XP_005170630.1|	PREDICTED: uncharacterized protein LOC791141 isoform X1 [Danio rerio]	0	1
PI3K(PIK3C)	c55932_g1	c55932_g1_i4	3403	gi|528518860|ref|XP_005170630.1|	PREDICTED: uncharacterized protein LOC791141 isoform X1 [Danio rerio]	0	0.99
PI3K(PIK3C)	c55932_g1	c55932_g1_i5	3647	gi|528518860|ref|XP_005170630.1|	PREDICTED: uncharacterized protein LOC791141 isoform X1 [Danio rerio]	0	0.99
PI3K(PIK3C)	c57125_g1	c57125_g1_i1	2190	gi|125829741|ref|XP_690235.2|	PREDICTED: phosphatidylinositol 4,5-bisphosphate 3-kinase catalytic subunit alpha isoform-like isoform X2 [Danio rerio]	0	1
PI3K(PIK3C)	c57125_g1	c57125_g1_i2	1209	gi|125829741|ref|XP_690235.2|	PREDICTED: phosphatidylinositol 4,5-bisphosphate 3-kinase catalytic subunit alpha isoform-like isoform X2 [Danio rerio]	0	1
PI3K(PIK3C)	c57125_g2	c57125_g2_i1	456	gi|125829741|ref|XP_690235.2|	PREDICTED: phosphatidylinositol 4,5-bisphosphate 3-kinase catalytic subunit alpha isoform-like isoform X2 [Danio rerio]	0	1
PI3K(PIK3C)	c57125_g3	c57125_g3_i1	604	gi|125829741|ref|XP_690235.2|	PREDICTED: phosphatidylinositol 4,5-bisphosphate 3-kinase catalytic subunit alpha isoform-like isoform X2 [Danio rerio]	0	1
PI3K(PIK3C)	c57125_g3	c57125_g3_i2	681	gi|125829741|ref|XP_690235.2|	PREDICTED: phosphatidylinositol 4,5-bisphosphate 3-kinase catalytic subunit alpha isoform-like isoform X2 [Danio rerio]	0	1
PI3K(PIK3C)	c58479_g3	c58479_g3_i1	4657	gi|41055186|ref|NP_957493.1|	phosphatidylinositol-4,5-bisphosphate 3-kinase catalytic subunit delta isoform [Danio rerio]	0	0.96
PI3K(PIK3C)	c58479_g3	c58479_g3_i2	3551	gi|41055186|ref|NP_957493.1|	phosphatidylinositol-4,5-bisphosphate 3-kinase catalytic subunit delta isoform [Danio rerio]	0	0.97
	c61257_g1	c61257_g1_i1	3708	gi|528475748|ref|XP_005171727.1|	PREDICTED: phosphatidylinositol-4,5-bisphosphate 3-kinase catalytic subunit gamma isoform isoform X1 [Danio rerio]	0	0.97
	c61257_g1	c61257_g1_i2	3312	gi|528475748|ref|XP_005171727.1|	PREDICTED: phosphatidylinositol-4,5-bisphosphate 3-kinase catalytic subunit gamma isoform isoform X1 [Danio rerio]	0	0.97
	c61257_g1	c61257_g1_i3	3621	gi|528475748|ref|XP_005171727.1|	PREDICTED: phosphatidylinositol-4,5-bisphosphate 3-kinase catalytic subunit gamma isoform isoform X1 [Danio rerio]	0	0.98
	c64388_g1	c64388_g1_i1	5807	gi|542260111|ref|XP_005465160.1|	PREDICTED: phosphatidylinositol 4,5-bisphosphate 3-kinase catalytic subunit beta isoform-like isoform X1 [Oreochromis niloticus]	0	0.89
PI3K(PIK3R)	c46137_g1	c46137_g1_i1	1548	gi|28278414|gb|AAH45386.1|	Phosphoinositide-3-kinase, regulatory subunit, polypeptide 3 (p55, gamma) [Danio rerio]	0	0.99
PI3K(PIK3R)	c51115_g2	c51115_g2_i1	1872	gi|605051991|ref|NP_998203.2|	phosphoinositide-3-kinase, regulatory subunit 3a (gamma) [Danio rerio]	0	0.92
PI3K(PIK3R)	c51115_g2	c51115_g2_i2	1986	gi|605051991|ref|NP_998203.2|	phosphoinositide-3-kinase, regulatory subunit 3a (gamma) [Danio rerio]	0	0.92
PI3K(PIK3R)	c54819_g1	c54819_g1_i1	4335	gi|528482147|ref|XP_002662391.2|	PREDICTED: phosphoinositide 3-kinase regulatory subunit 5 [Danio rerio]	0	0.92
PI3K(PIK3R)	c58239_g1	c58239_g1_i1	4603	gi|529367266|ref|NP_001268773.1|	phosphatidylinositol 3-kinase regulatory subunit alpha [Danio rerio]	0	0.99
PI3K(PIK3R)	c58239_g1	c58239_g1_i2	4827	gi|529367266|ref|NP_001268773.1|	phosphatidylinositol 3-kinase regulatory subunit alpha [Danio rerio]	0	0.98
PI3K(PIK3R)	c58239_g1	c58239_g1_i3	3718	gi|528480480|ref|XP_005165720.1|	PREDICTED: phosphatidylinositol 3-kinase regulatory subunit alpha isoform X3 [Danio rerio]	0	0.99
PI3K(PIK3R)	c63737_g1	c63737_g1_i1	1726	gi|528470979|ref|XP_005163426.1|	PREDICTED: phosphatidylinositol 3-kinase regulatory subunit beta isoform X1 [Danio rerio]	0	0.93
PI3K(PIK3R)	c63737_g1	c63737_g1_i2	1699	gi|528470979|ref|XP_005163426.1|	PREDICTED: phosphatidylinositol 3-kinase regulatory subunit beta isoform X1 [Danio rerio]	0	0.94
PI3K(PIK3R)	c63737_g3	c63737_g3_i1	2391	gi|47086393|ref|NP_997987.1|	phosphatidylinositol 3-kinase regulatory subunit beta [Danio rerio]	0	0.98
PI3K(PIK3R)	c82968_g1	c82968_g1_i1	236	gi|528482647|ref|XP_005166333.1|	PREDICTED: phosphatidylinositol 3-kinase regulatory subunit gamma isoform X1 [Danio rerio]	9e-31	0.9
AKT	c53357_g1	c53357_g1_i1	1190	gi|642132010|emb|CDQ56827.1|	unnamed protein product [Oncorhynchus mykiss]	0	0.99
AKT	c53357_g2	c53357_g2_i5	743	gi|597736359|ref|XP_007230439.1|	PREDICTED: RAC-alpha serine/threonine-protein kinase-like [Astyanax mexicanus]	0	0.97
AKT	c53357_g2	c53357_g2_i6	581	gi|597736359|ref|XP_007230439.1|	PREDICTED: RAC-alpha serine/threonine-protein kinase-like [Astyanax mexicanus]	0	0.97
AKT	c54284_g1	c54284_g1_i1	1246	gi|37700244|ref|NP_937789.1|	RAC-beta serine/threonine-protein kinase [Danio rerio]	0	0.99
AKT	c54284_g2	c54284_g2_i1	1340	gi|528508312|ref|XP_005173694.1|	PREDICTED: RAC-beta serine/threonine-protein kinase isoform X1 [Danio rerio]	0	0.99
AKT	c54284_g4	c54284_g4_i1	331	gi|528508312|ref|XP_005173694.1|	PREDICTED: RAC-beta serine/threonine-protein kinase isoform X1 [Danio rerio]	0	1
AKT	c55444_g1	c55444_g1_i1	1661	gi|326664301|ref|XP_001923454.3|	PREDICTED: RAC-gamma serine/threonine-protein kinase [Danio rerio]	0	1
AKT	c55444_g1	c55444_g1_i2	996	gi|326664301|ref|XP_001923454.3|	PREDICTED: RAC-gamma serine/threonine-protein kinase [Danio rerio]	0	1
AKT	c55444_g2	c55444_g2_i1	401	gi|326664301|ref|XP_001923454.3|	PREDICTED: RAC-gamma serine/threonine-protein kinase [Danio rerio]	3e-45	1
AKT	c64738_g3	c64738_g3_i2	2498	gi|47086403|ref|NP_997980.1|	RAC-alpha serine/threonine-protein kinase [Danio rerio]	0	0.96
AKT	c64738_g5	c64738_g5_i1	895	gi|47086403|ref|NP_997980.1|	RAC-alpha serine/threonine-protein kinase [Danio rerio]	0	0.95
AKT	c66020_g6	c66020_g6_i1	3445	gi|607346805|gb|AHW47995.1|	v-akt murine thymoma viral oncoprotein-like 3 [Ctenopharyngodon idella]	0	1
AKT	c66020_g6	c66020_g6_i2	3713	gi|607346805|gb|AHW47995.1|	v-akt murine thymoma viral oncoprotein-like 3 [Ctenopharyngodon idella]	0	1
AKT	c66020_g6	c66020_g6_i3	3621	gi|607346805|gb|AHW47995.1|	v-akt murine thymoma viral oncoprotein-like 3 [Ctenopharyngodon idella]	0	1
AKT	c66162_g3	c66162_g3_i4	3214	gi|529250148|ref|NP_001268730.1|	v-akt murine thymoma viral oncogene homolog 1 [Danio rerio]	0	0.96
	c66162_g3	c66162_g3_i8	3225	gi|529250148|ref|NP_001268730.1|	v-akt murine thymoma viral oncogene homolog 1 [Danio rerio]	0	0.96
COT(MAP3K8)	c64709_g6	c64709_g6_i1	2968	gi|528496071|ref|XP_692177.3|	PREDICTED: mitogen-activated protein kinase kinase kinase 8-like [Danio rerio]	0	0.98
COT(MAP3K8)	c64709_g6	c64709_g6_i2	4172	gi|528496071|ref|XP_692177.3|	PREDICTED: mitogen-activated protein kinase kinase kinase 8-like [Danio rerio]	0	0.94
NIK(MAP3K14)	c114443_g1	c114443_g1_i1	246	gi|528520348|ref|XP_001919064.3|	PREDICTED: uncharacterized protein LOC795766 [Danio rerio]	9e-41	0.95
NIK(MAP3K14)	c14162_g1	c14162_g1_i1	514	gi|528520348|ref|XP_001919064.3|	PREDICTED: uncharacterized protein LOC795766 [Danio rerio]	4e-17	0.61
NIK(MAP3K14)	c14162_g2	c14162_g2_i1	234	gi|528520348|ref|XP_001919064.3|	PREDICTED: uncharacterized protein LOC795766 [Danio rerio]	6e-06	0.61
NIK(MAP3K14)	c25050_g1	c25050_g1_i1	790	gi|528520348|ref|XP_001919064.3|	PREDICTED: uncharacterized protein LOC795766 [Danio rerio]	0	0.72
NIK(MAP3K14)	c46707_g1	c46707_g1_i1	3161	gi|292611912|ref|XP_002661254.1|	PREDICTED: mitogen-activated protein kinase kinase kinase 14-like isoform X1 [Danio rerio]	0	0.79
NIK(MAP3K14)	c77917_g1	c77917_g1_i1	514	gi|528520348|ref|XP_001919064.3|	PREDICTED: uncharacterized protein LOC795766 [Danio rerio]	5e-34	0.9
GSK3B	c23130_g1	c23130_g1_i1	1015	gi|224589088|ref|NP_001139160.1|	uncharacterized protein LOC557882 [Danio rerio]	0	0.95
GSK3B	c61827_g1	c61827_g1_i1	2677	gi|157909770|ref|NP_001038386.2|	glycogen synthase kinase 3 alpha [Danio rerio]	0	0.98
GSK3B	c63191_g1	c63191_g1_i1	2585	gi|554869924|ref|XP_005944943.1|	PREDICTED: glycogen synthase kinase-3 beta-like isoform X1 [Haplochromis burtoni]	0	1
GSK3B	c63191_g1	c63191_g1_i2	2730	gi|18858783|ref|NP_571456.1|	glycogen synthase kinase-3 beta [Danio rerio]	0	1
GSK3B	c63191_g1	c63191_g1_i3	1399	gi|597742037|ref|XP_007233135.1|	PREDICTED: glycogen synthase kinase-3 beta isoform X1 [Astyanax mexicanus]	0	0.98
GSK3B	c77477_g1	c77477_g1_i1	304	gi|224589088|ref|NP_001139160.1|	uncharacterized protein LOC557882 [Danio rerio]	0	1
GSK3B	c94441_g1	c94441_g1_i1	778	gi|224589088|ref|NP_001139160.1|	uncharacterized protein LOC557882 [Danio rerio]	1e-09	1
CD152(CTLA4)	c28448_g1	c28448_g1_i1	769	gi|528489501|ref|XP_005167576.1|	PREDICTED: cytotoxic T-lymphocyte protein 4-like [Danio rerio]	0	0.82
CD152(CTLA4)	c46708_g1	c46708_g1_i1	1147	gi|528489473|ref|XP_002663378.2|	PREDICTED: uncharacterized protein LOC100004440 [Danio rerio]	0	0.65
SHP-1(PTPN6)	c54539_g1	c54539_g1_i1	2699	gi|41053929|ref|NP_956254.1|	tyrosine-protein phosphatase non-receptor type 6 [Danio rerio]	0	0.95
CBL	c54474_g1	c54474_g1_i1	4538	gi|528492513|ref|XP_001921961.4|	PREDICTED: E3 ubiquitin-protein ligase CBL-B [Danio rerio]	0	0.97
CBL	c64067_g3	c64067_g3_i1	1027	gi|528501757|ref|XP_005157636.1|	PREDICTED: E3 ubiquitin-protein ligase CBL isoform X1 [Danio rerio]	0	1
CBL	c64067_g6	c64067_g6_i1	1408	gi|55925560|ref|NP_001007331.1|	E3 ubiquitin-protein ligase CBL [Danio rerio]	0	0.92
CBL	c64067_g6	c64067_g6_i2	1761	gi|55925560|ref|NP_001007331.1|	E3 ubiquitin-protein ligase CBL [Danio rerio]	0	0.93
CBL	c64067_g6	c64067_g6_i3	782	gi|528501757|ref|XP_005157636.1|	PREDICTED: E3 ubiquitin-protein ligase CBL isoform X1 [Danio rerio]	5e-43	1
CBL	c64067_g6	c64067_g6_i4	1852	gi|55925560|ref|NP_001007331.1|	E3 ubiquitin-protein ligase CBL [Danio rerio]	0	0.94
CBL	c64067_g7	c64067_g7_i1	537	gi|55925560|ref|NP_001007331.1|	E3 ubiquitin-protein ligase CBL [Danio rerio]	8e-35	1
CBL	c64606_g2	c64606_g2_i1	3479	gi|528503918|ref|XP_005158183.1|	PREDICTED: uncharacterized protein LOC565383 isoform X1 [Danio rerio]	0	0.91
CBL	c64606_g2	c64606_g2_i2	3461	gi|528503918|ref|XP_005158183.1|	PREDICTED: uncharacterized protein LOC565383 isoform X1 [Danio rerio]	0	0.93
IL10	c57590_g2	c57590_g2_i1	1304	gi|327344089|gb|AEA50953.1|	interleukin-10 [Ctenopharyngodon interleukin 10 [Ctenopharyngodon idella]	0	1
IL10	c57590_g2	c57590_g2_i2	987	gi|327344089|gb|AEA50953.1|	interleukin-10 [Ctenopharyngodon interleukin 10 [Ctenopharyngodon idella]	0	1
IFNG	c54446_g1	c54446_g1_i1	772	gi|522364380|gb|AGQ16236.1|	interferon gamma 2a [Ctenopharyngodon idella]	0	1
IFNG	c54446_g1	c54446_g1_i3	601	gi|453071014|gb|AGG22551.1|	interferon gamma 2 [Ctenopharyngodon idella]	0	1
IFNG	c54446_g1	c54446_g1_i4	589	gi|453071014|gb|AGG22551.1|	interferon gamma 2 [Ctenopharyngodon idella]	0	0.97
TNFA	c32667_g2	c32667_g2_i1	1555	gi|325112850|gb|ADY80577.1|	tumor necrosis factor alpha [Ctenopharyngodon idella]	0	1
CDK4	c53267_g1	c53267_g1_i1	1624	gi|118150570|ref|NP_001071245.1|	cyclin-dependent kinase 4 [Danio rerio]	0	0.97
CDK4	c53267_g1	c53267_g1_i2	1612	gi|118150570|ref|NP_001071245.1|	cyclin-dependent kinase 4 [Danio rerio]	0	0.97
