# Supplementary material for: Dataset on differential gene expression analysis for splenic transcriptome profiling and the transcripts related to six immune pathways in grass carp
Source: Data Brief. 2016 Dec 29;10:598–600. doi: 10.1016/j.dib.2016.12.048 (PMC5226849; doi:10.1016/j.dib.2016.12.048)
Supplement: Supplementary file 7 — Supplementary material [file mmc6.xlsx]

## Sheet: Sheet1
File 6. Information of the transcripts identified as homologous to molecules involved in the B-cell receptor signaling pathway.
KEGG_Gene	Unigene	Transcript	Length	NR_Hit-Name	NR_Description	NR_E-Value	NR_Simil
BCR(IGH)	c62419_g1	c62419_g1_i1	438	gi|51559348|gb|AAU06707.1|	immunoglobulin mu heavy chain [Danio rerio]	0	0.85
IGA(CD79A)	c44126_g1	c44126_g1_i1	1620	gi|125839720|ref|XP_001339223.1|	PREDICTED: B-cell antigen receptor complex-associated protein alpha chain-like [Danio rerio]	0	0.73
IGA(CD79A)	c44126_g1	c44126_g1_i2	1020	gi|125839720|ref|XP_001339223.1|	PREDICTED: B-cell antigen receptor complex-associated protein alpha chain-like [Danio rerio]	0	0.69
IGB(CD79B)	c63444_g2	c63444_g2_i2	1944	gi|528495421|ref|XP_002663948.2|	PREDICTED: uncharacterized protein LOC100329481 [Danio rerio]	0	0.82
IGB(CD79B)	c63444_g2	c63444_g2_i4	1319	gi|528495421|ref|XP_002663948.2|	PREDICTED: uncharacterized protein LOC100329481 [Danio rerio]	0	0.82
LYN	c62480_g3	c62480_g3_i1	1126	gi|52218930|ref|NP_001004543.1|	tyrosine-protein kinase Lyn [Danio rerio]	0	0.93
LYN	c62480_g4	c62480_g4_i1	1342	gi|52218930|ref|NP_001004543.1|	tyrosine-protein kinase Lyn [Danio rerio]	0	0.98
SYK	c64833_g1	c64833_g1_i1	5736	gi|13924736|gb|AAK49117.1|AF253045_1	spleen protein tyrosine kinase [Cyprinus carpio]	0	0.97
SYK	c64833_g1	c64833_g1_i2	7400	gi|13924736|gb|AAK49117.1|AF253045_1	spleen protein tyrosine kinase [Cyprinus carpio]	0	0.97
SYK	c64833_g1	c64833_g1_i3	7848	gi|13924736|gb|AAK49117.1|AF253045_1	spleen protein tyrosine kinase [Cyprinus carpio]	0	0.97
SYK	c64833_g1	c64833_g1_i4	6335	gi|13924736|gb|AAK49117.1|AF253045_1	spleen protein tyrosine kinase [Cyprinus carpio]	0	0.97
SYK	c64833_g1	c64833_g1_i5	4185	gi|13924736|gb|AAK49117.1|AF253045_1	spleen protein tyrosine kinase [Cyprinus carpio]	0	0.97
BTK	c50657_g1	c50657_g1_i1	2898	gi|292620946|ref|XP_697087.4|	PREDICTED: tyrosine-protein kinase BTK [Danio rerio]	0	0.94
BTK	c50657_g1	c50657_g1_i2	2645	gi|292620946|ref|XP_697087.4|	PREDICTED: tyrosine-protein kinase BTK [Danio rerio]	0	0.95
BTK	c50657_g1	c50657_g1_i3	2730	gi|292620946|ref|XP_697087.4|	PREDICTED: tyrosine-protein kinase BTK [Danio rerio]	0	0.95
BAM32(DAPP1)	c60963_g2	c60963_g2_i1	1806	gi|62955351|ref|NP_001017691.1|	dual adapter for phosphotyrosine and 3-phosphotyrosine and 3-phosphoinositide [Danio rerio]	0	0.97
BLNK	c35732_g1	c35732_g1_i1	759	gi|528486719|ref|XP_001338583.5|	PREDICTED: B-cell linker protein [Danio rerio]	0	0.82
BLNK	c35732_g1	c35732_g1_i2	787	gi|528486719|ref|XP_001338583.5|	PREDICTED: B-cell linker protein [Danio rerio]	0	0.81
BLNK	c61224_g1	c61224_g1_i1	2347	gi|47086361|ref|NP_998003.1|	B-cell linker protein [Danio rerio]	0	0.84
BLNK	c61224_g1	c61224_g1_i2	2413	gi|47086361|ref|NP_998003.1|	B-cell linker protein [Danio rerio]	0	0.84
BLNK	c61224_g1	c61224_g1_i3	2882	gi|47086361|ref|NP_998003.1|	B-cell linker protein [Danio rerio]	0	0.83
BLNK	c61224_g1	c61224_g1_i4	2816	gi|47086361|ref|NP_998003.1|	B-cell linker protein [Danio rerio]	0	0.83
VAV	c101354_g1	c101354_g1_i1	349	gi|617430585|ref|XP_007561672.1|	PREDICTED: guanine nucleotide exchange factor VAV2 isoform X1 [Poecilia formosa]	1e-08	0.85
	c52767_g1	c52767_g1_i1	3377	gi|657573969|ref|XP_008290672.1|	PREDICTED: proto-oncogene vav isoform X1 [Stegastes partitus]	0	0.87
	c61798_g1	c61798_g1_i1	3011	gi|597780848|ref|XP_007254007.1|	PREDICTED: guanine nucleotide exchange factor VAV2 isoform X6 [Astyanax mexicanus]	0	0.96
	c61798_g1	c61798_g1_i2	3855	gi|597780852|ref|XP_007254009.1|	PREDICTED: guanine nucleotide exchange factor VAV2 isoform X8 [Astyanax mexicanus]	0	0.97
	c61798_g1	c61798_g1_i3	3870	gi|597780848|ref|XP_007254007.1|	PREDICTED: guanine nucleotide exchange factor VAV2 isoform X6 [Astyanax mexicanus]	0	0.96
	c61798_g1	c61798_g1_i4	605	gi|528513863|ref|XP_002666022.2|	PREDICTED: guanine nucleotide exchange factor VAV2 [Danio rerio]	0	1
	c64858_g3	c64858_g3_i1	1333	gi|528470604|ref|XP_005163380.1|	PREDICTED: guanine nucleotide exchange factor VAV3 isoform X1 [Danio rerio]	0	0.95
	c64858_g3	c64858_g3_i2	2778	gi|187607866|ref|NP_001119865.1|	guanine nucleotide exchange factor VAV3 [Danio rerio]	0	0.95
	c64858_g3	c64858_g3_i3	2697	gi|187607866|ref|NP_001119865.1|	guanine nucleotide exchange factor VAV3 [Danio rerio]	0	0.95
	c64858_g3	c64858_g3_i4	1479	gi|528470604|ref|XP_005163380.1|	PREDICTED: guanine nucleotide exchange factor VAV3 isoform X1 [Danio rerio]	0	0.95
	c64858_g3	c64858_g3_i5	2732	gi|187607866|ref|NP_001119865.1|	guanine nucleotide exchange factor VAV3 [Danio rerio]	0	0.95
	c64858_g3	c64858_g3_i6	1165	gi|528470604|ref|XP_005163380.1|	PREDICTED: guanine nucleotide exchange factor VAV3 isoform X1 [Danio rerio]	0	0.93
	c64858_g3	c64858_g3_i7	847	gi|548353988|ref|XP_005729226.1|	PREDICTED: guanine nucleotide exchange factor VAV3-like [Pundamilia nyererei]	4e-12	0.85
	c64858_g3	c64858_g3_i8	2826	gi|187607866|ref|NP_001119865.1|	guanine nucleotide exchange factor VAV3 [Danio rerio]	0	0.95
	c64858_g3	c64858_g3_i9	2807	gi|187607866|ref|NP_001119865.1|	guanine nucleotide exchange factor VAV3 [Danio rerio]	0	0.95
	c64858_g8	c64858_g8_i1	1334	gi|528470604|ref|XP_005163380.1|	PREDICTED: guanine nucleotide exchange factor VAV3 isoform X1 [Danio rerio]	0	0.97
	c65877_g2	c65877_g2_i1	3966	gi|187607866|ref|NP_001119865.1|	guanine nucleotide exchange factor VAV3 [Danio rerio]	0	0.82
	c65877_g2	c65877_g2_i2	3987	gi|632940755|ref|XP_007885487.1|	PREDICTED: guanine nucleotide exchange factor VAV3 [Callorhinchus milii]	0	0.84
RAC1	c57338_g1	c57338_g1_i1	1908	gi|465978234|gb|EMP34975.1|	Ras-related C3 botulinum toxin substrate 1, partial [Chelonia mydas]	0	1
RAC1	c58275_g1	c58275_g1_i1	2508	gi|209155118|gb|ACI33791.1|	Ras-related C3 botulinum toxin substrate 1 precursor [Salmo salar]	0	0.99
RAC2	c1563_g1	c1563_g1_i1	1500	gi|50344776|ref|NP_001002061.1|	ras-related C3 botulinum toxin substrate 2 [Danio rerio]	0	1
RAC3	c51731_g1	c51731_g1_i1	1633	gi|57526488|ref|NP_001002754.1|	ras-related C3 botulinum toxin substrate 3a (rho family, small GTP binding protein Rac3) [Danio PREDICTED: ras-related C3 botul	0	1
RAC3	c51731_g1	c51731_g1_i2	1294	gi|57526488|ref|NP_001002754.1|	ras-related C3 botulinum toxin substrate 3a (rho family, small GTP binding protein Rac3) [Danio PREDICTED: ras-related C3 botul	0	1
RAC3	c51731_g1	c51731_g1_i3	1162	gi|57526488|ref|NP_001002754.1|	ras-related C3 botulinum toxin substrate 3a (rho family, small GTP binding protein Rac3) [Danio PREDICTED: ras-related C3 botul	0	1
RAC3	c51731_g1	c51731_g1_i4	1616	gi|57526488|ref|NP_001002754.1|	ras-related C3 botulinum toxin substrate 3a (rho family, small GTP binding protein Rac3) [Danio PREDICTED: ras-related C3 botul	0	0.98
RAC3	c70250_g1	c70250_g1_i1	332	gi|162138954|ref|NP_001104688.1|	ras-related C3 botulinum toxin substrate 3 (rho family, small GTP binding protein Rac3) [Danio PREDICTED: ras-related C3 botul	2e-43	1
PLCG2	c63664_g5	c63664_g5_i1	683	gi|528507709|ref|XP_003200484.2|	PREDICTED: 1-phosphatidylinositol 4,5-bisphosphate phosphodiesterase gamma-2 [Danio rerio]	0	0.84
PLCG2	c63664_g8	c63664_g8_i1	1750	gi|528507709|ref|XP_003200484.2|	PREDICTED: 1-phosphatidylinositol 4,5-bisphosphate phosphodiesterase gamma-2 [Danio rerio]	0	0.78
PLCG2	c63664_g8	c63664_g8_i10	1365	gi|528507709|ref|XP_003200484.2|	PREDICTED: 1-phosphatidylinositol 4,5-bisphosphate phosphodiesterase gamma-2 [Danio rerio]	0	0.78
PLCG2	c63664_g8	c63664_g8_i11	852	gi|528507709|ref|XP_003200484.2|	PREDICTED: 1-phosphatidylinositol 4,5-bisphosphate phosphodiesterase gamma-2 [Danio rerio]	7e-34	0.8
PLCG2	c63664_g8	c63664_g8_i2	1479	gi|528507709|ref|XP_003200484.2|	PREDICTED: 1-phosphatidylinositol 4,5-bisphosphate phosphodiesterase gamma-2 [Danio rerio]	0	0.78
PLCG2	c63664_g8	c63664_g8_i3	1864	gi|528507709|ref|XP_003200484.2|	PREDICTED: 1-phosphatidylinositol 4,5-bisphosphate phosphodiesterase gamma-2 [Danio rerio]	0	0.78
PLCG2	c63664_g8	c63664_g8_i4	1840	gi|528507709|ref|XP_003200484.2|	PREDICTED: 1-phosphatidylinositol 4,5-bisphosphate phosphodiesterase gamma-2 [Danio rerio]	0	0.78
PLCG2	c63664_g8	c63664_g8_i5	1273	gi|528507709|ref|XP_003200484.2|	PREDICTED: 1-phosphatidylinositol 4,5-bisphosphate phosphodiesterase gamma-2 [Danio rerio]	0	0.78
PLCG2	c63664_g8	c63664_g8_i6	274	gi|528507709|ref|XP_003200484.2|	PREDICTED: 1-phosphatidylinositol 4,5-bisphosphate phosphodiesterase gamma-2 [Danio rerio]	1e-22	0.92
PLCG2	c63664_g8	c63664_g8_i7	1658	gi|528507709|ref|XP_003200484.2|	PREDICTED: 1-phosphatidylinositol 4,5-bisphosphate phosphodiesterase gamma-2 [Danio rerio]	0	0.78
PLCG2	c63664_g8	c63664_g8_i8	1627	gi|528507709|ref|XP_003200484.2|	PREDICTED: 1-phosphatidylinositol 4,5-bisphosphate phosphodiesterase gamma-2 [Danio rerio]	0	0.8
PLCG2	c63664_g8	c63664_g8_i9	2243	gi|528507709|ref|XP_003200484.2|	PREDICTED: 1-phosphatidylinositol 4,5-bisphosphate phosphodiesterase gamma-2 [Danio rerio]	0	0.78
PLCG2	c63873_g3	c63873_g3_i1	2928	gi|115529083|gb|AAI24601.1|	Phospholipase C, gamma 2 [Danio Plcg2 protein [Danio rerio]	0	0.91
PLCG2	c63873_g3	c63873_g3_i2	4860	gi|113678764|ref|NP_001038433.1|	1-phosphatidylinositol-4,5-bisphosphate phosphodiesterase gamma-2 [Danio rerio]	0	0.91
PLCG2	c63873_g3	c63873_g3_i3	4976	gi|113678764|ref|NP_001038433.1|	1-phosphatidylinositol-4,5-bisphosphate phosphodiesterase gamma-2 [Danio rerio]	0	0.91
PLCG2	c63873_g3	c63873_g3_i4	5280	gi|113678764|ref|NP_001038433.1|	1-phosphatidylinositol-4,5-bisphosphate phosphodiesterase gamma-2 [Danio rerio]	0	0.94
PLCG2	c63873_g3	c63873_g3_i5	5194	gi|113678764|ref|NP_001038433.1|	1-phosphatidylinositol-4,5-bisphosphate phosphodiesterase gamma-2 [Danio rerio]	0	0.94
CaN(PPP3C)	c14603_g1	c14603_g1_i1	1161	gi|309951092|ref|NP_001185479.1|	protein phosphatase 3, catalytic subunit, alpha isozyme [Danio rerio]	0	0.99
CaN(PPP3C)	c14603_g1	c14603_g1_i2	1225	gi|309951092|ref|NP_001185479.1|	protein phosphatase 3, catalytic subunit, alpha isozyme [Danio rerio]	0	0.99
CaN(PPP3C)	c44242_g2	c44242_g2_i1	1964	gi|657584180|ref|XP_008296231.1|	PREDICTED: serine/threonine-protein phosphatase 2B catalytic subunit alpha isoform isoform X2 [Stegastes partitus]	0	0.99
CaN(PPP3C)	c44242_g2	c44242_g2_i2	1249	gi|657584180|ref|XP_008296231.1|	PREDICTED: serine/threonine-protein phosphatase 2B catalytic subunit alpha isoform isoform X2 [Stegastes partitus]	0	0.99
CaN(PPP3C)	c50965_g1	c50965_g1_i1	3912	gi|262231813|ref|NP_001160100.1|	protein phosphatase 3, catalytic subunit, gamma isoform-like [Danio rerio]	0	0.99
CaN(PPP3C)	c50965_g2	c50965_g2_i1	4673	gi|528491964|ref|XP_005155370.1|	PREDICTED: protein phosphatase 3, catalytic subunit, gamma isoform isoform X1 [Danio rerio]	0	0.99
CaN(PPP3C)	c52428_g2	c52428_g2_i1	1473	gi|62955685|ref|NP_001017856.1|	serine/threonine-protein phosphatase 2B catalytic subunit alpha [Danio rerio]	1e-24	1
CaN(PPP3C)	c52428_g2	c52428_g2_i2	1656	gi|62955685|ref|NP_001017856.1|	serine/threonine-protein phosphatase 2B catalytic subunit alpha [Danio rerio]	0	0.99
CaN(PPP3C)	c52428_g2	c52428_g2_i3	1608	gi|528513963|ref|XP_005161416.1|	PREDICTED: protein phosphatase 3, catalytic subunit, alpha isozyme isoform X1 [Danio rerio]	0	0.98
CaN(PPP3C)	c52428_g2	c52428_g2_i4	1999	gi|62955685|ref|NP_001017856.1|	serine/threonine-protein phosphatase 2B catalytic subunit alpha [Danio rerio]	0	0.98
CaN(PPP3C)	c56251_g1	c56251_g1_i1	1069	gi|62955685|ref|NP_001017856.1|	serine/threonine-protein phosphatase 2B catalytic subunit alpha [Danio rerio]	0	1
CaN(PPP3C)	c56251_g1	c56251_g1_i2	1506	gi|432897321|ref|XP_004076414.1|	PREDICTED: serine/threonine-protein phosphatase 2B catalytic subunit alpha isoform-like [Oryzias latipes]	0	0.99
CaN(PPP3R)	c35958_g2	c35958_g2_i1	890	gi|562844810|ref|XP_006151360.1|	PREDICTED: calcineurin subunit B type 1 isoform X1 [Tupaia chinensis]	0	0.99
CaN(PPP3R)	c5946_g1	c5946_g1_i1	1177	gi|667286204|ref|XP_008576064.1|	PREDICTED: LOW QUALITY PROTEIN: calcineurin subunit B type 1 [Galeopterus variegatus]	0	0.95
NFAT(NFATC1)	c48770_g1	c48770_g1_i1	1187	gi|113675854|ref|NP_001038624.1|	nuclear factor of activated T-cells, cytoplasmic 1 [Danio rerio]	5e-30	1
NFAT(NFATC1)	c48770_g1	c48770_g1_i2	1959	gi|113675854|ref|NP_001038624.1|	nuclear factor of activated T-cells, cytoplasmic 1 [Danio rerio]	0	0.94
NFAT(NFATC1)	c48770_g1	c48770_g1_i3	1320	gi|113675854|ref|NP_001038624.1|	nuclear factor of activated T-cells, cytoplasmic 1 [Danio rerio]	0	0.97
NFAT(NFATC1)	c48770_g2	c48770_g2_i1	1979	gi|113675854|ref|NP_001038624.1|	nuclear factor of activated T-cells, cytoplasmic 1 [Danio rerio]	0	0.98
NFAT(NFATC1)	c48770_g2	c48770_g2_i2	1931	gi|113675854|ref|NP_001038624.1|	nuclear factor of activated T-cells, cytoplasmic 1 [Danio rerio]	0	0.98
NFAT(NFATC1)	c55235_g1	c55235_g1_i1	2775	gi|528483534|ref|XP_700591.6|	PREDICTED: nuclear factor of activated T-cells, cytoplasmic 2-like [Danio rerio]	0	0.85
NFAT(NFATC1)	c55235_g1	c55235_g1_i2	3137	gi|528483534|ref|XP_700591.6|	PREDICTED: nuclear factor of activated T-cells, cytoplasmic 2-like [Danio rerio]	0	0.85
NFAT(NFATC2)	c53955_g1	c53955_g1_i1	4259	gi|528518647|ref|XP_003201273.2|	PREDICTED: nuclear factor of activated T-cells, cytoplasmic 2-like [Danio rerio]	0	0.9
NFAT(NFATC3)	c64113_g1	c64113_g1_i1	1181	gi|189521394|ref|XP_690273.3|	PREDICTED: nuclear factor of activated T-cells, cytoplasmic 3 [Danio rerio]	0	0.97
NFAT(NFATC3)	c64113_g4	c64113_g4_i1	1669	gi|189521394|ref|XP_690273.3|	PREDICTED: nuclear factor of activated T-cells, cytoplasmic 3 [Danio rerio]	0	0.96
NFAT(NFATC3)	c64113_g4	c64113_g4_i2	1543	gi|189521394|ref|XP_690273.3|	PREDICTED: nuclear factor of activated T-cells, cytoplasmic 3 [Danio rerio]	0	0.96
NFAT(NFATC3)	c64113_g7	c64113_g7_i1	1098	gi|189521394|ref|XP_690273.3|	PREDICTED: nuclear factor of activated T-cells, cytoplasmic 3 [Danio rerio]	0	0.96
NFAT(NFATC3)	c64113_g7	c64113_g7_i2	666	gi|47217852|emb|CAG02345.1|	unnamed protein product [Tetraodon nigroviridis]	2e-10	0.94
NFAT(NFATC3)	c64113_g9	c64113_g9_i1	703	gi|189521394|ref|XP_690273.3|	PREDICTED: nuclear factor of activated T-cells, cytoplasmic 3 [Danio rerio]	0	0.95
NFAT(NFATC3)	c65675_g4	c65675_g4_i1	3156	gi|597731771|ref|XP_007228246.1|	PREDICTED: nuclear factor of activated T-cells, cytoplasmic 3-like isoform X2 [Astyanax mexicanus]	0	0.67
NFAT(NFATC3)	c65675_g4	c65675_g4_i2	4010	gi|189537831|ref|XP_001921767.1|	PREDICTED: nuclear factor of activated T-cells, cytoplasmic 3-like [Danio rerio]	0	0.91
NFAT(NFATC3)	c65675_g4	c65675_g4_i3	2300	gi|189537831|ref|XP_001921767.1|	PREDICTED: nuclear factor of activated T-cells, cytoplasmic 3-like [Danio rerio]	0	0.9
NFAT(NFATC3)	c65675_g4	c65675_g4_i4	3411	gi|597731771|ref|XP_007228246.1|	PREDICTED: nuclear factor of activated T-cells, cytoplasmic 3-like isoform X2 [Astyanax mexicanus]	0	0.6
GRB2	c54803_g1	c54803_g1_i1	2621	gi|54261769|ref|NP_998200.1|	growth factor receptor-bound protein 2 [Danio rerio]	0	1
GRB2	c59355_g3	c59355_g3_i1	882	gi|2554819|pdb|4GBQ|A	Chain A, Solution Nmr Structure Of The Grb2 N-Terminal Sh3 Domain Complexed With A Ten-Residue Peptide Derived From Sos Direct Refinement Against Noes, J-Couplings, And 1h And 1	4e-27	0.96
GRB2	c59355_g3	c59355_g3_i2	1792	gi|56090176|ref|NP_001007770.1|	growth factor receptor-bound protein 2a [Danio rerio]	0	1
SOS	c54438_g1	c54438_g1_i1	4788	gi|528498570|ref|XP_005157084.1|	PREDICTED: son of sevenless homolog 2 isoform X1 [Danio rerio]	0	0.96
SOS	c64562_g3	c64562_g3_i1	5718	gi|573901749|ref|XP_006638600.1|	PREDICTED: son of sevenless homolog 1-like isoform X2 [Lepisosteus oculatus]	0	0.92
SOS	c64562_g3	c64562_g3_i2	4625	gi|573901749|ref|XP_006638600.1|	PREDICTED: son of sevenless homolog 1-like isoform X2 [Lepisosteus oculatus]	0	0.9
RASGRP3	c64413_g7	c64413_g7_i2	2561	gi|160333122|ref|NP_001103934.1|	ras guanyl-releasing protein 3 [Danio rerio]	0	0.96
RASGRP3	c64413_g7	c64413_g7_i3	3590	gi|160333122|ref|NP_001103934.1|	ras guanyl-releasing protein 3 [Danio rerio]	0	0.98
Ras(HRAS)	c29513_g1	c29513_g1_i1	1211	gi|66472488|ref|NP_001018465.1|	-Ha-ras Harvey rat sarcoma viral oncogene homolog b [Danio rerio]	0	1
Ras(HRAS)	c41011_g1	c41011_g1_i1	507	gi|395861145|ref|XP_003802854.1|	PREDICTED: LOW QUALITY PROTEIN: transforming protein p29-like [Otolemur garnettii]	2e-26	0.95
Ras(HRAS)	c64244_g6	c64244_g6_i1	1422	gi|189537585|ref|XP_001923439.1|	PREDICTED: GTPase HRas-like isoform X1 [Danio rerio]	0	1
Ras(HRAS)	c64244_g6	c64244_g6_i2	1398	gi|189537585|ref|XP_001923439.1|	PREDICTED: GTPase HRas-like isoform X1 [Danio rerio]	0	1
Ras(KRAS)	c41011_g2	c41011_g2_i1	1639	gi|41053758|ref|NP_956552.1|	uncharacterized protein LOC393228 [Danio rerio]	0	0.99
Ras(KRAS)	c64244_g4	c64244_g4_i1	2310	gi|6919953|sp|Q9YH38.1|RASK_CYPCA	RecName: Full=GTPase KRas; AltName: Full=Ki-Ras; Short=K-ras; Flags: Precursor K-ras [Cyprinus carpio]	0	1
Ras(KRAS)	c64244_g4	c64244_g4_i2	2443	gi|6919953|sp|Q9YH38.1|RASK_CYPCA	RecName: Full=GTPase KRas; AltName: Full=Ki-Ras; Short=K-ras; Flags: Precursor K-ras [Cyprinus carpio]	0	1
Ras(NRAS)	c64244_g5	c64244_g5_i1	2696	gi|49904671|gb|AAH76419.1|	Neuroblastoma RAS viral (v-ras) oncogene homolog [Danio rerio]	0	1
RAF1	c52546_g1	c52546_g1_i1	2583	gi|289449304|dbj|BAI77503.1|	v-raf-1 murine leukemia viral oncogene homolog 1a [Danio rerio]	0	0.95
RAF1	c52546_g1	c52546_g1_i2	2547	gi|50896407|dbj|BAD34647.1|	serine/threonine protein kinase RAF1 short form 2 [Danio rerio]	0	0.94
RAF1	c58225_g1	c58225_g1_i1	2484	gi|315113857|ref|NP_001186684.1|	RAF proto-oncogene serine/threonine-protein kinase [Danio rerio]	0	0.96
RAF1	c58225_g1	c58225_g1_i2	2397	gi|640806298|ref|XP_008059610.1|	PREDICTED: RAF proto-oncogene serine/threonine-protein kinase isoform X2 [Tarsius syrichta]	0	0.86
MEK1(MAP2K1)	c34472_g1	c34472_g1_i1	1288	gi|30353821|gb|AAH52120.1|	Map2k1 protein [Danio rerio]	0	0.99
MEK1(MAP2K1)	c42560_g1	c42560_g1_i1	752	gi|94733356|emb|CAK04706.1|	novel protein (zgc:56557) [Danio rerio]	0	0.99
MEK2(MAP2K2)	c53572_g1	c53572_g1_i1	1146	gi|210031430|ref|NP_001032468.2|	mitogen-activated protein kinase kinase 2a [Danio rerio]	0	1
MEK2(MAP2K2)	c53572_g3	c53572_g3_i1	1552	gi|210031430|ref|NP_001032468.2|	mitogen-activated protein kinase kinase 2a [Danio rerio]	0	0.99
MEK2(MAP2K2)	c53572_g3	c53572_g3_i2	1519	gi|210031430|ref|NP_001032468.2|	mitogen-activated protein kinase kinase 2a [Danio rerio]	0	0.99
MEK2(MAP2K2)	c62509_g1	c62509_g1_i1	2580	gi|190194256|ref|NP_001121753.1|	dual specificity mitogen-activated protein kinase kinase 2 [Danio rerio]	0	0.98
Erk(MAPK1_3)	c32528_g1	c32528_g1_i1	2120	gi|41351062|gb|AAH65868.1|	Mitogen-activated protein kinase 1 [Danio rerio]	0	0.99
Erk(MAPK1_3)	c59482_g5	c59482_g5_i1	2240	gi|597744988|ref|XP_007234538.1|	PREDICTED: mitogen-activated protein kinase 3 [Astyanax mexicanus]	0	0.98
AP1(FOS)	c44326_g1	c44326_g1_i1	1605	gi|14269493|gb|AAK58088.1|AF380155_1	c-Fos [Ctenopharyngodon c-Fos protein [Ctenopharyngodon idella]	0	1
AP1(FOS)	c60000_g1	c60000_g1_i2	758	gi|528511019|ref|XP_689915.2|	PREDICTED: fos-related antigen 2 [Danio rerio]	5e-15	0.82
AP1(FOS)	c6714_g1	c6714_g1_i1	359	gi|528512335|ref|XP_692833.6|	PREDICTED: proto-oncogene c-Fos [Danio rerio]	1e-45	0.88
AP1(FOS)	c77059_g1	c77059_g1_i1	447	gi|528512335|ref|XP_692833.6|	PREDICTED: proto-oncogene c-Fos [Danio rerio]	0	0.85
AP1(JUN)	c46218_g1	c46218_g1_i1	520	gi|578002887|gb|AHH92791.1|	c-Jun proto-oncogene [Hypophthalmichthys molitrix]	0	1
AP1(JUN)	c46218_g1	c46218_g1_i2	662	gi|578002887|gb|AHH92791.1|	c-Jun proto-oncogene [Hypophthalmichthys molitrix]	0	1
AP1(JUN)	c64672_g1	c64672_g1_i1	4944	gi|597756760|ref|XP_007240120.1|	PREDICTED: transcription factor AP-1-like [Astyanax mexicanus]	0	0.84
AP1(JUN)	c95423_g1	c95423_g1_i1	1075	gi|83267784|gb|ABB99425.1|	c-Jun protein [Ctenopharyngodon c-Jun protein [Ctenopharyngodon idella]	0	1
CALMA1(CARD11)	c65919_g11	c65919_g11_i1	4921	gi|573899137|ref|XP_006637300.1|	PREDICTED: caspase recruitment domain-containing protein 11-like [Lepisosteus oculatus]	0	0.83
CALMA1(CARD11)	c65919_g11	c65919_g11_i2	7348	gi|573899137|ref|XP_006637300.1|	PREDICTED: caspase recruitment domain-containing protein 11-like [Lepisosteus oculatus]	0	0.83
CALMA1(CARD11)	c65919_g11	c65919_g11_i3	7691	gi|573899137|ref|XP_006637300.1|	PREDICTED: caspase recruitment domain-containing protein 11-like [Lepisosteus oculatus]	0	0.83
CALMA1(CARD11)	c65919_g11	c65919_g11_i4	6358	gi|573899137|ref|XP_006637300.1|	PREDICTED: caspase recruitment domain-containing protein 11-like [Lepisosteus oculatus]	0	0.83
CALMA1(CARD11)	c65919_g11	c65919_g11_i5	6760	gi|573899137|ref|XP_006637300.1|	PREDICTED: caspase recruitment domain-containing protein 11-like [Lepisosteus oculatus]	0	0.83
CALMA1(CARD11)	c65919_g11	c65919_g11_i6	6555	gi|528474832|ref|XP_685144.6|	PREDICTED: caspase recruitment domain-containing protein 11-like [Danio rerio]	0	0.94
CALMA1(CARD11)	c65919_g11	c65919_g11_i7	7279	gi|573899137|ref|XP_006637300.1|	PREDICTED: caspase recruitment domain-containing protein 11-like [Lepisosteus oculatus]	0	0.83
BCL10	c61324_g1	c61324_g1_i2	1188	gi|292610439|ref|XP_002660738.1|	PREDICTED: B-cell lymphoma/leukemia 10-like [Danio rerio]	0	0.9
BCL10	c61324_g1	c61324_g1_i3	1320	gi|292610439|ref|XP_002660738.1|	PREDICTED: B-cell lymphoma/leukemia 10-like [Danio rerio]	0	0.9
MALT1	c46909_g1	c46909_g1_i1	2345	gi|528508122|ref|XP_699905.5|	PREDICTED: mucosa-associated lymphoid tissue lymphoma translocation protein 1 [Danio rerio]	0	0.92
MALT1	c61488_g2	c61488_g2_i1	3302	gi|23308669|ref|NP_694508.1|	mucosa associated lymphoid tissue lymphoma translocation gene 1a [Danio rerio]	0	0.92
MALT1	c61488_g2	c61488_g2_i2	3133	gi|23308669|ref|NP_694508.1|	mucosa associated lymphoid tissue lymphoma translocation gene 1a [Danio rerio]	0	0.9
MALT1	c61488_g2	c61488_g2_i3	3049	gi|528515868|ref|XP_005161758.1|	PREDICTED: mucosa associated lymphoid tissue lymphoma translocation gene 1a isoform X1 [Danio rerio]	0	0.92
MALT1	c61488_g2	c61488_g2_i4	3381	gi|23308669|ref|NP_694508.1|	mucosa associated lymphoid tissue lymphoma translocation gene 1a [Danio rerio]	0	0.91
MALT1	c61488_g2	c61488_g2_i5	3052	gi|23308669|ref|NP_694508.1|	mucosa associated lymphoid tissue lymphoma translocation gene 1a [Danio rerio]	0	0.9
MALT1	c61488_g2	c61488_g2_i6	3029	gi|23308669|ref|NP_694508.1|	mucosa associated lymphoid tissue lymphoma translocation gene 1a [Danio rerio]	0	0.91
MALT1	c61488_g2	c61488_g2_i7	3529	gi|23308669|ref|NP_694508.1|	mucosa associated lymphoid tissue lymphoma translocation gene 1a [Danio rerio]	0	0.91
MALT1	c61488_g2	c61488_g2_i8	3108	gi|23308669|ref|NP_694508.1|	mucosa associated lymphoid tissue lymphoma translocation gene 1a [Danio rerio]	0	0.91
MALT1	c61488_g2	c61488_g2_i9	3450	gi|23308669|ref|NP_694508.1|	mucosa associated lymphoid tissue lymphoma translocation gene 1a [Danio rerio]	0	0.91
MALT1	c62971_g3	c62971_g3_i1	3472	gi|528481009|ref|XP_005165669.1|	PREDICTED: mucosa-associated lymphoid tissue lymphoma translocation protein 1 isoform X1 [Danio rerio]	0	0.93
MALT1	c62971_g3	c62971_g3_i2	2788	gi|189519670|ref|XP_690409.3|	PREDICTED: mucosa-associated lymphoid tissue lymphoma translocation protein 1 isoform X2 [Danio rerio]	0	0.93
IKKA(IKBKA)	c52867_g1	c52867_g1_i1	2727	gi|119371145|sp|Q4G3H4.1|IKKA_DANRE	RecName: Full=Inhibitor of nuclear factor kappa-B kinase subunit alpha; Short=I kappa-B kinase alpha; Short=IKK-A; Short=IKK-alpha; Short=IkBKA; Short=IkappaB kina	0	0.98
IKKA(IKBKA)	c52867_g1	c52867_g1_i2	3076	gi|119371145|sp|Q4G3H4.1|IKKA_DANRE	RecName: Full=Inhibitor of nuclear factor kappa-B kinase subunit alpha; Short=I kappa-B kinase alpha; Short=IKK-A; Short=IKK-alpha; Short=IkBKA; Short=IkappaB kina	0	0.98
IKKB(IKBKB)	c54252_g1	c54252_g1_i1	3188	gi|181344605|ref|NP_001116737.1|	inhibitor of nuclear factor kappa-B kinase subunit beta [Danio rerio]	0	0.95
IKKB(IKBKB)	c54252_g1	c54252_g1_i2	1487	gi|181344605|ref|NP_001116737.1|	inhibitor of nuclear factor kappa-B kinase subunit beta [Danio rerio]	0	0.94
IKKB(IKBKB)	c54252_g1	c54252_g1_i3	2323	gi|181344605|ref|NP_001116737.1|	inhibitor of nuclear factor kappa-B kinase subunit beta [Danio rerio]	0	0.96
IKKG(IKBKG)	c64122_g1	c64122_g1_i1	2260	gi|62122883|ref|NP_001014366.1|	NF-kappa-B essential modulator [Danio rerio]	0	0.92
NFκB(NFKB1)	c51864_g1	c51864_g1_i1	3392	gi|597763454|ref|XP_007245668.1|	PREDICTED: nuclear factor NF-kappa-B p105 subunit-like [Astyanax mexicanus]	0	0.82
NFκB(RELA)	c64865_g2	c64865_g2_i1	3085	gi|528483672|ref|XP_005170853.1|	PREDICTED: transcription factor p65 isoform X1 [Danio rerio]	0	0.87
NFκB(RELA)	c64865_g2	c64865_g2_i2	3180	gi|528483672|ref|XP_005170853.1|	PREDICTED: transcription factor p65 isoform X1 [Danio rerio]	0	0.8
NFκB(RELA)	c64865_g2	c64865_g2_i3	3065	gi|528483672|ref|XP_005170853.1|	PREDICTED: transcription factor p65 isoform X1 [Danio rerio]	0	0.87
IκB(NFKBIA)	c47884_g1	c47884_g1_i1	1499	gi|192453598|ref|NP_001122267.1|	NF-kappa-B inhibitor beta [Danio rerio]	0	0.89
IκB(NFKBIA)	c51328_g2	c51328_g2_i1	1494	gi|605371328|gb|AHV91026.1|	IkBa [Ctenopharyngodon idella]	0	1
IκB(NFKBIA)	c57445_g1	c57445_g1_i1	1794	gi|488888840|gb|AGL08669.1|	nuclear factor of kappa light polypeptide alpha b, partial [Carassius auratus]	0	0.88
IκB(NFKBIA)	c57445_g1	c57445_g1_i2	1686	gi|54261749|ref|NP_955923.1|	nuclear factor of kappa light polypeptide gene enhancer in B-cells inhibitor, alpha b [Danio Nuclear factor of kappa light polypeptide g	0	0.88
IκB(NFKBIE)	c55666_g2	c55666_g2_i1	1606	gi|121583661|ref|NP_001073558.1|	NF-kappa-B inhibitor epsilon [Danio rerio]	0	0.86
CD81	c59538_g2	c59538_g2_i1	1013	gi|51230567|ref|NP_001003735.1|	CD81 antigen [Danio rerio]	0	0.92
CD81	c59538_g2	c59538_g2_i2	1198	gi|51230567|ref|NP_001003735.1|	CD81 antigen [Danio rerio]	0	0.95
CD81	c59538_g2	c59538_g2_i3	305	gi|51230567|ref|NP_001003735.1|	CD81 antigen [Danio rerio]	5e-09	0.9
CD81	c61028_g3	c61028_g3_i1	3108	gi|41282105|ref|NP_571593.2|	CD81 molecule [Danio rerio]	0	0.89
PI3K(PIK3C)	c107760_g1	c107760_g1_i1	254	gi|125851984|ref|XP_692697.2|	PREDICTED: phosphatidylinositol 4,5-bisphosphate 3-kinase catalytic subunit gamma isoform [Danio rerio]	1e-34	0.94
PI3K(PIK3C)	c108922_g1	c108922_g1_i1	228	gi|125851984|ref|XP_692697.2|	PREDICTED: phosphatidylinositol 4,5-bisphosphate 3-kinase catalytic subunit gamma isoform [Danio rerio]	7e-25	0.9
PI3K(PIK3C)	c110268_g1	c110268_g1_i1	259	gi|125851984|ref|XP_692697.2|	PREDICTED: phosphatidylinositol 4,5-bisphosphate 3-kinase catalytic subunit gamma isoform [Danio rerio]	2e-32	0.87
PI3K(PIK3C)	c55932_g1	c55932_g1_i1	3582	gi|528518860|ref|XP_005170630.1|	PREDICTED: uncharacterized protein LOC791141 isoform X1 [Danio rerio]	0	1
PI3K(PIK3C)	c55932_g1	c55932_g1_i2	1918	gi|528518860|ref|XP_005170630.1|	PREDICTED: uncharacterized protein LOC791141 isoform X1 [Danio rerio]	0	1
PI3K(PIK3C)	c55932_g1	c55932_g1_i3	3338	gi|528518860|ref|XP_005170630.1|	PREDICTED: uncharacterized protein LOC791141 isoform X1 [Danio rerio]	0	1
PI3K(PIK3C)	c55932_g1	c55932_g1_i4	3403	gi|528518860|ref|XP_005170630.1|	PREDICTED: uncharacterized protein LOC791141 isoform X1 [Danio rerio]	0	0.99
PI3K(PIK3C)	c55932_g1	c55932_g1_i5	3647	gi|528518860|ref|XP_005170630.1|	PREDICTED: uncharacterized protein LOC791141 isoform X1 [Danio rerio]	0	0.99
PI3K(PIK3C)	c57125_g1	c57125_g1_i1	2190	gi|125829741|ref|XP_690235.2|	PREDICTED: phosphatidylinositol 4,5-bisphosphate 3-kinase catalytic subunit alpha isoform-like isoform X2 [Danio rerio]	0	1
PI3K(PIK3C)	c57125_g1	c57125_g1_i2	1209	gi|125829741|ref|XP_690235.2|	PREDICTED: phosphatidylinositol 4,5-bisphosphate 3-kinase catalytic subunit alpha isoform-like isoform X2 [Danio rerio]	0	1
PI3K(PIK3C)	c57125_g2	c57125_g2_i1	456	gi|125829741|ref|XP_690235.2|	PREDICTED: phosphatidylinositol 4,5-bisphosphate 3-kinase catalytic subunit alpha isoform-like isoform X2 [Danio rerio]	0	1
PI3K(PIK3C)	c57125_g3	c57125_g3_i1	604	gi|125829741|ref|XP_690235.2|	PREDICTED: phosphatidylinositol 4,5-bisphosphate 3-kinase catalytic subunit alpha isoform-like isoform X2 [Danio rerio]	0	1
PI3K(PIK3C)	c57125_g3	c57125_g3_i2	681	gi|125829741|ref|XP_690235.2|	PREDICTED: phosphatidylinositol 4,5-bisphosphate 3-kinase catalytic subunit alpha isoform-like isoform X2 [Danio rerio]	0	1
PI3K(PIK3C)	c58479_g3	c58479_g3_i1	4657	gi|41055186|ref|NP_957493.1|	phosphatidylinositol-4,5-bisphosphate 3-kinase catalytic subunit delta isoform [Danio rerio]	0	0.96
PI3K(PIK3C)	c58479_g3	c58479_g3_i2	3551	gi|41055186|ref|NP_957493.1|	phosphatidylinositol-4,5-bisphosphate 3-kinase catalytic subunit delta isoform [Danio rerio]	0	0.97
PI3K(PIK3C)	c61257_g1	c61257_g1_i1	3708	gi|528475748|ref|XP_005171727.1|	PREDICTED: phosphatidylinositol-4,5-bisphosphate 3-kinase catalytic subunit gamma isoform isoform X1 [Danio rerio]	0	0.97
PI3K(PIK3C)	c61257_g1	c61257_g1_i2	3312	gi|528475748|ref|XP_005171727.1|	PREDICTED: phosphatidylinositol-4,5-bisphosphate 3-kinase catalytic subunit gamma isoform isoform X1 [Danio rerio]	0	0.97
PI3K(PIK3C)	c61257_g1	c61257_g1_i3	3621	gi|528475748|ref|XP_005171727.1|	PREDICTED: phosphatidylinositol-4,5-bisphosphate 3-kinase catalytic subunit gamma isoform isoform X1 [Danio rerio]	0	0.98
	c64388_g1	c64388_g1_i1	5807	gi|542260111|ref|XP_005465160.1|	PREDICTED: phosphatidylinositol 4,5-bisphosphate 3-kinase catalytic subunit beta isoform-like isoform X1 [Oreochromis niloticus]	0	0.89
PI3K(PIK3R)	c46137_g1	c46137_g1_i1	1548	gi|28278414|gb|AAH45386.1|	Phosphoinositide-3-kinase, regulatory subunit, polypeptide 3 (p55, gamma) [Danio rerio]	0	0.99
PI3K(PIK3R)	c51115_g2	c51115_g2_i1	1872	gi|605051991|ref|NP_998203.2|	phosphoinositide-3-kinase, regulatory subunit 3a (gamma) [Danio rerio]	0	0.92
PI3K(PIK3R)	c51115_g2	c51115_g2_i2	1986	gi|605051991|ref|NP_998203.2|	phosphoinositide-3-kinase, regulatory subunit 3a (gamma) [Danio rerio]	0	0.92
PI3K(PIK3R)	c54819_g1	c54819_g1_i1	4335	gi|528482147|ref|XP_002662391.2|	PREDICTED: phosphoinositide 3-kinase regulatory subunit 5 [Danio rerio]	0	0.92
PI3K(PIK3R)	c58239_g1	c58239_g1_i1	4603	gi|529367266|ref|NP_001268773.1|	phosphatidylinositol 3-kinase regulatory subunit alpha [Danio rerio]	0	0.99
PI3K(PIK3R)	c58239_g1	c58239_g1_i2	4827	gi|529367266|ref|NP_001268773.1|	phosphatidylinositol 3-kinase regulatory subunit alpha [Danio rerio]	0	0.98
PI3K(PIK3R)	c58239_g1	c58239_g1_i3	3718	gi|528480480|ref|XP_005165720.1|	PREDICTED: phosphatidylinositol 3-kinase regulatory subunit alpha isoform X3 [Danio rerio]	0	0.99
PI3K(PIK3R)	c63737_g1	c63737_g1_i1	1726	gi|528470979|ref|XP_005163426.1|	PREDICTED: phosphatidylinositol 3-kinase regulatory subunit beta isoform X1 [Danio rerio]	0	0.93
PI3K(PIK3R)	c63737_g1	c63737_g1_i2	1699	gi|528470979|ref|XP_005163426.1|	PREDICTED: phosphatidylinositol 3-kinase regulatory subunit beta isoform X1 [Danio rerio]	0	0.94
PI3K(PIK3R)	c63737_g3	c63737_g3_i1	2391	gi|47086393|ref|NP_997987.1|	phosphatidylinositol 3-kinase regulatory subunit beta [Danio rerio]	0	0.98
PI3K(PIK3R)	c82968_g1	c82968_g1_i1	236	gi|528482647|ref|XP_005166333.1|	PREDICTED: phosphatidylinositol 3-kinase regulatory subunit gamma isoform X1 [Danio rerio]	9e-31	0.9
GSK3B	c23130_g1	c23130_g1_i1	1015	gi|224589088|ref|NP_001139160.1|	uncharacterized protein LOC557882 [Danio rerio]	0	0.95
GSK3B	c61827_g1	c61827_g1_i1	2677	gi|157909770|ref|NP_001038386.2|	glycogen synthase kinase 3 alpha [Danio rerio]	0	0.98
GSK3B	c63191_g1	c63191_g1_i1	2585	gi|554869924|ref|XP_005944943.1|	PREDICTED: glycogen synthase kinase-3 beta-like isoform X1 [Haplochromis burtoni]	0	1
GSK3B	c63191_g1	c63191_g1_i2	2730	gi|18858783|ref|NP_571456.1|	glycogen synthase kinase-3 beta [Danio rerio]	0	1
GSK3B	c63191_g1	c63191_g1_i3	1399	gi|597742037|ref|XP_007233135.1|	PREDICTED: glycogen synthase kinase-3 beta isoform X1 [Astyanax mexicanus]	0	0.98
GSK3B	c77477_g1	c77477_g1_i1	304	gi|224589088|ref|NP_001139160.1|	uncharacterized protein LOC557882 [Danio rerio]	0	1
GSK3B	c94441_g1	c94441_g1_i1	778	gi|224589088|ref|NP_001139160.1|	uncharacterized protein LOC557882 [Danio rerio]	1e-09	1
SHIP1	c51449_g1	c51449_g1_i1	3934	gi|528482530|ref|XP_001923007.3|	PREDICTED: phosphatidylinositol 3,4,5-trisphosphate 5-phosphatase 1 [Danio rerio]	0	0.92
SHIP2	c65542_g1	c65542_g1_i1	5018	gi|292495037|sp|Q2I6J1.2|SHP2A_DANRE	RecName: Full=Phosphatidylinositol 3,4,5-trisphosphate 5-phosphatase 2A; AltName: Full=Inositol polyphosphate phosphatase-like protein 1A; Short=INPPL1-A; AltName	0	0.93
SHIP2	c65542_g1	c65542_g1_i2	4695	gi|292495037|sp|Q2I6J1.2|SHP2A_DANRE	RecName: Full=Phosphatidylinositol 3,4,5-trisphosphate 5-phosphatase 2A; AltName: Full=Inositol polyphosphate phosphatase-like protein 1A; Short=INPPL1-A; AltName	0	0.93
CD22	c60199_g1	c60199_g1_i1	1684	gi|617406106|ref|XP_007553913.1|	PREDICTED: sialoadhesin-like [Poecilia formosa]	2e-22	0.49
CD22	c60199_g1	c60199_g1_i2	1365	gi|617406106|ref|XP_007553913.1|	PREDICTED: sialoadhesin-like [Poecilia formosa]	1e-22	0.49
CD22	c60199_g1	c60199_g1_i4	1455	gi|432926829|ref|XP_004080945.1|	PREDICTED: myelin-associated glycoprotein-like [Oryzias latipes]	9e-19	0.49
CD22	c60199_g1	c60199_g1_i6	1774	gi|617406106|ref|XP_007553913.1|	PREDICTED: sialoadhesin-like [Poecilia formosa]	2e-22	0.49
CD22	c60199_g1	c60199_g1_i7	1774	gi|432926829|ref|XP_004080945.1|	PREDICTED: myelin-associated glycoprotein-like [Oryzias latipes]	1e-18	0.49
CD22	c64684_g4	c64684_g4_i1	1745	gi|528469541|ref|XP_001919121.2|	PREDICTED: B-cell receptor CD22-like [Danio rerio]	6e-28	0.89
CD22	c64761_g1	c64761_g1_i1	3912	gi|148277600|ref|NP_001091715.1|	B-cell receptor CD22 precursor [Danio rerio]	0	0.72
CD22	c64761_g1	c64761_g1_i2	1470	gi|148277600|ref|NP_001091715.1|	B-cell receptor CD22 precursor [Danio rerio]	0	0.74
CD22	c64761_g1	c64761_g1_i3	3768	gi|148277600|ref|NP_001091715.1|	B-cell receptor CD22 precursor [Danio rerio]	0	0.73
CD22	c64761_g1	c64761_g1_i4	1614	gi|148277600|ref|NP_001091715.1|	B-cell receptor CD22 precursor [Danio rerio]	0	0.76
CD22	c65297_g1	c65297_g1_i1	328	gi|528469545|ref|XP_001919202.4|	PREDICTED: B-cell receptor CD22-like [Danio rerio]	5e-32	0.77
CD22	c65297_g1	c65297_g1_i5	236	gi|528469567|ref|XP_001333522.4|	PREDICTED: B-cell receptor CD22-like [Danio rerio]	7e-28	0.88
SHP1	c54539_g1	c54539_g1_i1	2699	gi|41053929|ref|NP_956254.1|	tyrosine-protein phosphatase non-receptor type 6 [Danio rerio]	0	0.95
BCAP(PIK3AP1)	c100013_g1	c100013_g1_i1	241	gi|528477739|ref|XP_005168210.1|	PREDICTED: uncharacterized protein LOC101887008 [Danio rerio]	7e-33	0.96
BCAP(PIK3AP1)	c29853_g1	c29853_g1_i1	3781	gi|528498196|ref|XP_005156973.1|	PREDICTED: phosphoinositide 3-kinase adapter protein 1 isoform X2 [Danio rerio]	0	0.88
