# Supplementary material for: Dataset on differential gene expression analysis for splenic transcriptome profiling and the transcripts related to six immune pathways in grass carp
Source: Data Brief. 2016 Dec 29;10:598–600. doi: 10.1016/j.dib.2016.12.048 (PMC5226849; doi:10.1016/j.dib.2016.12.048)
Supplement: Supplementary file 8 — Supplementary material [file mmc7.xlsx]

## Sheet: Sheet1
File 7. Information of the transcripts identified as homologous to molecules involved in the Toll-like receptor signaling pathway.
KEGG_Gene	Unigene	Transcript	Length	NR_Hit-Name	NR_Description	NR_E-Value	NR_Simil
TLR1	c59098_g1	c59098_g1_i1	2619	gi|336462402|gb|AEI59680.1|	TLR25 [Ictalurus punctatus]	0	1
TLR1	c61523_g1	c61523_g1_i1	3225	gi|254575683|gb|ACT68332.1|	toll-like receptor 1 [Ctenopharyngodon idella]	0	1
TLR2	c62151_g2	c62151_g2_i1	3106	gi|254575685|gb|ACT68333.1|	toll-like receptor 2 [Ctenopharyngodon idella]	0	1
TLR2	c62151_g2	c62151_g2_i2	3045	gi|254575685|gb|ACT68333.1|	toll-like receptor 2 [Ctenopharyngodon idella]	0	1
TLR2	c62151_g2	c62151_g2_i3	2696	gi|254575685|gb|ACT68333.1|	toll-like receptor 2 [Ctenopharyngodon idella]	0	1
TLR3	c62583_g2	c62583_g2_i1	2898	gi|114329252|gb|ABI64155.1|	toll-like receptor 3 [Ctenopharyngodon idella]	0	1
TLR4	c66164_g1	c66164_g1_i2	3569	gi|353078634|gb|AEQ64873.1|	toll-like receptor 4.1 [Ctenopharyngodon idella]	0	0.99
TLR4	c66164_g1	c66164_g1_i3	3305	gi|353078640|gb|AEQ64876.1|	toll-like receptor 4.4 [Ctenopharyngodon idella]	0	0.99
TLR4	c66164_g1	c66164_g1_i4	2016	gi|353078640|gb|AEQ64876.1|	toll-like receptor 4.4 [Ctenopharyngodon idella]	0	0.99
TLR4	c66164_g1	c66164_g1_i5	3086	gi|353078640|gb|AEQ64876.1|	toll-like receptor 4.4 [Ctenopharyngodon idella]	0	0.99
TLR4	c66164_g1	c66164_g1_i6	1799	gi|353078634|gb|AEQ64873.1|	toll-like receptor 4.1 [Ctenopharyngodon idella]	0	0.97
TLR4	c66164_g1	c66164_g1_i7	3496	gi|353078634|gb|AEQ64873.1|	toll-like receptor 4.1 [Ctenopharyngodon idella]	0	0.99
TLR4	c66164_g1	c66164_g1_i8	1337	gi|353078646|gb|AEQ64879.1|	toll-like receptor 4.3 [Ctenopharyngodon idella]	0	1
TLR5	c40376_g1	c40376_g1_i1	591	gi|353332430|gb|AEQ92867.1|	Toll-like receptor 5, partial [Cirrhinus mrigala]	2e-23	0.8
TLR5	c64610_g1	c64610_g1_i1	3864	gi|194578863|ref|NP_001124067.1|	toll-like receptor 5b precursor [Danio rerio]	0	0.89
TLR5	c64610_g1	c64610_g1_i2	2475	gi|307005422|gb|ADN23489.1|	toll-like receptor 5a, partial [Ctenopharyngodon idella]	0	0.98
TLR7	c102526_g1	c102526_g1_i1	1490	gi|307683209|dbj|BAJ19518.1|	toll-like receptor 7 [Cyprinus carpio]	0	0.92
TLR7	c30609_g1	c30609_g1_i1	253	gi|307683209|dbj|BAJ19518.1|	toll-like receptor 7 [Cyprinus carpio]	3e-10	0.94
TLR7	c30609_g2	c30609_g2_i1	1627	gi|307683209|dbj|BAJ19518.1|	toll-like receptor 7 [Cyprinus carpio]	0	0.97
TLR8	c111277_g1	c111277_g1_i1	1707	gi|326671465|ref|XP_003199440.1|	PREDICTED: toll-like receptor 8b [Danio rerio]	0	0.9
TLR8	c47211_g1	c47211_g1_i1	1583	gi|326671465|ref|XP_003199440.1|	PREDICTED: toll-like receptor 8b [Danio rerio]	0	0.84
TLR8	c64207_g11	c64207_g11_i1	3521	gi|528523714|ref|XP_001920594.3|	PREDICTED: toll-like receptor 8a, partial [Danio rerio]	0	0.83
TLR9	c111372_g1	c111372_g1_i1	370	gi|407020532|gb|ADB96920.1|	toll-like receptor 9 [Ctenopharyngodon idella]	0	1
CTSK	c55635_g1	c55635_g1_i1	730	gi|629514131|gb|AHY86051.1|	cathepsin K [Cyprinus carpio 'color']	0	0.96
CTSK	c55635_g2	c55635_g2_i1	1047	gi|139002725|dbj|BAF51967.1|	cathepsin K [Carassius auratus]	0	0.96
RAC1	c57338_g1	c57338_g1_i1	1908	gi|465978234|gb|EMP34975.1|	Ras-related C3 botulinum toxin substrate 1, partial [Chelonia mydas]	0	1
RAC1	c58275_g1	c58275_g1_i1	2508	gi|209155118|gb|ACI33791.1|	Ras-related C3 botulinum toxin substrate 1 precursor [Salmo salar]	0	0.99
PI3K(PIK3C)	c107760_g1	c107760_g1_i1	254	gi|125851984|ref|XP_692697.2|	PREDICTED: phosphatidylinositol 4,5-bisphosphate 3-kinase catalytic subunit gamma isoform [Danio rerio]	1e-34	0.94
PI3K(PIK3C)	c108922_g1	c108922_g1_i1	228	gi|125851984|ref|XP_692697.2|	PREDICTED: phosphatidylinositol 4,5-bisphosphate 3-kinase catalytic subunit gamma isoform [Danio rerio]	7e-25	0.9
PI3K(PIK3C)	c110268_g1	c110268_g1_i1	259	gi|125851984|ref|XP_692697.2|	PREDICTED: phosphatidylinositol 4,5-bisphosphate 3-kinase catalytic subunit gamma isoform [Danio rerio]	2e-32	0.87
PI3K(PIK3C)	c55932_g1	c55932_g1_i1	3582	gi|528518860|ref|XP_005170630.1|	PREDICTED: uncharacterized protein LOC791141 isoform X1 [Danio rerio]	0	1
PI3K(PIK3C)	c55932_g1	c55932_g1_i2	1918	gi|528518860|ref|XP_005170630.1|	PREDICTED: uncharacterized protein LOC791141 isoform X1 [Danio rerio]	0	1
PI3K(PIK3C)	c55932_g1	c55932_g1_i3	3338	gi|528518860|ref|XP_005170630.1|	PREDICTED: uncharacterized protein LOC791141 isoform X1 [Danio rerio]	0	1
PI3K(PIK3C)	c55932_g1	c55932_g1_i4	3403	gi|528518860|ref|XP_005170630.1|	PREDICTED: uncharacterized protein LOC791141 isoform X1 [Danio rerio]	0	0.99
PI3K(PIK3C)	c55932_g1	c55932_g1_i5	3647	gi|528518860|ref|XP_005170630.1|	PREDICTED: uncharacterized protein LOC791141 isoform X1 [Danio rerio]	0	0.99
PI3K(PIK3C)	c57125_g1	c57125_g1_i1	2190	gi|125829741|ref|XP_690235.2|	PREDICTED: phosphatidylinositol 4,5-bisphosphate 3-kinase catalytic subunit alpha isoform-like isoform X2 [Danio rerio]	0	1
PI3K(PIK3C)	c57125_g1	c57125_g1_i2	1209	gi|125829741|ref|XP_690235.2|	PREDICTED: phosphatidylinositol 4,5-bisphosphate 3-kinase catalytic subunit alpha isoform-like isoform X2 [Danio rerio]	0	1
PI3K(PIK3C)	c57125_g2	c57125_g2_i1	456	gi|125829741|ref|XP_690235.2|	PREDICTED: phosphatidylinositol 4,5-bisphosphate 3-kinase catalytic subunit alpha isoform-like isoform X2 [Danio rerio]	0	1
PI3K(PIK3C)	c57125_g3	c57125_g3_i1	604	gi|125829741|ref|XP_690235.2|	PREDICTED: phosphatidylinositol 4,5-bisphosphate 3-kinase catalytic subunit alpha isoform-like isoform X2 [Danio rerio]	0	1
PI3K(PIK3C)	c57125_g3	c57125_g3_i2	681	gi|125829741|ref|XP_690235.2|	PREDICTED: phosphatidylinositol 4,5-bisphosphate 3-kinase catalytic subunit alpha isoform-like isoform X2 [Danio rerio]	0	1
PI3K(PIK3C)	c58479_g3	c58479_g3_i1	4657	gi|41055186|ref|NP_957493.1|	phosphatidylinositol-4,5-bisphosphate 3-kinase catalytic subunit delta isoform [Danio rerio]	0	0.96
PI3K(PIK3C)	c58479_g3	c58479_g3_i2	3551	gi|41055186|ref|NP_957493.1|	phosphatidylinositol-4,5-bisphosphate 3-kinase catalytic subunit delta isoform [Danio rerio]	0	0.97
PI3K(PIK3C)	c61257_g1	c61257_g1_i1	3708	gi|528475748|ref|XP_005171727.1|	PREDICTED: phosphatidylinositol-4,5-bisphosphate 3-kinase catalytic subunit gamma isoform isoform X1 [Danio rerio]	0	0.97
PI3K(PIK3C)	c61257_g1	c61257_g1_i2	3312	gi|528475748|ref|XP_005171727.1|	PREDICTED: phosphatidylinositol-4,5-bisphosphate 3-kinase catalytic subunit gamma isoform isoform X1 [Danio rerio]	0	0.97
	c61257_g1	c61257_g1_i3	3621	gi|528475748|ref|XP_005171727.1|	PREDICTED: phosphatidylinositol-4,5-bisphosphate 3-kinase catalytic subunit gamma isoform isoform X1 [Danio rerio]	0	0.98
	c64388_g1	c64388_g1_i1	5807	gi|542260111|ref|XP_005465160.1|	PREDICTED: phosphatidylinositol 4,5-bisphosphate 3-kinase catalytic subunit beta isoform-like isoform X1 [Oreochromis niloticus]	0	0.89
PI3K(PIK3R)	c46137_g1	c46137_g1_i1	1548	gi|28278414|gb|AAH45386.1|	Phosphoinositide-3-kinase, regulatory subunit, polypeptide 3 (p55, gamma) [Danio rerio]	0	0.99
PI3K(PIK3R)	c51115_g2	c51115_g2_i1	1872	gi|605051991|ref|NP_998203.2|	phosphoinositide-3-kinase, regulatory subunit 3a (gamma) [Danio rerio]	0	0.92
PI3K(PIK3R)	c51115_g2	c51115_g2_i2	1986	gi|605051991|ref|NP_998203.2|	phosphoinositide-3-kinase, regulatory subunit 3a (gamma) [Danio rerio]	0	0.92
PI3K(PIK3R)	c54819_g1	c54819_g1_i1	4335	gi|528482147|ref|XP_002662391.2|	PREDICTED: phosphoinositide 3-kinase regulatory subunit 5 [Danio rerio]	0	0.92
PI3K(PIK3R)	c58239_g1	c58239_g1_i1	4603	gi|529367266|ref|NP_001268773.1|	phosphatidylinositol 3-kinase regulatory subunit alpha [Danio rerio]	0	0.99
PI3K(PIK3R)	c58239_g1	c58239_g1_i2	4827	gi|529367266|ref|NP_001268773.1|	phosphatidylinositol 3-kinase regulatory subunit alpha [Danio rerio]	0	0.98
PI3K(PIK3R)	c58239_g1	c58239_g1_i3	3718	gi|528480480|ref|XP_005165720.1|	PREDICTED: phosphatidylinositol 3-kinase regulatory subunit alpha isoform X3 [Danio rerio]	0	0.99
PI3K(PIK3R)	c63737_g1	c63737_g1_i1	1726	gi|528470979|ref|XP_005163426.1|	PREDICTED: phosphatidylinositol 3-kinase regulatory subunit beta isoform X1 [Danio rerio]	0	0.93
PI3K(PIK3R)	c63737_g1	c63737_g1_i2	1699	gi|528470979|ref|XP_005163426.1|	PREDICTED: phosphatidylinositol 3-kinase regulatory subunit beta isoform X1 [Danio rerio]	0	0.94
PI3K(PIK3R)	c63737_g3	c63737_g3_i1	2391	gi|47086393|ref|NP_997987.1|	phosphatidylinositol 3-kinase regulatory subunit beta [Danio rerio]	0	0.98
PI3K(PIK3R)	c82968_g1	c82968_g1_i1	236	gi|528482647|ref|XP_005166333.1|	PREDICTED: phosphatidylinositol 3-kinase regulatory subunit gamma isoform X1 [Danio rerio]	9e-31	0.9
AKT	c53357_g1	c53357_g1_i1	1190	gi|642132010|emb|CDQ56827.1|	unnamed protein product [Oncorhynchus mykiss]	0	0.99
AKT	c53357_g2	c53357_g2_i5	743	gi|597736359|ref|XP_007230439.1|	PREDICTED: RAC-alpha serine/threonine-protein kinase-like [Astyanax mexicanus]	0	0.97
AKT	c53357_g2	c53357_g2_i6	581	gi|597736359|ref|XP_007230439.1|	PREDICTED: RAC-alpha serine/threonine-protein kinase-like [Astyanax mexicanus]	0	0.97
AKT	c54284_g1	c54284_g1_i1	1246	gi|37700244|ref|NP_937789.1|	RAC-beta serine/threonine-protein kinase [Danio rerio]	0	0.99
AKT	c54284_g2	c54284_g2_i1	1340	gi|528508312|ref|XP_005173694.1|	PREDICTED: RAC-beta serine/threonine-protein kinase isoform X1 [Danio rerio]	0	0.99
AKT	c54284_g4	c54284_g4_i1	331	gi|528508312|ref|XP_005173694.1|	PREDICTED: RAC-beta serine/threonine-protein kinase isoform X1 [Danio rerio]	0	1
AKT	c55444_g1	c55444_g1_i1	1661	gi|326664301|ref|XP_001923454.3|	PREDICTED: RAC-gamma serine/threonine-protein kinase [Danio rerio]	0	1
AKT	c55444_g1	c55444_g1_i2	996	gi|326664301|ref|XP_001923454.3|	PREDICTED: RAC-gamma serine/threonine-protein kinase [Danio rerio]	0	1
AKT	c55444_g2	c55444_g2_i1	401	gi|326664301|ref|XP_001923454.3|	PREDICTED: RAC-gamma serine/threonine-protein kinase [Danio rerio]	3e-45	1
AKT	c64738_g3	c64738_g3_i2	2498	gi|47086403|ref|NP_997980.1|	RAC-alpha serine/threonine-protein kinase [Danio rerio]	0	0.96
AKT	c64738_g5	c64738_g5_i1	895	gi|47086403|ref|NP_997980.1|	RAC-alpha serine/threonine-protein kinase [Danio rerio]	0	0.95
AKT	c66020_g6	c66020_g6_i1	3445	gi|607346805|gb|AHW47995.1|	v-akt murine thymoma viral oncoprotein-like 3 [Ctenopharyngodon idella]	0	1
AKT	c66020_g6	c66020_g6_i2	3713	gi|607346805|gb|AHW47995.1|	v-akt murine thymoma viral oncoprotein-like 3 [Ctenopharyngodon idella]	0	1
AKT	c66020_g6	c66020_g6_i3	3621	gi|607346805|gb|AHW47995.1|	v-akt murine thymoma viral oncoprotein-like 3 [Ctenopharyngodon idella]	0	1
AKT	c66162_g3	c66162_g3_i4	3214	gi|529250148|ref|NP_001268730.1|	v-akt murine thymoma viral oncogene homolog 1 [Danio rerio]	0	0.96
AKT	c66162_g3	c66162_g3_i8	3225	gi|529250148|ref|NP_001268730.1|	v-akt murine thymoma viral oncogene homolog 1 [Danio rerio]	0	0.96
TOLLIP	c62707_g4	c62707_g4_i1	1340	gi|390538406|gb|AFM09715.1|	Tollip [Ctenopharyngodon idella]	0	1
MYD88	c51568_g1	c51568_g1_i1	1555	gi|291603472|gb|ADE20131.1|	primary response protein 88a [Cyprinus carpio]	0	0.97
TIRAP	c58984_g2	c58984_g2_i2	2091	gi|326676281|ref|XP_002667158.2|	PREDICTED: toll/interleukin-1 receptor domain-containing adapter protein [Danio rerio]	0	0.8
TIRAP	c58984_g2	c58984_g2_i3	777	gi|326676281|ref|XP_002667158.2|	PREDICTED: toll/interleukin-1 receptor domain-containing adapter protein [Danio rerio]	0	0.81
TIRAP	c58984_g2	c58984_g2_i4	1824	gi|326676281|ref|XP_002667158.2|	PREDICTED: toll/interleukin-1 receptor domain-containing adapter protein [Danio rerio]	0	0.8
FADD	c59939_g3	c59939_g3_i1	1542	gi|189521793|ref|XP_001923893.1|	PREDICTED: protein FADD [Danio rerio]	0	0.88
FADD	c59939_g3	c59939_g3_i2	866	gi|189521793|ref|XP_001923893.1|	PREDICTED: protein FADD [Danio rerio]	5e-30	0.82
FADD	c59939_g3	c59939_g3_i3	684	gi|189521793|ref|XP_001923893.1|	PREDICTED: protein FADD [Danio rerio]	3e-30	0.82
CASP8	c59444_g1	c59444_g1_i1	814	gi|125826514|ref|XP_001341146.1|	PREDICTED: uncharacterized protein LOC100001066 [Danio rerio]	7e-25	0.72
CASP8	c59444_g1	c59444_g1_i2	1363	gi|125826514|ref|XP_001341146.1|	PREDICTED: uncharacterized protein LOC100001066 [Danio rerio]	4e-26	0.62
CASP8	c59444_g1	c59444_g1_i4	1405	gi|125826514|ref|XP_001341146.1|	PREDICTED: uncharacterized protein LOC100001066 [Danio rerio]	4e-26	0.62
CASP8	c59444_g1	c59444_g1_i5	1240	gi|125826514|ref|XP_001341146.1|	PREDICTED: uncharacterized protein LOC100001066 [Danio rerio]	8e-26	0.68
CASP8	c59648_g2	c59648_g2_i1	1992	gi|521764749|gb|AGQ03809.1|	caspase-8 [Cyprinus carpio]	0	0.81
CASP8	c63117_g5	c63117_g5_i1	2212	gi|528489096|ref|XP_685430.4|	PREDICTED: caspase-8 [Danio rerio]	0	0.77
CASP8	c65241_g10	c65241_g10_i1	758	gi|528481858|ref|XP_005165879.1|	PREDICTED: caspase 8, apoptosis-related cysteine peptidase, like 1 isoform X1 [Danio rerio]	0	0.81
CASP8	c65241_g10	c65241_g10_i2	797	gi|528481858|ref|XP_005165879.1|	PREDICTED: caspase 8, apoptosis-related cysteine peptidase, like 1 isoform X1 [Danio rerio]	0	0.81
CASP8	c65241_g7	c65241_g7_i3	1714	gi|148762952|ref|NP_001092089.1|	caspase 8, apoptosis-related cysteine peptidase, like 1 [Danio rerio]	3e-45	0.79
IRAK1	c55125_g1	c55125_g1_i1	3520	gi|390538408|gb|AFM09716.1|	IRAK-1 [Ctenopharyngodon idella]	0	1
TRAF3	c64015_g1	c64015_g1_i1	2528	gi|326368646|gb|ADZ55454.1|	TNF receptor-associated factor 3 [Cyprinus carpio]	0	0.98
TRAF6	c52449_g1	c52449_g1_i1	2729	gi|474452714|gb|AGI51678.1|	tumor necrosis factor receptor-associated factor 6 [Ctenopharyngodon idella]	0	1
TAB1(MAP3K7IP1)	c64633_g6	c64633_g6_i1	2015	gi|587655620|gb|AHK09955.1|	TAK1-binding protein 1 [Ctenopharyngodon idella]	0	1
TAB1(MAP3K7IP1)	c64633_g6	c64633_g6_i2	2145	gi|587655620|gb|AHK09955.1|	TAK1-binding protein 1 [Ctenopharyngodon idella]	0	1
TAB1(MAP3K7IP1)	c64633_g6	c64633_g6_i3	2225	gi|587655620|gb|AHK09955.1|	TAK1-binding protein 1 [Ctenopharyngodon idella]	0	1
TAB2(MAP3K7IP2)	c51455_g1	c51455_g1_i1	3019	gi|587655622|gb|AHK09956.1|	TAK1-binding protein 2 [Ctenopharyngodon idella]	0	1
TAK1(MAP3K7)	c62363_g2	c62363_g2_i1	4189	gi|474452712|gb|AGI51677.1|	transforming growth factor beta-activated kinase 1 [Ctenopharyngodon idella]	0	1
IKKA(IKBKA)	c52867_g1	c52867_g1_i1	2727	gi|119371145|sp|Q4G3H4.1|IKKA_DANRE	RecName: Full=Inhibitor of nuclear factor kappa-B kinase subunit alpha; Short=I kappa-B kinase alpha; Short=IKK-A; Short=IKK-alpha; Short=IkBKA; Short=IkappaB kina	0	0.98
IKKA(IKBKA)	c52867_g1	c52867_g1_i2	3076	gi|119371145|sp|Q4G3H4.1|IKKA_DANRE	RecName: Full=Inhibitor of nuclear factor kappa-B kinase subunit alpha; Short=I kappa-B kinase alpha; Short=IKK-A; Short=IKK-alpha; Short=IkBKA; Short=IkappaB kina	0	0.98
IKKB(IKBKB)	c54252_g1	c54252_g1_i1	3188	gi|181344605|ref|NP_001116737.1|	inhibitor of nuclear factor kappa-B kinase subunit beta [Danio rerio]	0	0.95
IKKB(IKBKB)	c54252_g1	c54252_g1_i2	1487	gi|181344605|ref|NP_001116737.1|	inhibitor of nuclear factor kappa-B kinase subunit beta [Danio rerio]	0	0.94
IKKB(IKBKB)	c54252_g1	c54252_g1_i3	2323	gi|181344605|ref|NP_001116737.1|	inhibitor of nuclear factor kappa-B kinase subunit beta [Danio rerio]	0	0.96
IKKE(IKBKE)	c66001_g3	c66001_g3_i1	4044	gi|57526492|ref|NP_001002751.1|	inhibitor of nuclear factor kappa-B kinase subunit epsilon [Danio rerio]	0	0.85
IKKE(IKBKE)	c66001_g3	c66001_g3_i2	4109	gi|57526492|ref|NP_001002751.1|	inhibitor of nuclear factor kappa-B kinase subunit epsilon [Danio rerio]	0	0.85
IKKG(IKBKG)	c64122_g1	c64122_g1_i1	2260	gi|62122883|ref|NP_001014366.1|	NF-kappa-B essential modulator [Danio rerio]	0	0.92
IκBα(NFKBIA)	c47884_g1	c47884_g1_i1	1499	gi|192453598|ref|NP_001122267.1|	NF-kappa-B inhibitor beta [Danio rerio]	0	0.89
IκBα(NFKBIA)	c51328_g2	c51328_g2_i1	1494	gi|605371328|gb|AHV91026.1|	IkBa [Ctenopharyngodon idella]	0	1
IκBα(NFKBIA)	c57445_g1	c57445_g1_i1	1794	gi|488888840|gb|AGL08669.1|	nuclear factor of kappa light polypeptide alpha b, partial [Carassius auratus]	0	0.88
IκBα(NFKBIA)	c57445_g1	c57445_g1_i2	1686	gi|54261749|ref|NP_955923.1|	nuclear factor of kappa light polypeptide gene enhancer in B-cells inhibitor, alpha b [Danio Nuclear factor of kappa light polypeptide g	0	0.88
NFκB(NFKB1)	c51864_g1	c51864_g1_i1	3392	gi|597763454|ref|XP_007245668.1|	PREDICTED: nuclear factor NF-kappa-B p105 subunit-like [Astyanax mexicanus]	0	0.82
NFκB(RELA)	c64865_g2	c64865_g2_i1	3085	gi|528483672|ref|XP_005170853.1|	PREDICTED: transcription factor p65 isoform X1 [Danio rerio]	0	0.87
NFκB(RELA)	c64865_g2	c64865_g2_i2	3180	gi|528483672|ref|XP_005170853.1|	PREDICTED: transcription factor p65 isoform X1 [Danio rerio]	0	0.8
NFκB(RELA)	c64865_g2	c64865_g2_i3	3065	gi|528483672|ref|XP_005170853.1|	PREDICTED: transcription factor p65 isoform X1 [Danio rerio]	0	0.87
COT(MAP3K8)	c64709_g6	c64709_g6_i1	2968	gi|528496071|ref|XP_692177.3|	PREDICTED: mitogen-activated protein kinase kinase kinase 8-like [Danio rerio]	0	0.98
COT(MAP3K8)	c64709_g6	c64709_g6_i2	4172	gi|528496071|ref|XP_692177.3|	PREDICTED: mitogen-activated protein kinase kinase kinase 8-like [Danio rerio]	0	0.94
MEK1(MAP2K1)	c34472_g1	c34472_g1_i1	1288	gi|30353821|gb|AAH52120.1|	Map2k1 protein [Danio rerio]	0	0.99
MEK1(MAP2K1)	c42560_g1	c42560_g1_i1	752	gi|94733356|emb|CAK04706.1|	novel protein (zgc:56557) [Danio rerio]	0	0.99
MEK2(MAP2K2)	c53572_g1	c53572_g1_i1	1146	gi|210031430|ref|NP_001032468.2|	mitogen-activated protein kinase kinase 2a [Danio rerio]	0	1
MEK2(MAP2K2)	c53572_g3	c53572_g3_i1	1552	gi|210031430|ref|NP_001032468.2|	mitogen-activated protein kinase kinase 2a [Danio rerio]	0	0.99
MEK2(MAP2K2)	c53572_g3	c53572_g3_i2	1519	gi|210031430|ref|NP_001032468.2|	mitogen-activated protein kinase kinase 2a [Danio rerio]	0	0.99
MEK2(MAP2K2)	c62509_g1	c62509_g1_i1	2580	gi|190194256|ref|NP_001121753.1|	dual specificity mitogen-activated protein kinase kinase 2 [Danio rerio]	0	0.98
Erk(MAPK1_3)	c32528_g1	c32528_g1_i1	2120	gi|41351062|gb|AAH65868.1|	Mitogen-activated protein kinase 1 [Danio rerio]	0	0.99
Erk(MAPK1_3)	c59482_g5	c59482_g5_i1	2240	gi|597744988|ref|XP_007234538.1|	PREDICTED: mitogen-activated protein kinase 3 [Astyanax mexicanus]	0	0.98
MKK4(MAP2K4)	c62661_g4	c62661_g4_i1	2401	gi|573894871|ref|XP_006635184.1|	PREDICTED: dual specificity mitogen-activated protein kinase kinase 4-like [Lepisosteus oculatus]	0	0.97
MKK4(MAP2K4)	c62661_g4	c62661_g4_i2	1653	gi|17974309|dbj|BAB79524.1|	MAP kinase kinase 4 [Cyprinus carpio]	0	0.92
MKK4(MAP2K4)	c62661_g4	c62661_g4_i3	2080	gi|597787681|ref|XP_007257275.1|	PREDICTED: dual specificity mitogen-activated protein kinase kinase 4-like isoform X2 [Astyanax mexicanus]	0	0.93
MKK4(MAP2K4)	c62661_g4	c62661_g4_i4	2113	gi|597787679|ref|XP_007257274.1|	PREDICTED: dual specificity mitogen-activated protein kinase kinase 4-like isoform X1 [Astyanax mexicanus]	0	0.93
MKK4(MAP2K4)	c62661_g4	c62661_g4_i5	1660	gi|17974309|dbj|BAB79524.1|	MAP kinase kinase 4 [Cyprinus carpio]	0	0.92
MKK4(MAP2K4)	c62661_g4	c62661_g4_i6	1876	gi|573894871|ref|XP_006635184.1|	PREDICTED: dual specificity mitogen-activated protein kinase kinase 4-like [Lepisosteus oculatus]	0	0.94
MKK4(MAP2K4)	c64717_g5	c64717_g5_i1	782	gi|17974309|dbj|BAB79524.1|	MAP kinase kinase 4 [Cyprinus carpio]	4e-36	0.99
MKK6(MAP2K6)	c10648_g1	c10648_g1_i1	2143	gi|205829215|sp|Q9DGE0.2|MP2K6_DANRE	RecName: Full=Dual specificity mitogen-activated protein kinase kinase 6; Short=MAP kinase kinase 6; Short=MAPKK 6; AltName: Full=Mitogen-activated protein kinase	0	0.95
MKK7(MAP2K7)	c63078_g1	c63078_g1_i1	3513	gi|528468904|ref|XP_005160106.1|	PREDICTED: dual specificity mitogen-activated protein kinase kinase 7 isoform X1 [Danio rerio]	0	0.99
MKK7(MAP2K7)	c63078_g1	c63078_g1_i2	385	gi|597779208|ref|XP_007253219.1|	PREDICTED: dual specificity mitogen-activated protein kinase kinase 7-like [Astyanax mexicanus]	2e-15	0.96
MKK7(MAP2K7)	c63078_g1	c63078_g1_i3	3561	gi|298286474|ref|NP_001177235.1|	dual specificity mitogen-activated protein kinase kinase 7 [Danio rerio]	0	0.99
MKK7(MAP2K7)	c63078_g1	c63078_g1_i4	2649	gi|298286474|ref|NP_001177235.1|	dual specificity mitogen-activated protein kinase kinase 7 [Danio rerio]	0	0.99
MKK7(MAP2K7)	c63078_g1	c63078_g1_i5	2928	gi|298286474|ref|NP_001177235.1|	dual specificity mitogen-activated protein kinase kinase 7 [Danio rerio]	0	0.99
MKK7(MAP2K7)	c63078_g1	c63078_g1_i6	3496	gi|298286474|ref|NP_001177235.1|	dual specificity mitogen-activated protein kinase kinase 7 [Danio rerio]	0	0.99
P38	c110885_g1	c110885_g1_i1	843	gi|573880567|ref|XP_006628487.1|	PREDICTED: mitogen-activated protein kinase 14A-like isoform X1 [Lepisosteus oculatus]	0	0.99
P38	c39144_g1	c39144_g1_i1	573	gi|189522202|ref|XP_001337833.2|	PREDICTED: mitogen-activated protein kinase 13 [Danio rerio]	1e-36	0.99
P38	c39144_g2	c39144_g2_i1	598	gi|189522202|ref|XP_001337833.2|	PREDICTED: mitogen-activated protein kinase 13 [Danio rerio]	2e-14	1
P38	c47768_g1	c47768_g1_i1	1270	gi|30315976|sp|O42376.1|MK12_DANRE	RecName: Full=Mitogen-activated protein kinase 12; Short=MAP kinase 12; Short=MAPK 12; AltName: Full=Stress-activated protein kinase 3 [Danio rerio]	0	0.96
P38	c47768_g1	c47768_g1_i2	1130	gi|499040430|ref|XP_004570840.1|	PREDICTED: mitogen-activated protein kinase 12-like isoform X1 [Maylandia zebra]	0	0.85
P38	c53701_g1	c53701_g1_i1	1506	gi|50344844|ref|NP_001002095.1|	mitogen-activated protein kinase 11 [Danio rerio]	0	1
P38	c53701_g1	c53701_g1_i2	1491	gi|50344844|ref|NP_001002095.1|	mitogen-activated protein kinase 11 [Danio rerio]	0	1
P38	c59975_g2	c59975_g2_i1	2360	gi|113677642|ref|NP_001038306.1|	mitogen-activated protein kinase 12 [Danio rerio]	0	0.98
P38	c64465_g7	c64465_g7_i1	1513	gi|26396333|sp|Q9I958.1|MK14B_CYPCA	RecName: Full=Mitogen-activated protein kinase 14B; Short=MAP kinase 14B; Short=MAPK 14B; AltName: Full=Mitogen-activated protein kinase p38b; Short=MAP kinase p38	6e-37	1
P38	c64465_g7	c64465_g7_i10	1677	gi|317418855|emb|CBN80893.1|	Mitogen-activated protein kinase 14a [Dicentrarchus labrax]	0	0.99
P38	c64465_g7	c64465_g7_i11	2128	gi|597767899|ref|XP_007247791.1|	PREDICTED: mitogen-activated protein kinase 14A-like isoform X2 [Astyanax mexicanus]	0	0.98
P38	c64465_g7	c64465_g7_i2	1475	gi|2499602|sp|Q90336.1|MK14A_CYPCA	RecName: Full=Mitogen-activated protein kinase 14A; Short=MAP kinase 14A; Short=MAPK 14A; AltName: Full=Mitogen-activated protein kinase p38a; Short=MAP kinase p38a	0	0.99
P38	c64465_g7	c64465_g7_i3	2966	gi|2499602|sp|Q90336.1|MK14A_CYPCA	RecName: Full=Mitogen-activated protein kinase 14A; Short=MAP kinase 14A; Short=MAPK 14A; AltName: Full=Mitogen-activated protein kinase p38a; Short=MAP kinase p38a	0	0.99
P38	c64465_g7	c64465_g7_i4	2076	gi|2499602|sp|Q90336.1|MK14A_CYPCA	RecName: Full=Mitogen-activated protein kinase 14A; Short=MAP kinase 14A; Short=MAPK 14A; AltName: Full=Mitogen-activated protein kinase p38a; Short=MAP kinase p38a	0	0.99
P38	c64465_g7	c64465_g7_i5	2742	gi|2499602|sp|Q90336.1|MK14A_CYPCA	RecName: Full=Mitogen-activated protein kinase 14A; Short=MAP kinase 14A; Short=MAPK 14A; AltName: Full=Mitogen-activated protein kinase p38a; Short=MAP kinase p38a	0	0.98
P38	c64465_g7	c64465_g7_i6	2997	gi|2499602|sp|Q90336.1|MK14A_CYPCA	RecName: Full=Mitogen-activated protein kinase 14A; Short=MAP kinase 14A; Short=MAPK 14A; AltName: Full=Mitogen-activated protein kinase p38a; Short=MAP kinase p38a	0	1
P38	c64465_g7	c64465_g7_i7	2335	gi|573880567|ref|XP_006628487.1|	PREDICTED: mitogen-activated protein kinase 14A-like isoform X1 [Lepisosteus oculatus]	0	0.99
	c64465_g7	c64465_g7_i8	1586	gi|2499602|sp|Q90336.1|MK14A_CYPCA	RecName: Full=Mitogen-activated protein kinase 14A; Short=MAP kinase 14A; Short=MAPK 14A; AltName: Full=Mitogen-activated protein kinase p38a; Short=MAP kinase p38a	0	0.98
	c64465_g7	c64465_g7_i9	1238	gi|597767899|ref|XP_007247791.1|	PREDICTED: mitogen-activated protein kinase 14A-like isoform X2 [Astyanax mexicanus]	0	0.99
JUN	c46218_g1	c46218_g1_i1	520	gi|578002887|gb|AHH92791.1|	c-Jun proto-oncogene [Hypophthalmichthys molitrix]	0	1
JUN	c46218_g1	c46218_g1_i2	662	gi|578002887|gb|AHH92791.1|	c-Jun proto-oncogene [Hypophthalmichthys molitrix]	0	1
JUN	c64672_g1	c64672_g1_i1	4944	gi|597756760|ref|XP_007240120.1|	PREDICTED: transcription factor AP-1-like [Astyanax mexicanus]	0	0.84
JUN	c95423_g1	c95423_g1_i1	1075	gi|83267784|gb|ABB99425.1|	c-Jun protein [Ctenopharyngodon c-Jun protein [Ctenopharyngodon idella]	0	1
IL1B	c63484_g4	c63484_g4_i1	978	gi|393010847|gb|AFN02623.1|	interleukin-1 beta [Ctenopharyngodon idella]	1e-32	0.99
IL1B	c63484_g4	c63484_g4_i2	967	gi|387864279|gb|AER38414.2|	interleukin-1 beta [Ctenopharyngodon interleukin-1 beta [Ctenopharyngodon idella]	0	1
IL1B	c63484_g4	c63484_g4_i3	875	gi|387864279|gb|AER38414.2|	interleukin-1 beta [Ctenopharyngodon interleukin-1 beta [Ctenopharyngodon idella]	0	1
IL6	c64271_g6	c64271_g6_i1	1136	gi|563401124|gb|AHB51767.1|	interleukin-6 [Ctenopharyngodon idella]	0	1
IL6	c64271_g6	c64271_g6_i2	1187	gi|563401124|gb|AHB51767.1|	interleukin-6 [Ctenopharyngodon idella]	0	1
IL12A	c56358_g1	c56358_g1_i1	613	gi|84777662|emb|CAE45012.1|	interleukin-12 p35 subunit [Cyprinus carpio]	0	0.88
IL12A	c56358_g1	c56358_g1_i3	479	gi|84777662|emb|CAE45012.1|	interleukin-12 p35 subunit [Cyprinus carpio]	0	0.93
IL12A	c6409_g1	c6409_g1_i1	783	gi|589298641|gb|AHK80892.1|	IL-12 p35 [Ctenopharyngodon idella]	0	1
IL12B	c13297_g1	c13297_g1_i1	860	gi|589298643|gb|AHK80893.1|	IL-12 p40 [Ctenopharyngodon idella]	0	1
IL12B	c33652_g1	c33652_g1_i1	486	gi|589298643|gb|AHK80893.1|	IL-12 p40 [Ctenopharyngodon idella]	0	1
IL12B	c33652_g1	c33652_g1_i2	613	gi|589298643|gb|AHK80893.1|	IL-12 p40 [Ctenopharyngodon idella]	0	1
IL12B	c34091_g1	c34091_g1_i1	1031	gi|84777666|emb|CAF32323.1|	interleukin-12 p40b subunit [Cyprinus carpio]	0	0.9
IL12B	c34091_g1	c34091_g1_i2	1035	gi|84777666|emb|CAF32323.1|	interleukin-12 p40b subunit [Cyprinus carpio]	0	0.9
IL12B	c55043_g1	c55043_g1_i1	1296	gi|84777668|emb|CAF32324.1|	interleukin-12 p40c subunit [Cyprinus carpio]	0	0.86
IL12B	c55043_g1	c55043_g1_i2	1421	gi|84777668|emb|CAF32324.1|	interleukin-12 p40c subunit [Cyprinus carpio]	0	0.86
IL8	c42421_g1	c42421_g1_i1	715	gi|165972383|ref|NP_001107123.1|	uncharacterized protein LOC100003911 precursor [Danio rerio]	7e-33	0.83
IL8	c43159_g1	c43159_g1_i1	574	gi|343198397|gb|AEM05971.1|	interleukin-8 [Ctenopharyngodon interleukin-8 [Ctenopharyngodon idella]	0	1
IL8	c93189_g1	c93189_g1_i1	379	gi|256574612|dbj|BAH98111.1|	interleukin 8 [Cyprinus carpio]	2e-24	0.73
CCL3	c101674_g1	c101674_g1_i1	966	gi|196475661|gb|ACG76387.1|	CCL4 [Ctenopharyngodon idella]	0	1
TRIF	c60551_g1	c60551_g1_i1	2443	gi|544600409|gb|AGW25589.1|	TIR domain-containing adapter molecule 1 [Ctenopharyngodon idella]	0	1
RIP1(RIPK1)	c63279_g4	c63279_g4_i1	3208	gi|112821694|ref|NP_001036815.1|	receptor-interacting serine/threonine-protein kinase 1 [Danio rerio]	0	0.82
RIP1(RIPK1)	c63279_g4	c63279_g4_i2	2337	gi|112821694|ref|NP_001036815.1|	receptor-interacting serine/threonine-protein kinase 1 [Danio rerio]	0	0.74
RIP1(RIPK1)	c63279_g4	c63279_g4_i3	2277	gi|112821694|ref|NP_001036815.1|	receptor-interacting serine/threonine-protein kinase 1 [Danio rerio]	0	0.74
RIP1(RIPK1)	c63279_g4	c63279_g4_i4	3104	gi|112821694|ref|NP_001036815.1|	receptor-interacting serine/threonine-protein kinase 1 [Danio rerio]	0	0.82
RIP1(RIPK1)	c63279_g4	c63279_g4_i5	3031	gi|190337601|gb|AAI63762.1|	Ripk1l protein [Danio rerio]	0	0.82
RIP1(RIPK1)	c63279_g4	c63279_g4_i7	1454	gi|112821694|ref|NP_001036815.1|	receptor-interacting serine/threonine-protein kinase 1 [Danio rerio]	0	0.92
IRF3	c64913_g11	c64913_g11_i2	4080	gi|309244408|gb|ADO52204.1|	interferon regulatory factor 3 [Carassius auratus]	0	1
IRF3	c64913_g11	c64913_g11_i3	2817	gi|309244408|gb|ADO52204.1|	interferon regulatory factor 3 [Carassius auratus]	0	1
IRF3	c64913_g11	c64913_g11_i4	2395	gi|309244408|gb|ADO52204.1|	interferon regulatory factor 3 [Carassius auratus]	0	1
IRF5	c61850_g7	c61850_g7_i1	1974	gi|254847645|gb|ACT83674.1|	interferon regulatory factor 5 [Ctenopharyngodon idella]	0	1
IRF5	c61850_g7	c61850_g7_i2	2215	gi|254847645|gb|ACT83674.1|	interferon regulatory factor 5 [Ctenopharyngodon idella]	0	1
IRF5	c61850_g7	c61850_g7_i3	3169	gi|254847645|gb|ACT83674.1|	interferon regulatory factor 5 [Ctenopharyngodon idella]	0	1
IRF7	c51093_g1	c51093_g1_i1	1790	gi|239924052|gb|ACS34986.1|	IFN-regulatory factory 7 [Ctenopharyngodon idella]	0	0.99
TBK1	c62225_g4	c62225_g4_i1	2791	gi|326368648|gb|ADZ55455.1|	TANK-binding kinase 1 [Cyprinus carpio]	0	0.99
TBK1	c62225_g4	c62225_g4_i2	2755	gi|344313231|gb|AEN04475.1|	TANK-binding kinase 1 [Carassius auratus]	0	1
TBK1	c62225_g4	c62225_g4_i3	1026	gi|344313231|gb|AEN04475.1|	TANK-binding kinase 1 [Carassius auratus]	0	1
CD40(TNFRSF5)	c65831_g1	c65831_g1_i1	1735	gi|223646105|ref|NP_001138718.1|	CD40 molecule, TNF receptor superfamily member 5 precursor [Danio rerio]	0	0.7
IFNA	c55987_g2	c55987_g2_i1	959	gi|38455770|gb|AAR20886.1|	interferon [Carassius auratus]	0	0.99
IFNA	c55987_g2	c55987_g2_i2	1427	gi|38455770|gb|AAR20886.1|	interferon [Carassius auratus]	0	0.99
IFNA	c55987_g2	c55987_g2_i3	1003	gi|38455770|gb|AAR20886.1|	interferon [Carassius auratus]	0	0.99
IFNAR1	c64887_g1	c64887_g1_i1	2140	gi|584596163|gb|AHJ11134.1|	CRFB5 [Ctenopharyngodon idella]	0	0.96
IFNAR1	c64887_g1	c64887_g1_i2	2114	gi|584596163|gb|AHJ11134.1|	CRFB5 [Ctenopharyngodon idella]	0	0.95
IFNAR1	c64887_g1	c64887_g1_i3	2116	gi|584596163|gb|AHJ11134.1|	CRFB5 [Ctenopharyngodon idella]	0	0.98
STAT1	c15434_g1	c15434_g1_i1	203	gi|29540612|gb|AAO88245.1|	signal transducer and activator of transcription 1 [Carassius auratus]	4e-18	0.82
	c42128_g1	c42128_g1_i1	2978	gi|29540612|gb|AAO88245.1|	signal transducer and activator of transcription 1 [Carassius auratus]	0	1
	c42128_g1	c42128_g1_i2	2993	gi|29540612|gb|AAO88245.1|	signal transducer and activator of transcription 1 [Carassius auratus]	0	0.99
	c58444_g1	c58444_g1_i1	1830	gi|22316176|emb|CAD43455.2|	SI:dZ87I4.1 (novel protein similar to human signal transducer and activator of transcription (STAT1)) [Danio rerio]	0	0.78
	c58444_g1	c58444_g1_i2	1115	gi|22316176|emb|CAD43455.2|	SI:dZ87I4.1 (novel protein similar to human signal transducer and activator of transcription (STAT1)) [Danio rerio]	0	0.78
	c58444_g1	c58444_g1_i3	1927	gi|22316176|emb|CAD43455.2|	SI:dZ87I4.1 (novel protein similar to human signal transducer and activator of transcription (STAT1)) [Danio rerio]	5e-24	0.82
	c58444_g1	c58444_g1_i4	1602	gi|29540612|gb|AAO88245.1|	signal transducer and activator of transcription 1 [Carassius auratus]	0	0.77
	c58444_g1	c58444_g1_i5	1636	gi|22316176|emb|CAD43455.2|	SI:dZ87I4.1 (novel protein similar to human signal transducer and activator of transcription (STAT1)) [Danio rerio]	0	0.78
	c58444_g1	c58444_g1_i7	1025	gi|22316176|emb|CAD43455.2|	SI:dZ87I4.1 (novel protein similar to human signal transducer and activator of transcription (STAT1)) [Danio rerio]	0	0.78
	c58816_g1	c58816_g1_i1	591	gi|22316176|emb|CAD43455.2|	SI:dZ87I4.1 (novel protein similar to human signal transducer and activator of transcription (STAT1)) [Danio rerio]	7e-23	0.8
	c58816_g1	c58816_g1_i2	462	gi|29540612|gb|AAO88245.1|	signal transducer and activator of transcription 1 [Carassius auratus]	2e-39	0.76
	c58816_g1	c58816_g1_i3	674	gi|22316176|emb|CAD43455.2|	SI:dZ87I4.1 (novel protein similar to human signal transducer and activator of transcription (STAT1)) [Danio rerio]	5e-08	0.82
	c58816_g1	c58816_g1_i4	330	gi|22316176|emb|CAD43455.2|	SI:dZ87I4.1 (novel protein similar to human signal transducer and activator of transcription (STAT1)) [Danio rerio]	5e-23	0.8
	c60479_g1	c60479_g1_i1	2750	gi|38173885|gb|AAH60933.1|	Signal transduction and activation of transcription 1a [Danio rerio]	0	0.94
	c60479_g1	c60479_g1_i2	3113	gi|38173885|gb|AAH60933.1|	Signal transduction and activation of transcription 1a [Danio rerio]	0	0.93
	c60479_g1	c60479_g1_i3	3024	gi|38173885|gb|AAH60933.1|	Signal transduction and activation of transcription 1a [Danio rerio]	0	0.94
	c60479_g1	c60479_g1_i4	2782	gi|38173885|gb|AAH60933.1|	Signal transduction and activation of transcription 1a [Danio rerio]	0	0.92
I-TAC(CXCL11)	c55697_g1	c55697_g1_i1	633	gi|125816900|ref|XP_001339307.1|	PREDICTED: c-X-C motif chemokine 11 [Danio rerio]	1e-23	0.77
I-TAC(CXCL11)	c55697_g1	c55697_g1_i2	516	gi|125816900|ref|XP_001339307.1|	PREDICTED: c-X-C motif chemokine 11 [Danio rerio]	2e-24	0.77
