# Supplementary material for: Dataset on differential gene expression analysis for splenic transcriptome profiling and the transcripts related to six immune pathways in grass carp
Source: Data Brief. 2016 Dec 29;10:598–600. doi: 10.1016/j.dib.2016.12.048 (PMC5226849; doi:10.1016/j.dib.2016.12.048)
Supplement: Supplementary file 9 — Supplementary material [file mmc8.xlsx]

## Sheet: Sheet1
File 8. Information of the transcripts identified as homologous to molecules involved in antigen-processing and presentation.
KEGG_Gene	Unigene	Transcript	Length	NR_Hit-Name	NR_Description	NR_E-Value	NR_Simil
MHC1	c117402_g1	c117402_g1_i1	210	gi|326678213|ref|XP_001336749.4|	PREDICTED: major histocompatibility complex class I-related gene protein-like [Danio rerio]	2e-20	0.81
	c32294_g1	c32294_g1_i1	218	gi|156602014|gb|ABU86895.1|	MHC class I antigen [Ctenopharyngodon idella]	7e-31	0.94
	c58013_g1	c58013_g1_i2	671	gi|326678213|ref|XP_001336749.4|	PREDICTED: major histocompatibility complex class I-related gene protein-like [Danio rerio]	4e-19	0.73
	c58688_g1	c58688_g1_i1	240	gi|332672638|gb|AEE87247.1|	MHC class I antigen [Megalobrama amblycephala]	2e-26	0.84
	c58688_g2	c58688_g2_i1	1948	gi|156602011|gb|ABU86893.1|	MHC class I antigen [Ctenopharyngodon idella]	0	0.68
	c58688_g2	c58688_g2_i2	1865	gi|156602011|gb|ABU86893.1|	MHC class I antigen [Ctenopharyngodon idella]	0	0.68
	c58688_g3	c58688_g3_i1	1465	gi|46277827|gb|AAS76087.2|	MHC class I antigen [Ctenopharyngodon idella]	0	0.62
	c61363_g1	c61363_g1_i2	1201	gi|556993819|ref|XP_006001027.1|	PREDICTED: uncharacterized protein LOC102360671 [Latimeria chalumnae]	5e-24	0.57
	c61363_g1	c61363_g1_i3	1479	gi|556975823|ref|XP_005995477.1|	PREDICTED: major histocompatibility complex class I-related gene protein-like, partial [Latimeria chalumnae]	2e-14	0.65
	c61363_g1	c61363_g1_i4	1310	gi|556993819|ref|XP_006001027.1|	PREDICTED: uncharacterized protein LOC102360671 [Latimeria chalumnae]	6e-24	0.57
	c62163_g1	c62163_g1_i2	552	gi|349425|gb|AAA72345.1|	unnamed protein product [Carassius auratus]	9e-11	0.71
	c63063_g1	c63063_g1_i1	1388	gi|578024644|gb|AHI12884.1|	MHC class I antigen, partial [Ctenopharyngodon idella]	4e-27	0.93
	c63063_g1	c63063_g1_i2	1350	gi|578024644|gb|AHI12884.1|	MHC class I antigen, partial [Ctenopharyngodon idella]	7e-28	0.94
	c63063_g1	c63063_g1_i3	1367	gi|578024644|gb|AHI12884.1|	MHC class I antigen, partial [Ctenopharyngodon idella]	7e-28	0.94
	c63063_g1	c63063_g1_i5	1371	gi|578024644|gb|AHI12884.1|	MHC class I antigen, partial [Ctenopharyngodon idella]	4e-27	0.93
	c63285_g2	c63285_g2_i4	1606	gi|326678213|ref|XP_001336749.4|	PREDICTED: major histocompatibility complex class I-related gene protein-like [Danio rerio]	0	0.68
	c63285_g2	c63285_g2_i5	1638	gi|326678213|ref|XP_001336749.4|	PREDICTED: major histocompatibility complex class I-related gene protein-like [Danio rerio]	0	0.68
	c63285_g2	c63285_g2_i6	1564	gi|326678213|ref|XP_001336749.4|	PREDICTED: major histocompatibility complex class I-related gene protein-like [Danio rerio]	0	0.68
	c63285_g2	c63285_g2_i7	462	gi|326678213|ref|XP_001336749.4|	PREDICTED: major histocompatibility complex class I-related gene protein-like [Danio rerio]	1e-38	0.79
	c64881_g1	c64881_g1_i1	488	gi|9187462|emb|CAB96992.1|	MHC class I protein Zr1 [Cyprinus carpio]	2e-44	0.7
	c64881_g1	c64881_g1_i2	709	gi|9187462|emb|CAB96992.1|	MHC class I protein Zr1 [Cyprinus carpio]	0	0.69
	c64881_g1	c64881_g1_i4	677	gi|9187462|emb|CAB96992.1|	MHC class I protein Zr1 [Cyprinus carpio]	0	0.68
	c65060_g2	c65060_g2_i1	3000	gi|342837574|dbj|BAK57368.1|	MHC class I protein [Carassius auratus langsdorfii]	0	0.89
	c65060_g2	c65060_g2_i2	2918	gi|342837574|dbj|BAK57368.1|	MHC class I protein [Carassius auratus langsdorfii]	0	0.89
	c65060_g5	c65060_g5_i1	547	gi|38229072|dbj|BAD01529.1|	MHC class I antigen, partial [Ctenopharyngodon idella]	0	0.88
	c65060_g5	c65060_g5_i2	885	gi|55925484|ref|NP_956879.1|	major histocompatibility complex class I UXA2 precursor [Danio rerio]	0	0.86
	c65060_g5	c65060_g5_i3	307	gi|38229070|dbj|BAD01528.1|	MHC class I antigen, partial [Ctenopharyngodon idella]	0	0.98
	c65060_g5	c65060_g5_i4	541	gi|295292862|dbj|BAJ06185.1|	MHC class I antigen [Ctenopharyngodon idella]	0	0.92
	c65060_g5	c65060_g5_i5	690	gi|971366|emb|CAA62498.1|	MHC class I protein [Cyprinus carpio]	0	0.85
	c65060_g5	c65060_g5_i6	805	gi|26788067|emb|CAD58763.1|	major histocompatibility complex class I UFA gene [Danio rerio]	0	0.8
	c65060_g5	c65060_g5_i7	243	gi|971366|emb|CAA62498.1|	MHC class I protein [Cyprinus carpio]	5e-34	0.95
	c65060_g5	c65060_g5_i8	750	gi|971366|emb|CAA62498.1|	MHC class I protein [Cyprinus carpio]	0	0.8
	c65060_g5	c65060_g5_i9	733	gi|38229066|dbj|BAD01526.1|	MHC class I antigen, partial [Ctenopharyngodon idella]	0	0.99
	c65060_g6	c65060_g6_i1	663	gi|385141515|gb|AFI42211.1|	MHC class I alpha chain, partial [Megalobrama amblycephala]	0	0.81
	c65932_g2	c65932_g2_i1	2075	gi|385141467|gb|AFI42187.1|	MHC class I alpha chain [Megalobrama amblycephala]	0	0.81
	c65932_g2	c65932_g2_i2	2047	gi|385141467|gb|AFI42187.1|	MHC class I alpha chain [Megalobrama amblycephala]	0	0.83
	c65932_g2	c65932_g2_i3	1449	gi|385141475|gb|AFI42191.1|	MHC class I alpha chain [Megalobrama amblycephala]	0	0.89
	c65932_g2	c65932_g2_i4	1396	gi|57528839|ref|NP_956700.1|	uncharacterized protein LOC393377 precursor [Danio rerio]	0	0.79
	c65932_g2	c65932_g2_i5	203	gi|332672638|gb|AEE87247.1|	MHC class I antigen [Megalobrama amblycephala]	1e-06	1
	c65932_g2	c65932_g2_i6	2024	gi|385141505|gb|AFI42206.1|	MHC class I alpha chain, partial [Megalobrama amblycephala]	0	0.8
	c65964_g6	c65964_g6_i1	855	gi|55925484|ref|NP_956879.1|	major histocompatibility complex class I UXA2 precursor [Danio rerio]	0	0.71
	c66101_g2	c66101_g2_i1	704	gi|342837576|dbj|BAK57369.1|	MHC class I protein [Carassius auratus langsdorfii]	0	0.82
	c66101_g2	c66101_g2_i2	2221	gi|342837576|dbj|BAK57369.1|	MHC class I protein [Carassius auratus langsdorfii]	0	0.82
	c66101_g2	c66101_g2_i3	1763	gi|555481|gb|AAA49212.1|	MHC TLAI alpha-1 gene, partial [Cyprinus carpio]	0	0.74
	c66101_g2	c66101_g2_i4	2154	gi|342837576|dbj|BAK57369.1|	MHC class I protein [Carassius auratus langsdorfii]	0	0.82
	c66101_g2	c66101_g2_i6	2241	gi|555481|gb|AAA49212.1|	MHC TLAI alpha-1 gene, partial [Cyprinus carpio]	0	0.75
	c66101_g2	c66101_g2_i8	787	gi|9187462|emb|CAB96992.1|	MHC class I protein Zr1 [Cyprinus carpio]	0	0.81
	c6699_g1	c6699_g1_i1	329	gi|326678213|ref|XP_001336749.4|	PREDICTED: major histocompatibility complex class I-related gene protein-like [Danio rerio]	1e-29	0.78
	c84045_g1	c84045_g1_i1	434	gi|385141479|gb|AFI42193.1|	MHC class I alpha chain, partial [Megalobrama amblycephala]	0	0.95
	c84096_g1	c84096_g1_i1	735	gi|57528839|ref|NP_956700.1|	uncharacterized protein LOC393377 precursor [Danio rerio]	0	0.82
MHC2	c102924_g1	c102924_g1_i1	703	gi|657549222|ref|XP_008279390.1|	PREDICTED: H-2 class II histocompatibility antigen, A-U alpha chain-like [Stegastes partitus]	0	0.69
MHC2	c105765_g1	c105765_g1_i1	203	gi|55742394|ref|NP_001007206.1|	uncharacterized protein LOC368614 precursor [Danio rerio]	2e-19	0.76
MHC2	c111178_g1	c111178_g1_i1	626	gi|657791164|ref|XP_008322422.1|	PREDICTED: H-2 class II histocompatibility antigen, E-S beta chain-like [Cynoglossus semilaevis]	0	0.67
MHC2	c14350_g1	c14350_g1_i1	407	gi|18858227|ref|NP_571565.1|	major histocompatibility complex class II integral membrane alpha chain precursor [Danio rerio]	0	0.87
MHC2	c14350_g2	c14350_g2_i1	250	gi|18858227|ref|NP_571565.1|	major histocompatibility complex class II integral membrane alpha chain precursor [Danio rerio]	8e-37	0.94
MHC2	c24930_g1	c24930_g1_i1	655	gi|55742394|ref|NP_001007206.1|	uncharacterized protein LOC368614 precursor [Danio rerio]	0	0.85
MHC2	c28777_g1	c28777_g1_i1	322	gi|45433851|emb|CAD44967.1|	MHC class II antigen [Labeobarbus intermedius]	2e-37	0.87
MHC2	c31124_g1	c31124_g1_i1	532	gi|26984450|emb|CAD32266.2|	novel protein similar to MHC class II beta chain [Danio rerio]	0	0.81
MHC2	c31628_g1	c31628_g1_i1	307	gi|55742394|ref|NP_001007206.1|	uncharacterized protein LOC368614 precursor [Danio rerio]	2e-31	0.77
MHC2	c31628_g2	c31628_g2_i1	205	gi|52218920|ref|NP_001004534.1|	uncharacterized protein LOC368993 precursor [Danio rerio]	1e-26	0.94
MHC2	c35132_g1	c35132_g1_i1	626	gi|343966208|gb|AEM75094.1|	MHC class II beta antigen [Ctenopharyngodon idella]	0	0.98
MHC2	c50501_g1	c50501_g1_i1	469	gi|52218920|ref|NP_001004534.1|	uncharacterized protein LOC368993 precursor [Danio rerio]	0	0.77
MHC2	c57056_g1	c57056_g1_i1	475	gi|21104006|emb|CAD32260.1|	novel protein similar to MHC class II beta chain [Danio rerio]	3e-29	0.85
MHC2	c57056_g1	c57056_g1_i2	624	gi|27802705|emb|CAD60678.1|	novel MHCII beta chain protein [Danio rerio]	0	0.86
MHC2	c57665_g1	c57665_g1_i1	439	gi|1174364|emb|CAA64709.1|	MHC class II beta chain [Cyprinus carpio]	1e-44	0.85
MHC2	c57665_g1	c57665_g1_i2	439	gi|1174364|emb|CAA64709.1|	MHC class II beta chain [Cyprinus carpio]	0	0.89
MHC2	c57665_g2	c57665_g2_i1	330	gi|18859031|ref|NP_571552.1|	major histocompatibility complex class II DEB precursor [Danio rerio]	6e-43	0.86
MHC2	c57665_g3	c57665_g3_i1	220	gi|289719547|gb|ADD17348.1|	MHC class II antigen [Ctenopharyngodon idella]	2e-35	1
MHC2	c62193_g1	c62193_g1_i1	728	gi|773564|emb|CAA88847.1|	MHC class II [Cyprinus carpio]	0	0.82
MHC2	c62377_g3	c62377_g3_i1	1435	gi|543173195|gb|AGV52142.1|	MHC class II alpha antigen [Megalobrama amblycephala]	0	0.92
MHC2	c62377_g3	c62377_g3_i2	1607	gi|543173195|gb|AGV52142.1|	MHC class II alpha antigen [Megalobrama amblycephala]	0	0.92
MHC2	c63002_g5	c63002_g5_i1	201	gi|343966208|gb|AEM75094.1|	MHC class II beta antigen [Ctenopharyngodon idella]	2e-32	1
MHC2	c63002_g5	c63002_g5_i2	456	gi|343966208|gb|AEM75094.1|	MHC class II beta antigen [Ctenopharyngodon idella]	4e-15	1
MHC2	c64577_g3	c64577_g3_i1	640	gi|773564|emb|CAA88847.1|	MHC class II [Cyprinus carpio]	0	0.92
MHC2	c64577_g3	c64577_g3_i2	1035	gi|543173199|gb|AGV52144.1|	MHC class II beta antigen [Megalobrama amblycephala]	0	0.88
MHC2	c64577_g3	c64577_g3_i3	1849	gi|773564|emb|CAA88847.1|	MHC class II [Cyprinus carpio]	0	0.89
MHC2	c64577_g3	c64577_g3_i4	1437	gi|773564|emb|CAA88847.1|	MHC class II [Cyprinus carpio]	0	0.91
MHC2	c64577_g5	c64577_g5_i1	491	gi|17826612|emb|CAD19195.1|	novel protein similar to MHC class II beta chain [Danio rerio]	1e-40	0.81
MHC2	c65037_g3	c65037_g3_i1	286	gi|45433851|emb|CAD44967.1|	MHC class II antigen [Labeobarbus intermedius]	4e-25	0.78
MHC2	c65037_g4	c65037_g4_i1	262	gi|158389773|gb|ABW37739.1|	MHC class II alpha antigen [Ctenopharyngodon idella]	1e-45	1
MHC2	c65037_g6	c65037_g6_i1	675	gi|158389771|gb|ABW37738.1|	MHC class II alpha antigen [Ctenopharyngodon idella]	0	0.95
MHC2	c65037_g7	c65037_g7_i1	248	gi|18858227|ref|NP_571565.1|	major histocompatibility complex class II integral membrane alpha chain precursor [Danio rerio]	4e-29	0.85
MHC2	c65241_g11	c65241_g11_i1	661	gi|62203387|gb|AAH93320.1|	HLA-DPA1 protein, partial [Danio rerio]	0	0.78
MHC2	c65241_g7	c65241_g7_i7	459	gi|147902710|ref|NP_001032481.2|	uncharacterized protein LOC641415 precursor [Danio rerio]	8e-11	0.65
MHC2	c65536_g4	c65536_g4_i1	351	gi|528508181|ref|XP_005159252.1|	PREDICTED: uncharacterized protein LOC767810 isoform X2 [Danio rerio]	1e-20	0.95
MHC2	c65536_g4	c65536_g4_i4	220	gi|528508179|ref|XP_005159251.1|	PREDICTED: uncharacterized protein LOC767810 isoform X1 [Danio rerio]	3e-24	0.86
MHC2	c65536_g7	c65536_g7_i1	842	gi|528508179|ref|XP_005159251.1|	PREDICTED: uncharacterized protein LOC767810 isoform X1 [Danio rerio]	0	0.84
MHC2	c65536_g7	c65536_g7_i2	3296	gi|125824743|ref|XP_699949.2|	PREDICTED: h-2 class II histocompatibility antigen, A-K alpha chain [Danio rerio]	0	0.85
MHC2	c65536_g7	c65536_g7_i3	3224	gi|125824743|ref|XP_699949.2|	PREDICTED: h-2 class II histocompatibility antigen, A-K alpha chain [Danio rerio]	0	0.86
TCR(TRAV)	c64977_g2	c64977_g2_i1	280	gi|134054508|emb|CAM73248.1|	unnamed protein product [Danio rerio]	5e-23	0.77
TCR(TRBV)	c41695_g1	c41695_g1_i1	440	gi|23264051|gb|AAN15760.1|	T-cell receptor beta chain [Oncorhynchus mykiss]	2e-21	0.61
TCR(TRBV)	c41695_g1	c41695_g1_i2	372	gi|23264051|gb|AAN15760.1|	T-cell receptor beta chain [Oncorhynchus mykiss]	2e-18	0.63
TCR(TRBV)	c47550_g1	c47550_g1_i1	428	gi|1079695|gb|AAA99773.1|	T-cell antigen receptor beta [Ictalurus punctatus]	4e-25	0.66
TCR(TRBV)	c63752_g1	c63752_g1_i1	506	gi|148614117|gb|ABQ96287.1|	immunoglobulin light chain [Danio rerio]	2e-39	0.85
TCR(TRBV)	c63752_g1	c63752_g1_i10	780	gi|148614117|gb|ABQ96287.1|	immunoglobulin light chain [Danio rerio]	6e-44	0.91
TCR(TRBV)	c63752_g1	c63752_g1_i11	812	gi|148614117|gb|ABQ96287.1|	immunoglobulin light chain [Danio rerio]	0	0.86
TCR(TRBV)	c63752_g1	c63752_g1_i2	792	gi|148614117|gb|ABQ96287.1|	immunoglobulin light chain [Danio rerio]	0	0.86
TCR(TRBV)	c63752_g1	c63752_g1_i5	1153	gi|148614117|gb|ABQ96287.1|	immunoglobulin light chain [Danio rerio]	1e-38	0.85
TCR(TRBV)	c63752_g1	c63752_g1_i8	920	gi|148614117|gb|ABQ96287.1|	immunoglobulin light chain [Danio rerio]	9e-44	0.91
TCR(TRBV)	c63752_g1	c63752_g1_i9	932	gi|148614117|gb|ABQ96287.1|	immunoglobulin light chain [Danio rerio]	0	0.86
TCR(TRBV)	c64119_g6	c64119_g6_i1	3012	gi|18077839|gb|AAL58477.1|	T-cell receptor beta 2 [Ictalurus punctatus]	1e-37	0.71
TCR(TRBV)	c64119_g6	c64119_g6_i3	2958	gi|18077839|gb|AAL58477.1|	T-cell receptor beta 2 [Ictalurus punctatus]	1e-37	0.71
TCR(TRBV)	c64218_g8	c64218_g8_i1	1475	gi|545604986|gb|AGW43287.1|	T cell receptor beta chain, partial [Ctenopharyngodon idella]	0	0.99
TCR(TRBV)	c64218_g8	c64218_g8_i2	1249	gi|545604986|gb|AGW43287.1|	T cell receptor beta chain, partial [Ctenopharyngodon idella]	0	0.99
IFNG	c54446_g1	c54446_g1_i1	772	gi|522364380|gb|AGQ16236.1|	interferon gamma 2a [Ctenopharyngodon idella]	0	1
IFNG	c54446_g1	c54446_g1_i3	601	gi|453071014|gb|AGG22551.1|	interferon gamma 2 [Ctenopharyngodon idella]	0	1
IFNG	c54446_g1	c54446_g1_i4	589	gi|453071014|gb|AGG22551.1|	interferon gamma 2 [Ctenopharyngodon idella]	0	0.97
TNFA	c32667_g2	c32667_g2_i1	1555	gi|325112850|gb|ADY80577.1|	tumor necrosis factor alpha [Ctenopharyngodon idella]	0	1
PA28(PSME1)	c6186_g1	c6186_g1_i1	1219	gi|18859279|ref|NP_571450.1|	proteasome activator complex subunit 1 [Danio rerio]	0	0.96
PA28(PSME2)	c35931_g1	c35931_g1_i1	1631	gi|18859281|ref|NP_571449.1|	proteasome activator complex subunit 2 [Danio rerio]	0	0.99
PA28(PSME3)	c63427_g8	c63427_g8_i1	2252	gi|40254707|ref|NP_571451.2|	proteasome activator complex subunit 3 [Danio rerio]	0	0.99
HSP70(HSPA1_8)	c107053_g1	c107053_g1_i1	293	gi|169146248|emb|CAQ14843.1|	novel protein similar to vertebrate heat shock cognate 70-kd protein (hsp70) [Danio rerio]	3e-43	0.97
HSP70(HSPA1_8)	c107858_g1	c107858_g1_i1	340	gi|284919671|emb|CAX33857.1|	heat-shock protein 70b [Carassius carassius]	0	0.99
HSP70(HSPA1_8)	c116212_g1	c116212_g1_i1	385	gi|153792281|ref|NP_001093532.1|	uncharacterized protein LOC798846 [Danio rerio]	0	0.98
HSP70(HSPA1_8)	c44165_g1	c44165_g1_i1	1670	gi|41055387|ref|NP_956908.1|	uncharacterized protein LOC393586 [Danio rerio]	0	0.98
HSP70(HSPA1_8)	c44165_g2	c44165_g2_i1	695	gi|148222597|ref|NP_001080068.1|	heat shock 70kDa protein 1-like [Xenopus laevis]	0	1
HSP70(HSPA1_8)	c48070_g1	c48070_g1_i1	781	gi|41055387|ref|NP_956908.1|	uncharacterized protein LOC393586 [Danio rerio]	0	0.99
HSP70(HSPA1_8)	c48070_g1	c48070_g1_i2	988	gi|33598988|gb|AAP51387.1|	constitutive heat shock protein HSC70-1 [Cyprinus carpio]	0	0.99
HSP70(HSPA1_8)	c48070_g2	c48070_g2_i1	608	gi|37925912|gb|AAP68770.1|	heat shock cognate 71 [Kryptolebias marmoratus]	6e-44	1
HSP70(HSPA1_8)	c49808_g2	c49808_g2_i1	2355	gi|238451162|gb|ACC93993.2|	heat shock cognate 70 [Megalobrama heat shock cognate 70 [Megalobrama amblycephala]	0	1
HSP70(HSPA1_8)	c60646_g1	c60646_g1_i1	1213	gi|323146385|gb|ADX32514.1|	heat shock 70 kDa protein [Ctenopharyngodon idella]	0	1
HSP70(HSPA1_8)	c60646_g2	c60646_g2_i1	752	gi|323146385|gb|ADX32514.1|	heat shock 70 kDa protein [Ctenopharyngodon idella]	0	1
HSP70(HSPA1_8)	c61528_g1	c61528_g1_i1	1590	gi|636747239|gb|AIA22210.1|	heat shock protein 70 [Chrysanthemum indicum]	0	1
HSP70(HSPA1_8)	c67559_g1	c67559_g1_i1	564	gi|323146387|gb|ADX32515.1|	heat shock cognate 70 kDa protein [Ctenopharyngodon idella]	2e-43	0.98
HSP70(HSPA1_8)	c7337_g1	c7337_g1_i1	417	gi|636747239|gb|AIA22210.1|	heat shock protein 70 [Chrysanthemum indicum]	0	0.99
HSP70(HSPA1_8)	c77650_g1	c77650_g1_i1	214	gi|157278567|ref|NP_001098384.1|	heat shock protein 70 [Oryzias heat shock protein 70 isoform 5 [Oryzias latipes]	6e-30	1
HSP70(HSPA4)	c55454_g1	c55454_g1_i1	3599	gi|47550833|ref|NP_999881.1|	heat shock protein 4a [Danio rerio]	0	0.95
HSP70(HSPA4)	c62305_g4	c62305_g4_i1	2991	gi|30525062|dbj|BAC76427.1|	heat shock protein 4 [Cyprinus carpio]	0	0.97
HSP90A(htpG)	c10917_g1	c10917_g1_i1	501	gi|562889589|gb|AHB36893.1|	heat shock protein 90 [Matricaria chamomilla var. recutita]	0	0.99
HSP90A(htpG)	c117403_g1	c117403_g1_i1	252	gi|91234898|gb|ABE27999.1|	84 kDa heat shock protein [Rattus norvegicus]	3e-40	1
HSP90A(htpG)	c54011_g1	c54011_g1_i1	669	gi|540352595|gb|AGV06257.1|	heat shock protein 90 alpha [Megalobrama amblycephala]	0	1
HSP90A(htpG)	c54458_g1	c54458_g1_i1	684	gi|540352595|gb|AGV06257.1|	heat shock protein 90 alpha [Megalobrama amblycephala]	0	1
HSP90A(htpG)	c54458_g2	c54458_g2_i1	1040	gi|540352595|gb|AGV06257.1|	heat shock protein 90 alpha [Megalobrama amblycephala]	0	1
HSP90A(htpG)	c54458_g2	c54458_g2_i2	1031	gi|540352595|gb|AGV06257.1|	heat shock protein 90 alpha [Megalobrama amblycephala]	0	0.99
HSP90A(htpG)	c54458_g2	c54458_g2_i3	1107	gi|540352595|gb|AGV06257.1|	heat shock protein 90 alpha [Megalobrama amblycephala]	0	1
HSP90A(htpG)	c54458_g2	c54458_g2_i4	964	gi|540352595|gb|AGV06257.1|	heat shock protein 90 alpha [Megalobrama amblycephala]	0	1
HSP90A(htpG)	c56864_g1	c56864_g1_i1	4403	gi|478346918|gb|AGI97008.1|	heat shock protein 90 beta [Megalobrama amblycephala]	0	1
HSP90A(htpG)	c78884_g1	c78884_g1_i1	252	gi|562889589|gb|AHB36893.1|	heat shock protein 90 [Matricaria chamomilla var. recutita]	4e-38	0.99
HSP90A(htpG)	c85551_g1	c85551_g1_i1	230	gi|49899168|gb|AAH75757.1|	Hsp90a.1 protein [Danio rerio]	7e-36	1
HSP90A(htpG)	c85883_g1	c85883_g1_i1	432	gi|601983725|ref|NP_001278186.1|	heat shock protein HSP 90-alpha 1-like [Astyanax mexicanus]	0	0.97
HSP90A(htpG)	c89716_g1	c89716_g1_i1	201	gi|350535174|ref|NP_001234436.1|	molecular chaperone Hsp90-1 [Solanum lycopersicum]	2e-29	0.97
CANX	c23534_g1	c23534_g1_i1	207	gi|350539281|ref|NP_001234129.1|	calnexin-like protein precursor [Solanum lycopersicum]	6e-35	1
CANX	c65501_g1	c65501_g1_i1	1775	gi|565411254|dbj|BAO21262.1|	calnexin 1 [Cyprinus carpio]	0	0.97
β2M(B2M)	c51577_g1	c51577_g1_i1	1572	gi|47085873|ref|NP_998291.1|	beta-2 microglobulin precursor [Danio rerio]	4e-45	0.86
β2M(B2M)	c57408_g1	c57408_g1_i1	1726	gi|48525255|dbj|BAD22758.1|	beta2-microglobulin [Ctenopharyngodon idella]	0	1
β2M(B2M)	c61128_g1	c61128_g1_i1	2045	gi|189520053|ref|XP_001342524.2|	PREDICTED: mamu class II histocompatibility antigen, DR alpha chain-like isoform X1 [Danio rerio]	0	0.77
β2M(B2M)	c61128_g1	c61128_g1_i2	1962	gi|528498845|ref|XP_005157126.1|	PREDICTED: BoLa class II histocompatibility antigen, DQB*0101 beta chain-like isoform X1 [Danio rerio]	0	0.87
β2M(B2M)	c61128_g1	c61128_g1_i3	1500	gi|528498845|ref|XP_005157126.1|	PREDICTED: BoLa class II histocompatibility antigen, DQB*0101 beta chain-like isoform X1 [Danio rerio]	0	0.86
BRp57(PDIA3)	c17170_g1	c17170_g1_i1	804	gi|94732797|emb|CAK10927.1|	novel protein similar to vertebrate protein disulfide isomerase-associated 3 (PDIA3) [Danio rerio]	2e-31	0.95
BRp57(PDIA3)	c17170_g1	c17170_g1_i2	893	gi|94732797|emb|CAK10927.1|	novel protein similar to vertebrate protein disulfide isomerase-associated 3 (PDIA3) [Danio rerio]	4e-16	0.96
BRp57(PDIA3)	c40944_g1	c40944_g1_i1	1187	gi|57526015|ref|NP_001003517.1|	protein disulfide-isomerase A3 precursor [Danio rerio]	0	0.95
BRp57(PDIA3)	c44980_g1	c44980_g1_i1	2133	gi|315075303|ref|NP_001186666.1|	protein disulfide-isomerase A3 precursor [Danio rerio]	0	0.96
BRp57(PDIA3)	c54389_g1	c54389_g1_i1	2367	gi|47086229|ref|NP_998070.1|	zgc:77086 precursor [Danio rerio]	0	0.96
CALR	c35843_g1	c35843_g1_i1	1718	gi|46329655|gb|AAH68336.1|	Calr protein [Danio rerio]	0	0.95
CALR	c44722_g1	c44722_g1_i1	1348	gi|41054373|ref|NP_956007.1|	calreticulin precursor [Danio rerio]	0	0.98
CALR	c58907_g1	c58907_g1_i1	1201	gi|50355968|ref|NP_958873.2|	calreticulin 3b precursor [Danio Calreticulin like [Danio rerio]	0	0.96
CALR	c58907_g2	c58907_g2_i1	388	gi|50355968|ref|NP_958873.2|	calreticulin 3b precursor [Danio Calreticulin like [Danio rerio]	3e-14	0.85
TAPBP	c65838_g2	c65838_g2_i1	628	gi|156602010|gb|ABU86892.1|	tapasin [Ctenopharyngodon idella]	0	1
TAPBP	c65838_g2	c65838_g2_i2	2447	gi|156602010|gb|ABU86892.1|	tapasin [Ctenopharyngodon idella]	0	0.99
TAPBP	c65838_g2	c65838_g2_i3	2109	gi|18859507|ref|NP_571049.1|	TAP binding protein precursor [Danio rerio]	0	0.96
TAP1(ABCB2)	c57378_g1	c57378_g1_i1	3481	gi|292622643|ref|XP_002665053.1|	PREDICTED: antigen peptide transporter 1 [Danio rerio]	0	0.95
TAP1(ABCB2)	c57378_g1	c57378_g1_i2	3495	gi|292622643|ref|XP_002665053.1|	PREDICTED: antigen peptide transporter 1 [Danio rerio]	0	0.95
TAP1(ABCB2)	c57378_g1	c57378_g1_i3	3450	gi|292622643|ref|XP_002665053.1|	PREDICTED: antigen peptide transporter 1 [Danio rerio]	0	0.95
TAP1(ABCB2)	c65644_g4	c65644_g4_i4	1012	gi|641786093|ref|XP_008175226.1|	PREDICTED: antigen peptide transporter 2 [Chrysemys picta bellii]	0	0.75
TAP2(ABCB3)	c108471_g1	c108471_g1_i1	649	gi|597779025|ref|XP_007253133.1|	PREDICTED: antigen peptide transporter 2-like [Astyanax mexicanus]	4e-12	0.84
TAP2(ABCB3)	c56356_g1	c56356_g1_i1	3100	gi|68387487|ref|XP_682981.1|	PREDICTED: antigen peptide transporter 2-like isoformX1 [Danio rerio]	0	0.93
TAP2(ABCB3)	c56356_g1	c56356_g1_i2	3435	gi|68387487|ref|XP_682981.1|	PREDICTED: antigen peptide transporter 2-like isoformX1 [Danio rerio]	0	0.93
TAP2(ABCB3)	c65644_g4	c65644_g4_i1	1469	gi|556993798|ref|XP_006001020.1|	PREDICTED: ATP-binding cassette sub-family B member 9-like [Latimeria chalumnae]	0	0.73
TAP2(ABCB3)	c65644_g4	c65644_g4_i2	1168	gi|556993798|ref|XP_006001020.1|	PREDICTED: ATP-binding cassette sub-family B member 9-like [Latimeria chalumnae]	0	0.72
TAP2(ABCB3)	c65644_g4	c65644_g4_i3	1340	gi|556993798|ref|XP_006001020.1|	PREDICTED: ATP-binding cassette sub-family B member 9-like [Latimeria chalumnae]	0	0.73
TAP2(ABCB3)	c66099_g1	c66099_g1_i1	2755	gi|55961761|emb|CAI11509.1|	ATP-binding cassette, sub-family B (MDR/TAP), member 3, like 2 [Danio rerio]	0	0.94
TAP2(ABCB3)	c66099_g1	c66099_g1_i2	2746	gi|55961761|emb|CAI11509.1|	ATP-binding cassette, sub-family B (MDR/TAP), member 3, like 2 [Danio rerio]	0	0.94
TAP2(ABCB3)	c66099_g2	c66099_g2_i1	2703	gi|94732368|emb|CAK04959.1|	ATP-binding cassette, sub-family B (MDR/TAP), member 3 [Danio rerio]	0	0.96
TAP2(ABCB3)	c66099_g2	c66099_g2_i2	2630	gi|94732368|emb|CAK04959.1|	ATP-binding cassette, sub-family B (MDR/TAP), member 3 [Danio rerio]	0	0.95
CD8A	c57025_g1	c57025_g1_i1	825	gi|255709618|gb|ACU30711.1|	CD8 alpha chain [Ctenopharyngodon idella]	0	0.98
CD8A	c57025_g1	c57025_g1_i2	1588	gi|255709618|gb|ACU30711.1|	CD8 alpha chain [Ctenopharyngodon idella]	0	1
CD8B	c58760_g1	c58760_g1_i1	1332	gi|255709620|gb|ACU30712.1|	CD8 beta chain [Ctenopharyngodon idella]	0	1
CD8B	c58760_g1	c58760_g1_i3	822	gi|255709620|gb|ACU30712.1|	CD8 beta chain [Ctenopharyngodon idella]	1e-38	0.99
CD8B	c58760_g1	c58760_g1_i4	1047	gi|255709620|gb|ACU30712.1|	CD8 beta chain [Ctenopharyngodon idella]	0	0.98
CD8B	c58760_g1	c58760_g1_i5	1626	gi|255709620|gb|ACU30712.1|	CD8 beta chain [Ctenopharyngodon idella]	0	1
GILT(IFI30)	c23090_g1	c23090_g1_i1	1118	gi|315271101|gb|ADU02196.1|	gamma-interferon-inducible lysosomal thiol reductase [Carassius auratus]	0	0.87
AEP(LGMN)	c2105_g1	c2105_g1_i1	2426	gi|47550797|ref|NP_999924.1|	legumain precursor [Danio rerio]	0	0.96
CTSB	c51879_g1	c51879_g1_i1	1355	gi|27882093|gb|AAH44517.1|	Zgc:55862 [Danio rerio]	0	0.96
CTSB	c52285_g1	c52285_g1_i1	694	gi|528512562|ref|XP_005160989.1|	PREDICTED: capthepsin B, b isoform X1 [Danio rerio]	0	0.83
CTSB	c52757_g1	c52757_g1_i1	570	gi|160333103|ref|NP_001103948.1|	cathepsin Bb precursor [Danio Ctsbb protein [Danio rerio]	0	0.93
CD74	c110437_g1	c110437_g1_i1	1161	gi|120538648|gb|AAI29255.1|	Iclp2 protein [Danio rerio]	0	0.89
CD74	c41084_g1	c41084_g1_i1	1570	gi|374719534|gb|AEZ67439.1|	MHC class II invariant chain Ii [Hypophthalmichthys molitrix]	0	0.95
CLIP(CTSL)	c58903_g1	c58903_g1_i1	1581	gi|528479736|ref|XP_005165325.1|	PREDICTED: cathepsin La isoform X1 [Danio rerio]	0	0.97
CLIP(CTSS)	c65246_g1	c65246_g1_i1	1039	gi|463046|gb|AAA49207.1|	cysteine proteinase [Cyprinus carpio]	0	0.92
CLIP(CTSS)	c65246_g1	c65246_g1_i2	1992	gi|224809458|ref|NP_001019580.2|	cathepsin S, b.1 precursor [Danio rerio]	0	0.93
CD4	c65239_g2	c65239_g2_i4	2370	gi|255709622|gb|ACU30713.1|	CD4-like protein [Ctenopharyngodon idella]	0	0.99
CIITA	c61826_g1	c61826_g1_i1	3896	gi|528474029|ref|XP_005163972.1|	PREDICTED: MHC class II transactivator isoform X2 [Danio rerio]	0	0.86
CIITA	c61826_g1	c61826_g1_i2	4140	gi|528474029|ref|XP_005163972.1|	PREDICTED: MHC class II transactivator isoform X2 [Danio rerio]	0	0.86
RFX(RFX5)	c63000_g1	c63000_g1_i1	2796	gi|528509299|ref|XP_005159531.1|	PREDICTED: DNA-binding protein RFX5-like isoform X1 [Danio rerio]	0	0.92
RFX(RFX5)	c63000_g1	c63000_g1_i2	1777	gi|528509299|ref|XP_005159531.1|	PREDICTED: DNA-binding protein RFX5-like isoform X1 [Danio rerio]	0	0.99
RFX(RFX5)	c63000_g1	c63000_g1_i4	3117	gi|528509299|ref|XP_005159531.1|	PREDICTED: DNA-binding protein RFX5-like isoform X1 [Danio rerio]	0	0.92
RFX(RFX5)	c63000_g1	c63000_g1_i5	2353	gi|528509299|ref|XP_005159531.1|	PREDICTED: DNA-binding protein RFX5-like isoform X1 [Danio rerio]	0	0.92
RFX(RFX5)	c63000_g1	c63000_g1_i6	1736	gi|528509299|ref|XP_005159531.1|	PREDICTED: DNA-binding protein RFX5-like isoform X1 [Danio rerio]	0	0.9
RFX(RFX5)	c63000_g1	c63000_g1_i7	1888	gi|528509299|ref|XP_005159531.1|	PREDICTED: DNA-binding protein RFX5-like isoform X1 [Danio rerio]	0	0.89
RFX(RFX5)	c63000_g1	c63000_g1_i8	2083	gi|528509299|ref|XP_005159531.1|	PREDICTED: DNA-binding protein RFX5-like isoform X1 [Danio rerio]	0	1
RFX(RFX5)	c63000_g1	c63000_g1_i9	1434	gi|528509299|ref|XP_005159531.1|	PREDICTED: DNA-binding protein RFX5-like isoform X1 [Danio rerio]	0	0.87
RFX(RFXANK)	c61732_g4	c61732_g4_i1	2367	gi|194578989|ref|NP_001124113.1|	DNA-binding protein RFXANK [Danio rerio]	0	0.94
RFX(RFXANK)	c61732_g4	c61732_g4_i3	2459	gi|194578989|ref|NP_001124113.1|	DNA-binding protein RFXANK [Danio rerio]	0	0.95
RFX(RFXANK)	c61732_g4	c61732_g4_i4	2587	gi|194578989|ref|NP_001124113.1|	DNA-binding protein RFXANK [Danio rerio]	0	0.95
RFX(RFXANK)	c61732_g4	c61732_g4_i5	2278	gi|194578989|ref|NP_001124113.1|	DNA-binding protein RFXANK [Danio rerio]	0	0.95
RFX(RFXANK)	c61732_g4	c61732_g4_i6	2218	gi|194578989|ref|NP_001124113.1|	DNA-binding protein RFXANK [Danio rerio]	0	0.95
RFX(RFXANK)	c61732_g4	c61732_g4_i7	2679	gi|194578989|ref|NP_001124113.1|	DNA-binding protein RFXANK [Danio rerio]	0	0.95
RFX(RFXAP)	c21922_g1	c21922_g1_i1	2198	gi|189524469|ref|XP_001923680.1|	PREDICTED: regulatory factor X-associated protein-like isoformX1 [Danio rerio]	0	0.93
CREB1	c50686_g1	c50686_g1_i1	2535	gi|117655429|gb|ABK55614.1|	cAMP responsive element-binding protein [Ctenopharyngodon idella]	0	1
CREB1	c52581_g1	c52581_g1_i1	1168	gi|117655429|gb|ABK55614.1|	cAMP responsive element-binding protein [Ctenopharyngodon idella]	0	0.94
CREB1	c52581_g1	c52581_g1_i2	466	gi|41053871|ref|NP_957203.1|	cyclic AMP-responsive element-binding protein 1 [Danio rerio]	1e-34	0.99
CREB1	c54724_g1	c54724_g1_i1	237	gi|18157526|dbj|BAB83841.1|	ReO_6 [Oryzias latipes]	3e-19	0.86
NFYA	c61822_g3	c61822_g3_i1	2741	gi|130485183|ref|NP_001076264.1|	nuclear transcription factor Y, alpha [Danio rerio]	0	0.98
NFYA	c61822_g3	c61822_g3_i3	2762	gi|130485183|ref|NP_001076264.1|	nuclear transcription factor Y, alpha [Danio rerio]	0	0.94
NFYA	c61822_g3	c61822_g3_i4	1640	gi|130485183|ref|NP_001076264.1|	nuclear transcription factor Y, alpha [Danio rerio]	0	0.93
NFYA	c61822_g3	c61822_g3_i5	3216	gi|130485183|ref|NP_001076264.1|	nuclear transcription factor Y, alpha [Danio rerio]	0	0.94
NFYA	c64953_g3	c64953_g3_i10	1604	gi|528487704|ref|XP_005167114.1|	PREDICTED: nuclear transcription factor Y, alpha, like isoform X2 [Danio rerio]	0	0.97
NFYA	c64953_g3	c64953_g3_i11	1423	gi|169146252|emb|CAQ14847.1|	novel protein similar to vertebrate nuclear transcription factor Y, alpha (NFYA) [Danio rerio]	0	0.93
NFYA	c64953_g3	c64953_g3_i12	2218	gi|169146252|emb|CAQ14847.1|	novel protein similar to vertebrate nuclear transcription factor Y, alpha (NFYA) [Danio rerio]	0	0.96
NFYA	c64953_g3	c64953_g3_i13	1553	gi|528487704|ref|XP_005167114.1|	PREDICTED: nuclear transcription factor Y, alpha, like isoform X2 [Danio rerio]	0	0.99
NFYA	c64953_g3	c64953_g3_i14	2263	gi|556747271|ref|XP_005969093.1|	PREDICTED: nuclear transcription factor Y subunit alpha isoform X5 [Pantholops hodgsonii]	0	0.8
NFYA	c64953_g3	c64953_g3_i15	2026	gi|50540532|ref|NP_001002731.1|	nuclear transcription factor Y, alpha, like [Danio rerio]	0	0.94
NFYA	c64953_g3	c64953_g3_i2	1571	gi|50540532|ref|NP_001002731.1|	nuclear transcription factor Y, alpha, like [Danio rerio]	0	0.99
NFYA	c64953_g3	c64953_g3_i3	2236	gi|50540532|ref|NP_001002731.1|	nuclear transcription factor Y, alpha, like [Danio rerio]	0	0.98
NFYA	c64953_g3	c64953_g3_i4	1993	gi|50540532|ref|NP_001002731.1|	nuclear transcription factor Y, alpha, like [Danio rerio]	0	0.97
NFYA	c64953_g3	c64953_g3_i5	1975	gi|169146251|emb|CAQ14846.1|	novel protein similar to vertebrate nuclear transcription factor Y, alpha (NFYA) [Danio rerio]	0	0.97
NFYA	c64953_g3	c64953_g3_i6	1878	gi|169146251|emb|CAQ14846.1|	novel protein similar to vertebrate nuclear transcription factor Y, alpha (NFYA) [Danio rerio]	0	0.97
NFYA	c64953_g3	c64953_g3_i7	765	gi|50540532|ref|NP_001002731.1|	nuclear transcription factor Y, alpha, like [Danio rerio]	2e-43	1
NFYA	c64953_g3	c64953_g3_i9	1281	gi|169146252|emb|CAQ14847.1|	novel protein similar to vertebrate nuclear transcription factor Y, alpha (NFYA) [Danio rerio]	0	0.93
NFYB	c55706_g1	c55706_g1_i1	1209	gi|62955099|ref|NP_001017565.1|	nuclear transcription factor Y, beta [Danio rerio]	0	0.97
NFYB	c55706_g1	c55706_g1_i2	1282	gi|61651800|ref|NP_001013340.1|	nuclear transcription factor Y, beta b [Danio rerio]	0	0.97
NFYB	c55706_g1	c55706_g1_i3	1456	gi|62955099|ref|NP_001017565.1|	nuclear transcription factor Y, beta [Danio rerio]	0	0.97
NFYB	c66151_g4	c66151_g4_i1	1534	gi|61651800|ref|NP_001013340.1|	nuclear transcription factor Y, beta b [Danio rerio]	4e-12	0.72
NFYB	c66151_g4	c66151_g4_i2	1374	gi|61651800|ref|NP_001013340.1|	nuclear transcription factor Y, beta b [Danio rerio]	2e-28	0.97
NFYC	c37117_g1	c37117_g1_i2	961	gi|41054497|ref|NP_955933.1|	nuclear transcription factor Y subunit gamma [Danio rerio]	8e-08	0.92
NFYC	c62418_g2	c62418_g2_i1	2305	gi|160773411|gb|AAI55103.1|	Nfyc protein [Danio rerio]	0	0.99
NFYC	c62418_g2	c62418_g2_i2	2199	gi|160773411|gb|AAI55103.1|	Nfyc protein [Danio rerio]	0	0.99
