# Supplementary material for: Dataset on differential gene expression analysis for splenic transcriptome profiling and the transcripts related to six immune pathways in grass carp
Source: Data Brief. 2016 Dec 29;10:598–600. doi: 10.1016/j.dib.2016.12.048 (PMC5226849; doi:10.1016/j.dib.2016.12.048)
Supplement: Supplementary file 10 — Supplementary material [file mmc9.xlsx]

## Sheet: Sheet1
File 9. Information of the transcripts identified as homologous to molecules involved in complement cascades.
KEGG_Gene	Unigene	Transcript	Length	NR_Hit-Name	NR_Description	NR_E-Value	NR_Simil
C2	c63413_g1	c63413_g1_i2	571	gi|379772067|gb|AFD18593.1|	Bf/C2B [Ctenopharyngodon idella]	0	1
C2	c63413_g3	c63413_g3_i1	587	gi|379772067|gb|AFD18593.1|	Bf/C2B [Ctenopharyngodon idella]	0	1
C2	c64845_g6	c64845_g6_i1	2040	gi|379772067|gb|AFD18593.1|	Bf/C2B [Ctenopharyngodon idella]	1e-22	1
C2	c64845_g6	c64845_g6_i2	1300	gi|379772067|gb|AFD18593.1|	Bf/C2B [Ctenopharyngodon idella]	7e-23	1
C2	c65681_g5	c65681_g5_i1	1795	gi|379772067|gb|AFD18593.1|	Bf/C2B [Ctenopharyngodon idella]	2e-19	0.98
C2	c65681_g5	c65681_g5_i2	466	gi|379772067|gb|AFD18593.1|	Bf/C2B [Ctenopharyngodon idella]	3e-44	1
C2	c65681_g5	c65681_g5_i3	1838	gi|379772067|gb|AFD18593.1|	Bf/C2B [Ctenopharyngodon idella]	2e-19	0.98
C2	c65681_g5	c65681_g5_i4	1477	gi|379772067|gb|AFD18593.1|	Bf/C2B [Ctenopharyngodon idella]	1e-17	1
C2	c65681_g5	c65681_g5_i6	2333	gi|379772067|gb|AFD18593.1|	Bf/C2B [Ctenopharyngodon idella]	0	0.99
C3	c103608_g1	c103608_g1_i1	1060	gi|4126587|dbj|BAA36618.1|	complement C3-H1 [Cyprinus carpio]	0	0.74
	c106025_g1	c106025_g1_i1	237	gi|597748259|ref|XP_007236098.1|	PREDICTED: venom factor-like [Astyanax mexicanus]	5e-21	0.79
	c118054_g1	c118054_g1_i1	236	gi|323422944|ref|NP_001008582.3|	complement C3-H1-like [Danio rerio]	2e-29	0.94
	c42808_g1	c42808_g1_i1	768	gi|528469460|ref|XP_002660624.3|	PREDICTED: complement C3 [Danio rerio]	0	0.91
	c46035_g1	c46035_g1_i2	232	gi|589823904|gb|AHL20261.1|	complement C3 [Labeo rohita]	2e-29	0.91
	c46419_g1	c46419_g1_i1	219	gi|4126589|dbj|BAA36619.1|	complement C3-H1 [Cyprinus carpio]	2e-24	0.88
	c47472_g1	c47472_g1_i1	497	gi|498928208|ref|XP_004539141.1|	PREDICTED: complement C3-like [Maylandia zebra]	0	0.99
	c47472_g2	c47472_g2_i1	343	gi|583991527|ref|XP_006790945.1|	PREDICTED: complement C3-like [Neolamprologus brichardi]	0	1
	c55366_g1	c55366_g1_i1	258	gi|4126593|dbj|BAA36621.1|	complement C3-S [Cyprinus carpio]	6e-19	0.85
	c56149_g1	c56149_g1_i1	249	gi|34555652|gb|AAQ74974.1|	complement C3 [Ctenopharyngodon idella]	2e-37	0.99
	c59616_g1	c59616_g1_i1	2043	gi|528469460|ref|XP_002660624.3|	PREDICTED: complement C3 [Danio rerio]	0	0.88
	c62401_g2	c62401_g2_i1	2853	gi|528516325|ref|XP_005174089.1|	PREDICTED: si:ch211-140f21.1 isoform X1 [Danio rerio]	0	0.93
	c65933_g3	c65933_g3_i1	3752	gi|528469449|ref|XP_002660623.3|	PREDICTED: complement C3-like [Danio rerio]	0	0.89
	c65933_g3	c65933_g3_i2	2432	gi|528469449|ref|XP_002660623.3|	PREDICTED: complement C3-like [Danio rerio]	0	0.9
	c65933_g3	c65933_g3_i4	718	gi|528469449|ref|XP_002660623.3|	PREDICTED: complement C3-like [Danio rerio]	0	0.9
	c66270_g1	c66270_g1_i1	773	gi|4126597|dbj|BAA36623.1|	complement C3-Q2 [Cyprinus carpio]	0	0.89
	c66270_g1	c66270_g1_i2	2350	gi|534292184|gb|AGU16534.1|	complement C3 [Carassius gibelio]	0	0.93
	c66270_g2	c66270_g2_i1	1816	gi|34555652|gb|AAQ74974.1|	complement C3 [Ctenopharyngodon idella]	0	0.96
	c78842_g1	c78842_g1_i1	295	gi|323422944|ref|NP_001008582.3|	complement C3-H1-like [Danio rerio]	3e-43	0.9
	c87592_g1	c87592_g1_i1	407	gi|323422944|ref|NP_001008582.3|	complement C3-H1-like [Danio rerio]	1e-28	0.89
	c91861_g1	c91861_g1_i1	211	gi|323422944|ref|NP_001008582.3|	complement C3-H1-like [Danio rerio]	1e-21	0.87
	c92764_g1	c92764_g1_i1	298	gi|323422944|ref|NP_001008582.3|	complement C3-H1-like [Danio rerio]	1e-39	0.92
	c92930_g1	c92930_g1_i1	266	gi|584031861|ref|XP_006810363.1|	PREDICTED: venom factor-like, partial [Neolamprologus brichardi]	1e-41	0.98
	c97507_g1	c97507_g1_i1	205	gi|542263849|ref|XP_005466561.1|	PREDICTED: complement C3-like, partial [Oreochromis niloticus]	2e-33	1
C4	c62289_g1	c62289_g1_i1	5368	gi|9453865|dbj|BAB03285.1|	complement C4-2 [Cyprinus carpio]	0	0.91
C4	c65615_g1	c65615_g1_i1	9419	gi|9453863|dbj|BAB03284.1|	complement C4-1 [Cyprinus carpio]	0	0.91
C5	c35879_g2	c35879_g2_i1	5069	gi|24785183|dbj|BAC23057.1|	complement component C5-1 [Cyprinus carpio]	0	0.89
C6	c60396_g2	c60396_g2_i1	4078	gi|317411293|gb|ADV18976.1|	complement component C6 [Ctenopharyngodon idella]	0	0.99
C6	c60396_g2	c60396_g2_i2	2536	gi|317411293|gb|ADV18976.1|	complement component C6 [Ctenopharyngodon idella]	0	1
C6	c60396_g2	c60396_g2_i3	4127	gi|317411293|gb|ADV18976.1|	complement component C6 [Ctenopharyngodon idella]	0	1
C7	c64522_g2	c64522_g2_i1	3964	gi|326670114|ref|XP_690946.4|	PREDICTED: complement component C7 [Danio rerio]	0	0.85
C7	c64522_g2	c64522_g2_i3	4002	gi|326670114|ref|XP_690946.4|	PREDICTED: complement component C7 [Danio rerio]	0	0.85
C7	c64522_g2	c64522_g2_i4	3989	gi|326670114|ref|XP_690946.4|	PREDICTED: complement component C7 [Danio rerio]	0	0.85
C7	c64522_g2	c64522_g2_i6	4105	gi|326670114|ref|XP_690946.4|	PREDICTED: complement component C7 [Danio rerio]	0	0.85
C7	c64522_g2	c64522_g2_i7	4395	gi|326670114|ref|XP_690946.4|	PREDICTED: complement component C7 [Danio rerio]	0	0.85
C7	c64586_g1	c64586_g1_i1	427	gi|351602153|gb|AEQ53931.1|	complement component C7 [Ctenopharyngodon idella]	1e-26	1
C7	c64586_g1	c64586_g1_i3	2742	gi|351602153|gb|AEQ53931.1|	complement component C7 [Ctenopharyngodon idella]	0	1
C7	c64586_g1	c64586_g1_i4	3065	gi|351602153|gb|AEQ53931.1|	complement component C7 [Ctenopharyngodon idella]	0	0.99
C7	c64586_g1	c64586_g1_i5	2833	gi|351602153|gb|AEQ53931.1|	complement component C7 [Ctenopharyngodon idella]	0	0.99
C7	c64586_g1	c64586_g1_i6	2974	gi|351602153|gb|AEQ53931.1|	complement component C7 [Ctenopharyngodon idella]	0	1
C8A	c110502_g1	c110502_g1_i1	873	gi|528470047|ref|XP_005171165.1|	PREDICTED: complement component C8 alpha chain isoform X1 [Danio rerio]	0	0.84
C8A	c21526_g1	c21526_g1_i1	252	gi|528470047|ref|XP_005171165.1|	PREDICTED: complement component C8 alpha chain isoform X1 [Danio rerio]	3e-32	0.84
C8A	c75473_g1	c75473_g1_i1	222	gi|542241713|ref|XP_003453382.2|	PREDICTED: complement component C8 alpha chain-like [Oreochromis niloticus]	3e-36	1
C8B	c105427_g1	c105427_g1_i1	913	gi|375493492|ref|NP_001243652.1|	complement component C8 beta chain precursor [Danio rerio]	0	0.91
C8B	c14550_g1	c14550_g1_i1	511	gi|375493492|ref|NP_001243652.1|	complement component C8 beta chain precursor [Danio rerio]	0	0.9
C8B	c14550_g2	c14550_g2_i1	412	gi|375493492|ref|NP_001243652.1|	complement component C8 beta chain precursor [Danio rerio]	0	0.9
C8G	c12007_g1	c12007_g1_i1	672	gi|41053654|ref|NP_957157.1|	complement component C8 gamma chain precursor [Danio rerio]	0	0.91
C9	c53575_g1	c53575_g1_i2	1973	gi|125661173|gb|ABN49522.1|	complement component C9 [Ctenopharyngodon idella]	0	1
C1QA	c20616_g1	c20616_g1_i1	1214	gi|66472692|ref|NP_001018363.1|	complement C1q subcomponent subunit A precursor [Danio rerio]	0	0.77
C1QG	c12520_g1	c12520_g1_i1	1038	gi|378747355|gb|AFC36320.1|	complement C1q subcomponent subunit C [Ctenopharyngodon idella]	0	1
C1QG	c67119_g1	c67119_g1_i1	1042	gi|511261447|gb|AGN71010.1|	complement C1q subcomponent subunit B [Ctenopharyngodon idella]	0	1
C1R	c36958_g1	c36958_g1_i1	232	gi|597787098|ref|XP_007256999.1|	PREDICTED: complement C1r subcomponent-like [Astyanax mexicanus]	3e-22	0.75
C1R	c62098_g1	c62098_g1_i1	1977	gi|11177026|dbj|BAB17847.1|	C1r/s-B [Cyprinus carpio]	0	0.89
C1R	c63905_g1	c63905_g1_i1	2764	gi|597786999|ref|XP_007256951.1|	PREDICTED: complement C1s subcomponent-like [Astyanax mexicanus]	0	0.7
C1R	c63905_g1	c63905_g1_i2	2340	gi|597786999|ref|XP_007256951.1|	PREDICTED: complement C1s subcomponent-like [Astyanax mexicanus]	0	0.68
C5AR1	c30872_g1	c30872_g1_i1	1265	gi|206557842|sp|P0C7U4.1|C3AR_DANRE	RecName: Full=C3a anaphylatoxin chemotactic receptor; Short=C3AR; Short=C3a-R [Danio rerio]	0	0.82
C5AR1	c54585_g2	c54585_g2_i1	2035	gi|528508592|ref|XP_005159331.1|	PREDICTED: C5a anaphylatoxin chemotactic receptor 1 [Danio rerio]	0	0.83
C5AR1	c54585_g2	c54585_g2_i2	2314	gi|528508592|ref|XP_005159331.1|	PREDICTED: C5a anaphylatoxin chemotactic receptor 1 [Danio rerio]	0	0.83
BF(CFB)	c56406_g1	c56406_g1_i1	1870	gi|4996347|dbj|BAA78416.1|	complement B/C2-A2 [Cyprinus carpio]	0	0.86
BF(CFB)	c56406_g2	c56406_g2_i1	746	gi|4996347|dbj|BAA78416.1|	complement B/C2-A2 [Cyprinus carpio]	0	0.89
BF(CFB)	c56406_g3	c56406_g3_i1	201	gi|53733375|gb|AAH83523.1|	Cfb protein, partial [Danio rerio]	8e-21	0.92
BF(CFB)	c63702_g3	c63702_g3_i1	3625	gi|379772065|gb|AFD18592.1|	Bf/C2A3 [Ctenopharyngodon idella]	0	0.99
BF(CFB)	c63702_g3	c63702_g3_i2	3667	gi|379772065|gb|AFD18592.1|	Bf/C2A3 [Ctenopharyngodon idella]	0	0.99
BF(CFB)	c63702_g3	c63702_g3_i3	3670	gi|379772065|gb|AFD18592.1|	Bf/C2A3 [Ctenopharyngodon idella]	0	1
BF(CFB)	c63702_g3	c63702_g3_i4	3626	gi|379772065|gb|AFD18592.1|	Bf/C2A3 [Ctenopharyngodon idella]	0	0.99
BF(CFB)	c63702_g3	c63702_g3_i5	3609	gi|379772065|gb|AFD18592.1|	Bf/C2A3 [Ctenopharyngodon idella]	0	0.99
BF(CFB)	c63702_g3	c63702_g3_i6	3756	gi|379772065|gb|AFD18592.1|	Bf/C2A3 [Ctenopharyngodon idella]	0	1
BF(CFB)	c63702_g3	c63702_g3_i7	3523	gi|379772065|gb|AFD18592.1|	Bf/C2A3 [Ctenopharyngodon idella]	0	0.99
BF(CFB)	c63702_g3	c63702_g3_i8	3805	gi|379772065|gb|AFD18592.1|	Bf/C2A3 [Ctenopharyngodon idella]	0	0.99
BF(CFB)	c63702_g3	c63702_g3_i9	3891	gi|379772065|gb|AFD18592.1|	Bf/C2A3 [Ctenopharyngodon idella]	0	0.99
BF(CFB)	c65695_g1	c65695_g1_i4	2008	gi|432950564|ref|XP_004084503.1|	PREDICTED: uncharacterized protein LOC101156939 [Oryzias latipes]	2e-14	0.6
BF(CFB)	c65695_g1	c65695_g1_i5	2262	gi|432950564|ref|XP_004084503.1|	PREDICTED: uncharacterized protein LOC101156939 [Oryzias latipes]	2e-14	0.6
DF(CFD)	c101830_g1	c101830_g1_i1	934	gi|564273081|gb|AHB81535.1|	complement factor D [Ctenopharyngodon idella]	0	1
IF(CFI)	c64782_g1	c64782_g1_i1	2418	gi|306996588|gb|ADN22949.1|	complement factor I [Ctenopharyngodon idella]	0	1
HF1	c65825_g3	c65825_g3_i1	1144	gi|528516283|ref|XP_005161799.1|	PREDICTED: sushi, von Willebrand factor type A, EGF and pentraxin domain-containing protein 1-like [Danio rerio]	5e-33	0.7
MBL	c61044_g1	c61044_g1_i1	837	gi|38603530|dbj|BAD02477.1|	mannose-binding lectin isoform 2 [Cyprinus carpio]	0	0.89
MBL	c61044_g1	c61044_g1_i2	1251	gi|159147205|gb|ABW90997.1|	mannan-binding lectin-like protein precursor [Cyprinus carpio]	0	0.83
MBL	c61044_g1	c61044_g1_i3	1151	gi|38603530|dbj|BAD02477.1|	mannose-binding lectin isoform 2 [Cyprinus carpio]	0	0.83
MASP1	c103795_g1	c103795_g1_i1	517	gi|6407538|dbj|BAA86866.1|	mannose-binding protein-associated serine protease [Cyprinus carpio]	0	0.95
MASP1	c23181_g1	c23181_g1_i1	389	gi|4996234|dbj|BAA78381.1|	truncated form of mannose-binding lectin-associated serine protease [Cyprinus carpio]	4e-41	0.94
MASP1	c23181_g2	c23181_g2_i1	989	gi|4996234|dbj|BAA78381.1|	truncated form of mannose-binding lectin-associated serine protease [Cyprinus carpio]	0	0.95
MASP2	c45420_g1	c45420_g1_i1	730	gi|49354669|gb|AAT65076.1|	mannan-binding lectin-associated serine protease precursor, partial [Cyprinus carpio]	0	0.97
MASP2	c45420_g2	c45420_g2_i1	746	gi|74355997|dbj|BAE44364.1|	MASP2-like serine protease [Cyprinus carpio]	0	0.93
MASP2	c69957_g1	c69957_g1_i1	461	gi|74355997|dbj|BAE44364.1|	MASP2-like serine protease [Cyprinus carpio]	0	0.98
CD46	c65938_g3	c65938_g3_i11	2959	gi|556769074|ref|XP_005979747.1|	PREDICTED: membrane cofactor protein-like, partial [Pantholops hodgsonii]	6e-08	0.78
CD46	c65938_g3	c65938_g3_i12	2980	gi|556769074|ref|XP_005979747.1|	PREDICTED: membrane cofactor protein-like, partial [Pantholops hodgsonii]	6e-08	0.78
CD46	c65938_g3	c65938_g3_i7	2366	gi|556769074|ref|XP_005979747.1|	PREDICTED: membrane cofactor protein-like, partial [Pantholops hodgsonii]	5e-08	0.78
CD46	c65938_g3	c65938_g3_i8	1845	gi|556769074|ref|XP_005979747.1|	PREDICTED: membrane cofactor protein-like, partial [Pantholops hodgsonii]	3e-08	0.78
CD59	c107238_g1	c107238_g1_i1	293	gi|528485537|ref|XP_005169083.1|	PREDICTED: CD59 glycoprotein isoform X1 [Danio rerio]	4e-36	0.91
CD59	c22966_g1	c22966_g1_i1	372	gi|597746413|ref|XP_007235220.1|	PREDICTED: CD59 glycoprotein-like isoform X1 [Astyanax mexicanus]	9e-39	0.83
CD59	c22966_g1	c22966_g1_i2	336	gi|292628017|ref|XP_001336789.2|	PREDICTED: CD59 glycoprotein-like isoform X1 [Danio rerio]	9e-44	0.94
