# Supplementary material for: Dataset on differential gene expression analysis for splenic transcriptome profiling and the transcripts related to six immune pathways in grass carp
Source: Data Brief. 2016 Dec 29;10:598–600. doi: 10.1016/j.dib.2016.12.048 (PMC5226849; doi:10.1016/j.dib.2016.12.048)
Supplement: Supplementary file 11 — Supplementary material [file mmc10.xlsx]

## Sheet: Sheet1
File 10. Information of the transcripts identified as homologous to molecules involved in the chemokine signaling pathway.
KEGG_Gene	Unigene	Transcript	Length	NR_Hit-Name	NR_Description	NR_E-Value	NR_Simil
CXCL11	c55697_g1	c55697_g1_i1	633	gi|125816900|ref|XP_001339307.1|	PREDICTED: c-X-C motif chemokine 11 [Danio rerio]	1e-23	0.77
CXCL11	c55697_g1	c55697_g1_i2	516	gi|125816900|ref|XP_001339307.1|	PREDICTED: c-X-C motif chemokine 11 [Danio rerio]	2e-24	0.77
CXCL12	c25238_g1	c25238_g1_i1	1409	gi|30231262|ref|NP_840092.1|	chemokine (C-X-C motif) ligand 12a (stromal cell-derived factor 1) precursor [Danio rerio]	0	0.98
CXCL12	c62458_g1	c62458_g1_i1	1334	gi|37620141|ref|NP_932334.1|	chemokine (C-X-C motif) ligand 12b (stromal cell-derived factor 1) precursor [Danio rerio]	8e-45	0.97
CXCL12	c25238_g1	c25238_g1_i1	1409	gi|30231262|ref|NP_840092.1|	chemokine (C-X-C motif) ligand 12a (stromal cell-derived factor 1) precursor [Danio rerio]	0	0.98
CXCL12	c62458_g1	c62458_g1_i1	1334	gi|37620141|ref|NP_932334.1|	chemokine (C-X-C motif) ligand 12b (stromal cell-derived factor 1) precursor [Danio rerio]	8e-45	0.97
CXCL13	c102303_g1	c102303_g1_i1	888	gi|528480025|ref|XP_005165445.1|	PREDICTED: interleukin-8-like [Danio rerio]	3e-31	0.78
CXCL14	c47457_g1	c47457_g1_i1	1665	gi|51593458|gb|AAH78422.1|	Cxcl14 protein [Danio rerio]	0	0.95
CXCL8(IL8)	c42421_g1	c42421_g1_i1	715	gi|165972383|ref|NP_001107123.1|	uncharacterized protein LOC100003911 precursor [Danio rerio]	7e-33	0.83
CXCL8(IL8)	c43159_g1	c43159_g1_i1	574	gi|343198397|gb|AEM05971.1|	interleukin-8 [Ctenopharyngodon interleukin-8 [Ctenopharyngodon idella]	0	1
CXCL8(IL8)	c93189_g1	c93189_g1_i1	379	gi|256574612|dbj|BAH98111.1|	interleukin 8 [Cyprinus carpio]	2e-24	0.73
CCL3	c101674_g1	c101674_g1_i1	966	gi|196475661|gb|ACG76387.1|	CCL4 [Ctenopharyngodon idella]	0	1
CCL8	c21677_g1	c21677_g1_i1	413	gi|71834490|ref|NP_001025344.1|	uncharacterized protein LOC563208 precursor [Danio rerio]	3e-24	0.83
CCL11	c51335_g1	c51335_g1_i1	859	gi|326669500|ref|XP_003199028.1|	PREDICTED: c-C motif chemokine 3-like [Danio rerio]	9e-24	0.75
CCL19	c20788_g1	c20788_g1_i1	363	gi|528491887|ref|XP_005155699.1|	PREDICTED: c-C motif chemokine 19 [Danio rerio]	4e-37	0.85
CCL19	c47177_g1	c47177_g1_i4	723	gi|311771560|ref|NP_001129720.2|	C-C motif chemokine 19-like precursor [Danio rerio]	4e-39	0.91
CCL20	c110555_g1	c110555_g1_i1	361	gi|292616502|ref|XP_002663056.1|	PREDICTED: c-C motif chemokine 4-like [Danio rerio]	9e-28	0.83
CCL20	c39201_g1	c39201_g1_i2	364	gi|210147387|ref|NP_001129726.1|	chemokine (C-C motif) ligand 20-like precursor [Danio rerio]	1e-34	0.88
CCL20	c89826_g1	c89826_g1_i1	298	gi|528471634|ref|XP_005171405.1|	PREDICTED: c-C motif chemokine 20-like [Danio rerio]	2e-37	0.88
CCL25	c39308_g1	c39308_g1_i1	1030	gi|164604913|dbj|BAF98260.1|	chemokine CCL-C11a [Danio rerio]	2e-34	0.84
CCL25	c50748_g1	c50748_g1_i1	532	gi|551509648|ref|XP_005806350.1|	PREDICTED: c-C motif chemokine 25-like [Xiphophorus maculatus]	4e-08	0.6
CCL25	c50748_g1	c50748_g1_i2	742	gi|528472279|ref|XP_002661011.2|	PREDICTED: c-C motif chemokine 21-like [Danio rerio]	3e-08	0.56
CCLX	c33732_g1	c33732_g1_i1	719	gi|292628118|ref|XP_002666850.1|	PREDICTED: c-C motif chemokine 5-like [Danio rerio]	1e-13	0.56
CCLX	c65799_g1	c65799_g1_i1	740	gi|326680158|ref|XP_003201462.1|	PREDICTED: location of vulva defective 1-like [Danio rerio]	3e-22	0.69
CCLX	c65799_g1	c65799_g1_i3	713	gi|165972395|ref|NP_001107111.1|	uncharacterized protein LOC798811 precursor [Danio rerio]	4e-18	0.72
CCLX	c65799_g1	c65799_g1_i5	700	gi|326680158|ref|XP_003201462.1|	PREDICTED: location of vulva defective 1-like [Danio rerio]	9e-22	0.71
CXCR2(IL8RB)	c55050_g1	c55050_g1_i2	1292	gi|3298358|dbj|BAA31470.1|	CXC chemokine receptor-2 [Cyprinus carpio]	0	0.86
CXCR2(IL8RB)	c64737_g3	c64737_g3_i1	1843	gi|3298340|dbj|BAA31458.1|	CXC chemokine receptor-1 [Cyprinus carpio]	0	0.9
CXCR3	c53833_g1	c53833_g1_i1	1505	gi|55925546|ref|NP_001007315.1|	C-X-C chemokine receptor type 5 [Danio rerio]	0	0.9
CXCR3	c65648_g2	c65648_g2_i1	1913	gi|528503278|ref|XP_005173552.1|	PREDICTED: si:dkey-269d20.3 isoform X1 [Danio rerio]	0	0.74
CXCR3	c65648_g2	c65648_g2_i2	1983	gi|528503278|ref|XP_005173552.1|	PREDICTED: si:dkey-269d20.3 isoform X1 [Danio rerio]	0	0.74
CXCR3	c66082_g6	c66082_g6_i1	2519	gi|58272235|gb|AAW69767.1|	chemokine C-X-C motif receptor 3 [Ctenopharyngodon idella]	0	0.94
CXCR4	c35871_g1	c35871_g1_i1	1430	gi|17223091|gb|AAL18011.1|	Cxcr4A [Danio rerio]	0	0.97
CXCR4	c40190_g1	c40190_g1_i1	1209	gi|388330464|gb|AFK29470.1|	chemokine (C-X-C motif), receptor 4b [Megalobrama amblycephala]	0	0.97
CXCR4	c35871_g1	c35871_g1_i1	1430	gi|17223091|gb|AAL18011.1|	Cxcr4A [Danio rerio]	0	0.97
CXCR4	c40190_g1	c40190_g1_i1	1209	gi|388330464|gb|AFK29470.1|	chemokine (C-X-C motif), receptor 4b [Megalobrama amblycephala]	0	0.97
CXCR5	c486_g1	c486_g1_i1	1553	gi|268589166|gb|ACZ06879.1|	interferon regulatory factor 5 [Ctenopharyngodon idella]	0	0.99
XCR1	c41293_g1	c41293_g1_i1	544	gi|326679308|ref|XP_001333240.4|	PREDICTED: chemokine XC receptor 1-like [Danio rerio]	3e-20	0.88
XCR1	c50951_g2	c50951_g2_i1	2066	gi|587655616|gb|AHK09953.1|	chemokine C motif receptor XCR1 [Ctenopharyngodon idella]	0	0.98
XCR1	c50951_g2	c50951_g2_i2	2015	gi|587655616|gb|AHK09953.1|	chemokine C motif receptor XCR1 [Ctenopharyngodon idella]	0	0.98
XCR1	c61103_g1	c61103_g1_i1	1269	gi|528472150|ref|XP_005171500.1|	PREDICTED: chemokine XC receptor 1-like [Danio rerio]	0	0.86
XCR1	c65067_g1	c65067_g1_i1	2575	gi|125852477|ref|XP_001332348.1|	PREDICTED: chemokine XC receptor 1 [Danio rerio]	0	0.88
XCR1	c65067_g1	c65067_g1_i2	2117	gi|125852477|ref|XP_001332348.1|	PREDICTED: chemokine XC receptor 1 [Danio rerio]	0	0.88
XCR1	c65067_g1	c65067_g1_i3	1116	gi|528518695|ref|XP_005174203.1|	PREDICTED: chemokine XC receptor 1-like [Danio rerio]	0	0.87
XCR1	c65067_g1	c65067_g1_i4	1134	gi|125852477|ref|XP_001332348.1|	PREDICTED: chemokine XC receptor 1 [Danio rerio]	0	0.86
XCR1	c65067_g1	c65067_g1_i5	2177	gi|125852477|ref|XP_001332348.1|	PREDICTED: chemokine XC receptor 1 [Danio rerio]	0	0.88
XCR1	c65067_g1	c65067_g1_i6	1658	gi|528518695|ref|XP_005174203.1|	PREDICTED: chemokine XC receptor 1-like [Danio rerio]	0	0.87
CCR4	c112919_g1	c112919_g1_i1	210	gi|528503184|ref|XP_005173520.1|	PREDICTED: c-C chemokine receptor type 5-like isoform X2 [Danio rerio]	3e-22	0.87
CCR4	c38754_g1	c38754_g1_i1	1213	gi|161612093|gb|AAI55847.1|	Unknown (protein for IMAGE:8998743) [Danio rerio]	0	0.85
CCR4	c46629_g1	c46629_g1_i1	1509	gi|528503188|ref|XP_005173521.1|	PREDICTED: c-C chemokine receptor type 4-like [Danio rerio]	0	0.86
CCR4	c50413_g1	c50413_g1_i1	2138	gi|113682063|ref|NP_001038492.1|	C-C chemokine receptor family-like [Danio rerio]	0	0.85
CCR4	c63093_g6	c63093_g6_i1	1699	gi|528472160|ref|XP_002667428.3|	PREDICTED: c-C chemokine receptor type 5-like [Danio rerio]	0	0.8
CCR4	c63093_g6	c63093_g6_i2	1395	gi|528472160|ref|XP_002667428.3|	PREDICTED: c-C chemokine receptor type 5-like [Danio rerio]	0	0.8
CCR5	c61606_g1	c61606_g1_i1	1538	gi|125838941|ref|XP_001344151.1|	PREDICTED: c-C chemokine receptor type 5-like [Danio rerio]	0	0.9
CCR5	c61606_g1	c61606_g1_i2	1516	gi|125838941|ref|XP_001344151.1|	PREDICTED: c-C chemokine receptor type 5-like [Danio rerio]	0	0.9
CCR6	c111138_g1	c111138_g1_i1	1233	gi|153791315|ref|NP_001093461.1|	chemokine receptor 6a [Danio PREDICTED: chemokine receptor 6a isoform X2 [Danio rerio]	0	0.91
CCR7	c22764_g1	c22764_g1_i1	750	gi|50540418|ref|NP_001002675.1|	chemokine (C-C motif) receptor 10 [Danio rerio]	0	0.83
CCR7	c27046_g1	c27046_g1_i1	535	gi|50540418|ref|NP_001002675.1|	chemokine (C-C motif) receptor 10 [Danio rerio]	0	0.83
CCR7	c34911_g1	c34911_g1_i1	1615	gi|148922928|ref|NP_001092213.1|	C-C chemokine receptor type 7 precursor [Danio rerio]	0	0.9
CCR9	c47023_g2	c47023_g2_i1	3380	gi|62203511|gb|AAH92878.1|	LOC553366 protein, partial [Danio rerio]	0	0.85
CCR9	c47023_g2	c47023_g2_i2	1848	gi|62203511|gb|AAH92878.1|	LOC553366 protein, partial [Danio rerio]	0	0.89
CCR9	c55516_g1	c55516_g1_i1	1570	gi|159155092|gb|AAI54645.1|	LOC100006078 protein [Danio rerio]	0	0.92
JAK2	c63735_g1	c63735_g1_i1	3266	gi|254028229|ref|NP_571162.1|	tyrosine-protein kinase JAK2 [Danio rerio]	0	0.96
JAK2	c63735_g8	c63735_g8_i1	405	gi|597780659|ref|XP_007253917.1|	PREDICTED: tyrosine-protein kinase JAK2-like [Astyanax mexicanus]	2e-32	0.99
JAK2	c63735_g8	c63735_g8_i2	1365	gi|3687400|emb|CAA06675.1|	protein tyrosine kinase [Danio rerio]	0	0.98
JAK2	c63735_g9	c63735_g9_i1	349	gi|3687400|emb|CAA06675.1|	protein tyrosine kinase [Danio rerio]	0	0.97
JAK2	c63991_g1	c63991_g1_i1	4504	gi|6690508|gb|AAF24169.1|AF148993_1	janus kinase 3 [Cyprinus carpio]	0	0.97
JAK2	c63991_g1	c63991_g1_i2	3619	gi|6690508|gb|AAF24169.1|AF148993_1	janus kinase 3 [Cyprinus carpio]	0	0.97
JAK2	c63991_g1	c63991_g1_i3	4567	gi|6690508|gb|AAF24169.1|AF148993_1	janus kinase 3 [Cyprinus carpio]	0	0.98
JAK2	c63991_g1	c63991_g1_i4	4662	gi|6690508|gb|AAF24169.1|AF148993_1	janus kinase 3 [Cyprinus carpio]	0	0.97
JAK2	c63991_g1	c63991_g1_i5	4486	gi|6690508|gb|AAF24169.1|AF148993_1	janus kinase 3 [Cyprinus carpio]	0	0.97
JAK2	c65777_g2	c65777_g2_i1	5645	gi|18858917|ref|NP_571168.1|	Janus kinase 2a [Danio rerio]	0	0.93
JAK2	c65777_g2	c65777_g2_i2	5719	gi|18858917|ref|NP_571168.1|	Janus kinase 2a [Danio rerio]	0	0.9
JAM2	c50898_g1	c50898_g1_i1	1135	gi|190194333|ref|NP_001121766.1|	junctional adhesion molecule 2 precursor [Danio rerio]	0	0.92
JAM2	c60864_g1	c60864_g1_i1	1879	gi|148277629|ref|NP_001091734.1|	junctional adhesion molecule 2a precursor [Danio rerio]	0	0.91
JAM2	c60864_g1	c60864_g1_i2	1807	gi|148277629|ref|NP_001091734.1|	junctional adhesion molecule 2a precursor [Danio rerio]	0	0.9
JAM2	c60864_g1	c60864_g1_i3	907	gi|148277629|ref|NP_001091734.1|	junctional adhesion molecule 2a precursor [Danio rerio]	0	0.9
JAM2	c60864_g1	c60864_g1_i4	1628	gi|148277629|ref|NP_001091734.1|	junctional adhesion molecule 2a precursor [Danio rerio]	0	0.92
JAM3	c51425_g2	c51425_g2_i1	2084	gi|125837105|ref|XP_001338123.1|	PREDICTED: junctional adhesion molecule C [Danio rerio]	0	0.95
JAM3	c51425_g2	c51425_g2_i2	791	gi|156255423|gb|ABU62933.1|	JAM-C-like protein, partial [Danio rerio]	0	0.93
JAM3	c52249_g2	c52249_g2_i1	1404	gi|194294497|ref|NP_001076332.2|	junctional adhesion molecule 3b [Danio rerio]	0	0.97
STAT1	c15434_g1	c15434_g1_i1	203	gi|29540612|gb|AAO88245.1|	signal transducer and activator of transcription 1 [Carassius auratus]	4e-18	0.82
STAT1	c42128_g1	c42128_g1_i1	2978	gi|29540612|gb|AAO88245.1|	signal transducer and activator of transcription 1 [Carassius auratus]	0	1
STAT1	c42128_g1	c42128_g1_i2	2993	gi|29540612|gb|AAO88245.1|	signal transducer and activator of transcription 1 [Carassius auratus]	0	0.99
STAT1	c58444_g1	c58444_g1_i1	1830	gi|22316176|emb|CAD43455.2|	SI:dZ87I4.1 (novel protein similar to human signal transducer and activator of transcription (STAT1)) [Danio rerio]	0	0.78
STAT1	c58444_g1	c58444_g1_i2	1115	gi|22316176|emb|CAD43455.2|	SI:dZ87I4.1 (novel protein similar to human signal transducer and activator of transcription (STAT1)) [Danio rerio]	0	0.78
STAT1	c58444_g1	c58444_g1_i3	1927	gi|22316176|emb|CAD43455.2|	SI:dZ87I4.1 (novel protein similar to human signal transducer and activator of transcription (STAT1)) [Danio rerio]	5e-24	0.82
STAT1	c58444_g1	c58444_g1_i4	1602	gi|29540612|gb|AAO88245.1|	signal transducer and activator of transcription 1 [Carassius auratus]	0	0.77
STAT1	c58444_g1	c58444_g1_i5	1636	gi|22316176|emb|CAD43455.2|	SI:dZ87I4.1 (novel protein similar to human signal transducer and activator of transcription (STAT1)) [Danio rerio]	0	0.78
STAT1	c58444_g1	c58444_g1_i7	1025	gi|22316176|emb|CAD43455.2|	SI:dZ87I4.1 (novel protein similar to human signal transducer and activator of transcription (STAT1)) [Danio rerio]	0	0.78
STAT1	c58816_g1	c58816_g1_i1	591	gi|22316176|emb|CAD43455.2|	SI:dZ87I4.1 (novel protein similar to human signal transducer and activator of transcription (STAT1)) [Danio rerio]	7e-23	0.8
STAT1	c58816_g1	c58816_g1_i2	462	gi|29540612|gb|AAO88245.1|	signal transducer and activator of transcription 1 [Carassius auratus]	2e-39	0.76
STAT1	c58816_g1	c58816_g1_i3	674	gi|22316176|emb|CAD43455.2|	SI:dZ87I4.1 (novel protein similar to human signal transducer and activator of transcription (STAT1)) [Danio rerio]	5e-08	0.82
STAT1	c58816_g1	c58816_g1_i4	330	gi|22316176|emb|CAD43455.2|	SI:dZ87I4.1 (novel protein similar to human signal transducer and activator of transcription (STAT1)) [Danio rerio]	5e-23	0.8
STAT1	c60479_g1	c60479_g1_i1	2750	gi|38173885|gb|AAH60933.1|	Signal transduction and activation of transcription 1a [Danio rerio]	0	0.94
STAT1	c60479_g1	c60479_g1_i2	3113	gi|38173885|gb|AAH60933.1|	Signal transduction and activation of transcription 1a [Danio rerio]	0	0.93
STAT1	c60479_g1	c60479_g1_i3	3024	gi|38173885|gb|AAH60933.1|	Signal transduction and activation of transcription 1a [Danio rerio]	0	0.94
STAT1	c60479_g1	c60479_g1_i4	2782	gi|38173885|gb|AAH60933.1|	Signal transduction and activation of transcription 1a [Danio rerio]	0	0.92
STAT3	c63143_g4	c63143_g4_i3	3499	gi|390196173|gb|AFL69829.1|	STAT2 [Carassius auratus]	0	1
STAT3	c63143_g4	c63143_g4_i4	2949	gi|390196173|gb|AFL69829.1|	STAT2 [Carassius auratus]	0	1
STAT5B	c64034_g9	c64034_g9_i1	2934	gi|218175573|gb|ACK75717.1|	signal transducer and activator of transcription 5b [Ctenopharyngodon idella]	0	1
STAT5B	c64034_g9	c64034_g9_i2	2986	gi|218175573|gb|ACK75717.1|	signal transducer and activator of transcription 5b [Ctenopharyngodon idella]	0	1
GNAI	c113881_g1	c113881_g1_i1	989	gi|38488725|ref|NP_942100.1|	guanine nucleotide binding protein (G protein), alpha inhibiting activity polypeptide a [Danio rerio]	0	0.94
GNAI	c52748_g2	c52748_g2_i1	1354	gi|374081863|ref|NP_001243343.1|	guanine nucleotide-binding protein G(i) subunit alpha-1 isoform 2 [Homo sapiens]	0	1
GNAI	c55528_g1	c55528_g1_i1	1290	gi|162139050|ref|NP_001104720.1|	guanine nucleotide-binding protein G(k) subunit alpha [Danio rerio]	0	0.98
GNAI	c55528_g1	c55528_g1_i2	1303	gi|162139050|ref|NP_001104720.1|	guanine nucleotide-binding protein G(k) subunit alpha [Danio rerio]	0	0.98
GNAI	c55528_g3	c55528_g3_i1	357	gi|597799452|ref|XP_007241680.1|	PREDICTED: guanine nucleotide-binding protein G(k) subunit alpha [Astyanax mexicanus]	0	1
GNAI	c55528_g3	c55528_g3_i2	559	gi|597799452|ref|XP_007241680.1|	PREDICTED: guanine nucleotide-binding protein G(k) subunit alpha [Astyanax mexicanus]	0	1
GNAI	c59139_g3	c59139_g3_i1	2787	gi|49227317|ref|NP_001001818.1|	guanine nucleotide binding protein (G protein), alpha inhibiting activity polypeptide 2a [Danio rerio]	0	0.97
GNAI	c59139_g3	c59139_g3_i3	2759	gi|617355355|ref|XP_007551006.1|	PREDICTED: guanine nucleotide-binding protein G(i) subunit alpha-2 [Poecilia formosa]	0	0.97
GNAI	c59139_g3	c59139_g3_i5	4052	gi|617355355|ref|XP_007551006.1|	PREDICTED: guanine nucleotide-binding protein G(i) subunit alpha-2 [Poecilia formosa]	0	0.98
GNAI	c59139_g3	c59139_g3_i6	4080	gi|410919487|ref|XP_003973216.1|	PREDICTED: guanine nucleotide-binding protein G(i) subunit alpha-2-like [Takifugu rubripes]	0	0.97
GNAI	c113881_g1	c113881_g1_i1	989	gi|38488725|ref|NP_942100.1|	guanine nucleotide binding protein (G protein), alpha inhibiting activity polypeptide a [Danio rerio]	0	0.94
GNAI	c52748_g2	c52748_g2_i1	1354	gi|374081863|ref|NP_001243343.1|	guanine nucleotide-binding protein G(i) subunit alpha-1 isoform 2 [Homo sapiens]	0	1
GNAI	c55528_g1	c55528_g1_i1	1290	gi|162139050|ref|NP_001104720.1|	guanine nucleotide-binding protein G(k) subunit alpha [Danio rerio]	0	0.98
GNAI	c55528_g1	c55528_g1_i2	1303	gi|162139050|ref|NP_001104720.1|	guanine nucleotide-binding protein G(k) subunit alpha [Danio rerio]	0	0.98
GNAI	c55528_g3	c55528_g3_i1	357	gi|597799452|ref|XP_007241680.1|	PREDICTED: guanine nucleotide-binding protein G(k) subunit alpha [Astyanax mexicanus]	0	1
GNAI	c55528_g3	c55528_g3_i2	559	gi|597799452|ref|XP_007241680.1|	PREDICTED: guanine nucleotide-binding protein G(k) subunit alpha [Astyanax mexicanus]	0	1
GNAI	c59139_g3	c59139_g3_i1	2787	gi|49227317|ref|NP_001001818.1|	guanine nucleotide binding protein (G protein), alpha inhibiting activity polypeptide 2a [Danio rerio]	0	0.97
GNAI	c59139_g3	c59139_g3_i3	2759	gi|617355355|ref|XP_007551006.1|	PREDICTED: guanine nucleotide-binding protein G(i) subunit alpha-2 [Poecilia formosa]	0	0.97
GNAI	c59139_g3	c59139_g3_i5	4052	gi|617355355|ref|XP_007551006.1|	PREDICTED: guanine nucleotide-binding protein G(i) subunit alpha-2 [Poecilia formosa]	0	0.98
GNAI	c59139_g3	c59139_g3_i6	4080	gi|410919487|ref|XP_003973216.1|	PREDICTED: guanine nucleotide-binding protein G(i) subunit alpha-2-like [Takifugu rubripes]	0	0.97
ADCY1	c29927_g1	c29927_g1_i1	425	gi|597763192|ref|XP_007245544.1|	PREDICTED: adenylate cyclase type 1 [Astyanax mexicanus]	0	0.99
ADCY1	c43745_g1	c43745_g1_i1	837	gi|270132983|ref|NP_001161821.1|	adenylate cyclase type 1 [Danio adenylate cyclase 1a [Danio rerio]	0	0.94
ADCY1	c43745_g1	c43745_g1_i2	687	gi|270132983|ref|NP_001161821.1|	adenylate cyclase type 1 [Danio adenylate cyclase 1a [Danio rerio]	5e-44	0.9
ADCY1	c7140_g1	c7140_g1_i1	236	gi|270132983|ref|NP_001161821.1|	adenylate cyclase type 1 [Danio adenylate cyclase 1a [Danio rerio]	7e-38	1
ADCY1	c79533_g1	c79533_g1_i1	225	gi|270132983|ref|NP_001161821.1|	adenylate cyclase type 1 [Danio adenylate cyclase 1a [Danio rerio]	1e-31	0.97
ADCY1	c79810_g1	c79810_g1_i1	311	gi|270132983|ref|NP_001161821.1|	adenylate cyclase type 1 [Danio adenylate cyclase 1a [Danio rerio]	0	0.96
ADCY1	c84557_g1	c84557_g1_i1	336	gi|270132983|ref|NP_001161821.1|	adenylate cyclase type 1 [Danio adenylate cyclase 1a [Danio rerio]	0	0.98
ADCY1	c86967_g1	c86967_g1_i1	261	gi|270132983|ref|NP_001161821.1|	adenylate cyclase type 1 [Danio adenylate cyclase 1a [Danio rerio]	1e-44	1
ADCY2	c39522_g1	c39522_g1_i1	1637	gi|597736136|ref|XP_007230330.1|	PREDICTED: adenylate cyclase type 4-like [Astyanax mexicanus]	0	0.8
ADCY2	c39522_g1	c39522_g1_i2	543	gi|642121740|emb|CDQ64029.1|	unnamed protein product [Oncorhynchus mykiss]	0	0.81
ADCY2	c60615_g2	c60615_g2_i1	3881	gi|528509813|ref|XP_005170096.1|	PREDICTED: adenylate cyclase type 2 isoform X2 [Danio rerio]	0	0.92
ADCY2	c60615_g2	c60615_g2_i2	3898	gi|528509811|ref|XP_005170095.1|	PREDICTED: adenylate cyclase type 2 isoform X1 [Danio rerio]	0	0.94
ADCY2	c62427_g1	c62427_g1_i1	241	gi|528483729|ref|XP_005172200.1|	PREDICTED: adenylate cyclase type 2-like [Danio rerio]	3e-14	0.98
ADCY2	c62427_g1	c62427_g1_i4	820	gi|528483677|ref|XP_005172194.1|	PREDICTED: adenylate cyclase type 4-like, partial [Danio rerio]	5e-21	0.98
ADCY2	c62427_g1	c62427_g1_i6	1958	gi|542257006|ref|XP_005463967.1|	PREDICTED: adenylate cyclase type 2-like isoform X3 [Oreochromis niloticus]	0	0.84
ADCY2	c62427_g1	c62427_g1_i7	732	gi|528483729|ref|XP_005172200.1|	PREDICTED: adenylate cyclase type 2-like [Danio rerio]	7e-12	0.95
ADCY2	c62427_g1	c62427_g1_i8	1441	gi|499025693|ref|XP_004563593.1|	PREDICTED: adenylate cyclase type 2-like [Maylandia zebra]	0	0.91
ADCY2	c62427_g1	c62427_g1_i9	906	gi|528483729|ref|XP_005172200.1|	PREDICTED: adenylate cyclase type 2-like [Danio rerio]	5e-37	0.98
ADCY3	c30286_g1	c30286_g1_i1	2071	gi|597776369|ref|XP_007251869.1|	PREDICTED: adenylate cyclase type 3-like [Astyanax mexicanus]	0	0.98
ADCY3	c30286_g2	c30286_g2_i1	503	gi|597776369|ref|XP_007251869.1|	PREDICTED: adenylate cyclase type 3-like [Astyanax mexicanus]	0	1
ADCY3	c30286_g2	c30286_g2_i2	770	gi|242118016|ref|NP_001156014.1|	adenylate cyclase type 3 [Danio rerio]	0	0.94
ADCY3	c55090_g1	c55090_g1_i1	1036	gi|242118016|ref|NP_001156014.1|	adenylate cyclase type 3 [Danio rerio]	0	0.95
ADCY3	c61214_g1	c61214_g1_i1	2582	gi|597794710|ref|XP_007259987.1|	PREDICTED: adenylate cyclase type 3-like [Astyanax mexicanus]	0	0.9
ADCY3	c61214_g1	c61214_g1_i2	1994	gi|348506481|ref|XP_003440787.1|	PREDICTED: adenylate cyclase type 3-like [Oreochromis niloticus]	0	0.8
ADCY3	c61214_g1	c61214_g1_i3	2218	gi|597794710|ref|XP_007259987.1|	PREDICTED: adenylate cyclase type 3-like [Astyanax mexicanus]	0	0.9
ADCY3	c61214_g1	c61214_g1_i4	4327	gi|554806853|ref|XP_005914352.1|	PREDICTED: adenylate cyclase type 3-like [Haplochromis burtoni]	0	0.85
ADCY5	c107044_g1	c107044_g1_i1	370	gi|284172377|ref|NP_001165056.1|	adenylate cyclase type 5 [Danio adenylyl cyclase V [Danio rerio]	1e-20	0.98
ADCY5	c115963_g1	c115963_g1_i1	817	gi|597731352|ref|XP_007228050.1|	PREDICTED: adenylate cyclase type 5 [Astyanax mexicanus]	0	0.99
ADCY5	c115995_g1	c115995_g1_i1	261	gi|642097924|emb|CDQ78395.1|	unnamed protein product [Oncorhynchus mykiss]	3e-35	0.95
ADCY5	c14835_g1	c14835_g1_i1	268	gi|284172377|ref|NP_001165056.1|	adenylate cyclase type 5 [Danio adenylyl cyclase V [Danio rerio]	6e-40	0.97
ADCY5	c73161_g1	c73161_g1_i1	205	gi|597731352|ref|XP_007228050.1|	PREDICTED: adenylate cyclase type 5 [Astyanax mexicanus]	4e-32	0.99
ADCY5	c78093_g1	c78093_g1_i1	365	gi|284172377|ref|NP_001165056.1|	adenylate cyclase type 5 [Danio adenylyl cyclase V [Danio rerio]	0	0.99
ADCY5	c87548_g1	c87548_g1_i1	385	gi|284172377|ref|NP_001165056.1|	adenylate cyclase type 5 [Danio adenylyl cyclase V [Danio rerio]	0	0.93
ADCY6	c105558_g1	c105558_g1_i1	400	gi|109096379|ref|XP_001102486.1|	PREDICTED: adenylate cyclase type 6-like isoform 2 [Macaca mulatta]	0	1
ADCY6	c1636_g1	c1636_g1_i1	735	gi|189535827|ref|XP_001922749.1|	PREDICTED: LOW QUALITY PROTEIN: adenylate cyclase type 6 [Danio rerio]	1e-44	0.92
ADCY6	c25049_g1	c25049_g1_i1	1537	gi|528518198|ref|XP_002666536.2|	PREDICTED: adenylate cyclase type 6 [Danio rerio]	0	0.96
ADCY6	c25049_g1	c25049_g1_i2	1567	gi|528518198|ref|XP_002666536.2|	PREDICTED: adenylate cyclase type 6 [Danio rerio]	0	0.93
ADCY6	c56242_g1	c56242_g1_i1	1181	gi|528518198|ref|XP_002666536.2|	PREDICTED: adenylate cyclase type 6 [Danio rerio]	0	0.99
ADCY6	c56242_g2	c56242_g2_i1	656	gi|528518198|ref|XP_002666536.2|	PREDICTED: adenylate cyclase type 6 [Danio rerio]	0	0.99
ADCY6	c56242_g3	c56242_g3_i1	506	gi|528518198|ref|XP_002666536.2|	PREDICTED: adenylate cyclase type 6 [Danio rerio]	0	0.99
ADCY6	c56242_g3	c56242_g3_i2	1231	gi|528518198|ref|XP_002666536.2|	PREDICTED: adenylate cyclase type 6 [Danio rerio]	0	0.97
ADCY6	c63600_g1	c63600_g1_i1	2877	gi|657570546|ref|XP_008288809.1|	PREDICTED: adenylate cyclase type 6-like [Stegastes partitus]	0	0.91
ADCY7	c58055_g1	c58055_g1_i1	5044	gi|528485422|ref|XP_005169042.1|	PREDICTED: adenylate cyclase type 7 isoform X3 [Danio rerio]	0	0.92
ADCY8	c24963_g1	c24963_g1_i1	208	gi|326677263|ref|XP_689211.5|	PREDICTED: adenylate cyclase type 8 [Danio rerio]	3e-30	0.97
ADCY8	c24963_g2	c24963_g2_i1	235	gi|326677263|ref|XP_689211.5|	PREDICTED: adenylate cyclase type 8 [Danio rerio]	3e-34	0.99
ADCY8	c92474_g1	c92474_g1_i1	218	gi|326677263|ref|XP_689211.5|	PREDICTED: adenylate cyclase type 8 [Danio rerio]	2e-33	1
ADCY9	c113824_g1	c113824_g1_i1	525	gi|528473330|ref|XP_005168527.1|	PREDICTED: adenylate cyclase type 9-like [Danio rerio]	0	0.95
ADCY9	c11493_g1	c11493_g1_i1	423	gi|528473284|ref|XP_005163781.1|	PREDICTED: adenylate cyclase type 9-like [Danio rerio]	0	0.92
ADCY9	c11493_g2	c11493_g2_i1	320	gi|528473284|ref|XP_005163781.1|	PREDICTED: adenylate cyclase type 9-like [Danio rerio]	0	0.98
ADCY9	c17733_g1	c17733_g1_i1	946	gi|528473284|ref|XP_005163781.1|	PREDICTED: adenylate cyclase type 9-like [Danio rerio]	0	0.88
ADCY9	c2150_g1	c2150_g1_i1	333	gi|528473330|ref|XP_005168527.1|	PREDICTED: adenylate cyclase type 9-like [Danio rerio]	0	0.99
ADCY9	c2150_g2	c2150_g2_i1	202	gi|528473330|ref|XP_005168527.1|	PREDICTED: adenylate cyclase type 9-like [Danio rerio]	5e-29	1
ADCY9	c58448_g1	c58448_g1_i1	956	gi|326678705|ref|XP_003201145.1|	PREDICTED: adenylate cyclase type 9 [Danio rerio]	3e-29	0.76
ADCY9	c58448_g2	c58448_g2_i1	1991	gi|326678705|ref|XP_003201145.1|	PREDICTED: adenylate cyclase type 9 [Danio rerio]	0	0.93
ADCY9	c58448_g4	c58448_g4_i1	3516	gi|326678705|ref|XP_003201145.1|	PREDICTED: adenylate cyclase type 9 [Danio rerio]	0	0.92
ADCY9	c98505_g1	c98505_g1_i1	674	gi|657555054|ref|XP_008282003.1|	PREDICTED: adenylate cyclase type 9 [Stegastes partitus]	0	0.86
PAK1	c10272_g1	c10272_g1_i1	460	gi|344248173|gb|EGW04277.1|	Serine/threonine-protein kinase PAK 1 [Cricetulus griseus]	3e-30	0.97
PAK1	c10272_g1	c10272_g1_i2	371	gi|41351169|gb|AAH65603.1|	P21/Cdc42/Rac1-activated kinase 1 [Danio rerio]	1e-45	1
PAK1	c13932_g1	c13932_g1_i1	1208	gi|499050073|ref|XP_004575565.1|	PREDICTED: serine/threonine-protein kinase PAK 1-like isoform X2 [Maylandia PREDICTED: serine/threonine-protein kinase PAK 1-l	0	0.87
Src(LYN)	c62480_g3	c62480_g3_i1	1126	gi|52218930|ref|NP_001004543.1|	tyrosine-protein kinase Lyn [Danio rerio]	0	0.93
Src(LYN)	c62480_g4	c62480_g4_i1	1342	gi|52218930|ref|NP_001004543.1|	tyrosine-protein kinase Lyn [Danio rerio]	0	0.98
Scr(HCK)	c14174_g1	c14174_g1_i1	2922	gi|528517274|ref|XP_005174178.1|	PREDICTED: tyrosine-protein kinase HCK-like [Danio rerio]	0	0.96
Src(SRC)	c65186_g5	c65186_g5_i1	3891	gi|99028938|ref|NP_001003837.2|	proto-oncogene tyrosine-protein kinase Src [Danio rerio]	0	0.96
SHC1	c23093_g1	c23093_g1_i1	4362	gi|528503809|ref|XP_005169812.1|	PREDICTED: SHC-transforming protein 1 isoform X1 [Danio rerio]	0	0.98
SHC1	c23093_g1	c23093_g1_i2	6248	gi|657789187|ref|XP_008321357.1|	PREDICTED: SHC-transforming protein 1 [Cynoglossus semilaevis]	0	0.88
SHC2	c45568_g1	c45568_g1_i2	1670	gi|528516012|ref|XP_005170519.1|	PREDICTED: SHC-transforming protein 2 isoform X2 [Danio rerio]	0	0.96
SHC2	c61687_g3	c61687_g3_i1	3158	gi|528516012|ref|XP_005170519.1|	PREDICTED: SHC-transforming protein 2 isoform X2 [Danio rerio]	0	0.95
SHC3	c72926_g1	c72926_g1_i1	216	gi|326677538|ref|XP_002665883.2|	PREDICTED: SHC-transforming protein 3-like [Danio rerio]	7e-30	0.94
GRB2	c54803_g1	c54803_g1_i1	2621	gi|54261769|ref|NP_998200.1|	growth factor receptor-bound protein 2 [Danio rerio]	0	1
GRB2	c59355_g3	c59355_g3_i1	882	gi|2554819|pdb|4GBQ|A	Chain A, Solution Nmr Structure Of The Grb2 N-Terminal Sh3 Domain Complexed With A Ten-Residue Peptide Derived From Sos Direct Refinement Against Noes, J-Couplings, And 1h And 1	4e-27	0.96
GRB2	c59355_g3	c59355_g3_i2	1792	gi|56090176|ref|NP_001007770.1|	growth factor receptor-bound protein 2a [Danio rerio]	0	1
SOS	c54438_g1	c54438_g1_i1	4788	gi|528498570|ref|XP_005157084.1|	PREDICTED: son of sevenless homolog 2 isoform X1 [Danio rerio]	0	0.96
SOS	c64562_g3	c64562_g3_i1	5718	gi|573901749|ref|XP_006638600.1|	PREDICTED: son of sevenless homolog 1-like isoform X2 [Lepisosteus oculatus]	0	0.92
SOS	c64562_g3	c64562_g3_i2	4625	gi|573901749|ref|XP_006638600.1|	PREDICTED: son of sevenless homolog 1-like isoform X2 [Lepisosteus oculatus]	0	0.9
Ras(HRAS)	c29513_g1	c29513_g1_i1	1211	gi|66472488|ref|NP_001018465.1|	-Ha-ras Harvey rat sarcoma viral oncogene homolog b [Danio rerio]	0	1
Ras(HRAS)	c41011_g1	c41011_g1_i1	507	gi|395861145|ref|XP_003802854.1|	PREDICTED: LOW QUALITY PROTEIN: transforming protein p29-like [Otolemur garnettii]	2e-26	0.95
Ras(HRAS)	c64244_g6	c64244_g6_i1	1422	gi|189537585|ref|XP_001923439.1|	PREDICTED: GTPase HRas-like isoform X1 [Danio rerio]	0	1
Ras(HRAS)	c64244_g6	c64244_g6_i2	1398	gi|189537585|ref|XP_001923439.1|	PREDICTED: GTPase HRas-like isoform X1 [Danio rerio]	0	1
Ras(KRAS)	c41011_g2	c41011_g2_i1	1639	gi|41053758|ref|NP_956552.1|	uncharacterized protein LOC393228 [Danio rerio]	0	0.99
Ras(KRAS)	c64244_g4	c64244_g4_i1	2310	gi|6919953|sp|Q9YH38.1|RASK_CYPCA	RecName: Full=GTPase KRas; AltName: Full=Ki-Ras; Short=K-ras; Flags: Precursor K-ras [Cyprinus carpio]	0	1
Ras(KRAS)	c64244_g4	c64244_g4_i2	2443	gi|6919953|sp|Q9YH38.1|RASK_CYPCA	RecName: Full=GTPase KRas; AltName: Full=Ki-Ras; Short=K-ras; Flags: Precursor K-ras [Cyprinus carpio]	0	1
Ras(NRAS)	c64244_g5	c64244_g5_i1	2696	gi|49904671|gb|AAH76419.1|	Neuroblastoma RAS viral (v-ras) oncogene homolog [Danio rerio]	0	1
Raf(RAF1)	c52546_g1	c52546_g1_i1	2583	gi|289449304|dbj|BAI77503.1|	v-raf-1 murine leukemia viral oncogene homolog 1a [Danio rerio]	0	0.95
Raf(RAF1)	c52546_g1	c52546_g1_i2	2547	gi|50896407|dbj|BAD34647.1|	serine/threonine protein kinase RAF1 short form 2 [Danio rerio]	0	0.94
Raf(RAF1)	c58225_g1	c58225_g1_i1	2484	gi|315113857|ref|NP_001186684.1|	RAF proto-oncogene serine/threonine-protein kinase [Danio rerio]	0	0.96
Raf(RAF1)	c58225_g1	c58225_g1_i2	2397	gi|640806298|ref|XP_008059610.1|	PREDICTED: RAF proto-oncogene serine/threonine-protein kinase isoform X2 [Tarsius syrichta]	0	0.86
Raf(BRAF)	c63516_g2	c63516_g2_i1	1892	gi|46518282|dbj|BAD16728.1|	serine/threonine protein kinase BRAF [Danio rerio]	0	1
Raf(BRAF)	c63516_g2	c63516_g2_i2	1914	gi|190337860|gb|AAI62198.1|	V-raf murine sarcoma viral oncogene homolog B1 [Danio rerio]	0	0.99
Raf(BRAF)	c63516_g2	c63516_g2_i3	2018	gi|190337860|gb|AAI62198.1|	V-raf murine sarcoma viral oncogene homolog B1 [Danio rerio]	0	0.99
Raf(BRAF)	c63516_g2	c63516_g2_i5	1540	gi|511834098|ref|XP_004741686.1|	PREDICTED: serine/threonine-protein kinase B-raf isoform X1 [Mustela putorius furo]	1e-22	0.94
Raf(BRAF)	c63516_g3	c63516_g3_i1	1550	gi|46849736|ref|NP_991307.2|	serine/threonine-protein kinase B-raf [Danio rerio]	0	0.99
Raf(BRAF)	c63516_g3	c63516_g3_i2	852	gi|542263671|ref|XP_003460393.2|	PREDICTED: serine/threonine-protein kinase B-raf-like, partial [Oreochromis niloticus]	1e-12	1
Raf(BRAF)	c63516_g3	c63516_g3_i3	630	gi|46518282|dbj|BAD16728.1|	serine/threonine protein kinase BRAF [Danio rerio]	8e-23	0.95
Raf(BRAF)	c63516_g3	c63516_g3_i4	1265	gi|190337860|gb|AAI62198.1|	V-raf murine sarcoma viral oncogene homolog B1 [Danio rerio]	0	0.98
Raf(BRAF)	c63516_g3	c63516_g3_i5	1547	gi|46518282|dbj|BAD16728.1|	serine/threonine protein kinase BRAF [Danio rerio]	1e-45	0.99
Raf(BRAF)	c63516_g3	c63516_g3_i6	752	gi|46849736|ref|NP_991307.2|	serine/threonine-protein kinase B-raf [Danio rerio]	0	0.88
MEK1(MAP2K1)	c34472_g1	c34472_g1_i1	1288	gi|30353821|gb|AAH52120.1|	Map2k1 protein [Danio rerio]	0	0.99
MEK1(MAP2K1)	c42560_g1	c42560_g1_i1	752	gi|94733356|emb|CAK04706.1|	novel protein (zgc:56557) [Danio rerio]	0	0.99
MAPK1_3	c32528_g1	c32528_g1_i1	2120	gi|41351062|gb|AAH65868.1|	Mitogen-activated protein kinase 1 [Danio rerio]	0	0.99
MAPK1_3	c59482_g5	c59482_g5_i1	2240	gi|597744988|ref|XP_007234538.1|	PREDICTED: mitogen-activated protein kinase 3 [Astyanax mexicanus]	0	0.98
PI3K(PIK3C)	c107760_g1	c107760_g1_i1	254	gi|125851984|ref|XP_692697.2|	PREDICTED: phosphatidylinositol 4,5-bisphosphate 3-kinase catalytic subunit gamma isoform [Danio rerio]	1e-34	0.94
PI3K(PIK3C)	c108922_g1	c108922_g1_i1	228	gi|125851984|ref|XP_692697.2|	PREDICTED: phosphatidylinositol 4,5-bisphosphate 3-kinase catalytic subunit gamma isoform [Danio rerio]	7e-25	0.9
PI3K(PIK3C)	c110268_g1	c110268_g1_i1	259	gi|125851984|ref|XP_692697.2|	PREDICTED: phosphatidylinositol 4,5-bisphosphate 3-kinase catalytic subunit gamma isoform [Danio rerio]	2e-32	0.87
PI3K(PIK3C)	c55932_g1	c55932_g1_i1	3582	gi|528518860|ref|XP_005170630.1|	PREDICTED: uncharacterized protein LOC791141 isoform X1 [Danio rerio]	0	1
PI3K(PIK3C)	c55932_g1	c55932_g1_i2	1918	gi|528518860|ref|XP_005170630.1|	PREDICTED: uncharacterized protein LOC791141 isoform X1 [Danio rerio]	0	1
PI3K(PIK3C)	c55932_g1	c55932_g1_i3	3338	gi|528518860|ref|XP_005170630.1|	PREDICTED: uncharacterized protein LOC791141 isoform X1 [Danio rerio]	0	1
PI3K(PIK3C)	c55932_g1	c55932_g1_i4	3403	gi|528518860|ref|XP_005170630.1|	PREDICTED: uncharacterized protein LOC791141 isoform X1 [Danio rerio]	0	0.99
PI3K(PIK3C)	c55932_g1	c55932_g1_i5	3647	gi|528518860|ref|XP_005170630.1|	PREDICTED: uncharacterized protein LOC791141 isoform X1 [Danio rerio]	0	0.99
PI3K(PIK3C)	c57125_g1	c57125_g1_i1	2190	gi|125829741|ref|XP_690235.2|	PREDICTED: phosphatidylinositol 4,5-bisphosphate 3-kinase catalytic subunit alpha isoform-like isoform X2 [Danio rerio]	0	1
PI3K(PIK3C)	c57125_g1	c57125_g1_i2	1209	gi|125829741|ref|XP_690235.2|	PREDICTED: phosphatidylinositol 4,5-bisphosphate 3-kinase catalytic subunit alpha isoform-like isoform X2 [Danio rerio]	0	1
PI3K(PIK3C)	c57125_g2	c57125_g2_i1	456	gi|125829741|ref|XP_690235.2|	PREDICTED: phosphatidylinositol 4,5-bisphosphate 3-kinase catalytic subunit alpha isoform-like isoform X2 [Danio rerio]	0	1
PI3K(PIK3C)	c57125_g3	c57125_g3_i1	604	gi|125829741|ref|XP_690235.2|	PREDICTED: phosphatidylinositol 4,5-bisphosphate 3-kinase catalytic subunit alpha isoform-like isoform X2 [Danio rerio]	0	1
PI3K(PIK3C)	c57125_g3	c57125_g3_i2	681	gi|125829741|ref|XP_690235.2|	PREDICTED: phosphatidylinositol 4,5-bisphosphate 3-kinase catalytic subunit alpha isoform-like isoform X2 [Danio rerio]	0	1
PI3K(PIK3C)	c58479_g3	c58479_g3_i1	4657	gi|41055186|ref|NP_957493.1|	phosphatidylinositol-4,5-bisphosphate 3-kinase catalytic subunit delta isoform [Danio rerio]	0	0.96
PI3K(PIK3C)	c58479_g3	c58479_g3_i2	3551	gi|41055186|ref|NP_957493.1|	phosphatidylinositol-4,5-bisphosphate 3-kinase catalytic subunit delta isoform [Danio rerio]	0	0.97
PI3K(PIK3C)	c61257_g1	c61257_g1_i1	3708	gi|528475748|ref|XP_005171727.1|	PREDICTED: phosphatidylinositol-4,5-bisphosphate 3-kinase catalytic subunit gamma isoform isoform X1 [Danio rerio]	0	0.97
PI3K(PIK3C)	c61257_g1	c61257_g1_i2	3312	gi|528475748|ref|XP_005171727.1|	PREDICTED: phosphatidylinositol-4,5-bisphosphate 3-kinase catalytic subunit gamma isoform isoform X1 [Danio rerio]	0	0.97
PI3K(PIK3C)	c61257_g1	c61257_g1_i3	3621	gi|528475748|ref|XP_005171727.1|	PREDICTED: phosphatidylinositol-4,5-bisphosphate 3-kinase catalytic subunit gamma isoform isoform X1 [Danio rerio]	0	0.98
PI3K(PIK3C)	c64388_g1	c64388_g1_i1	5807	gi|542260111|ref|XP_005465160.1|	PREDICTED: phosphatidylinositol 4,5-bisphosphate 3-kinase catalytic subunit beta isoform-like isoform X1 [Oreochromis niloticus]	0	0.89
PI3K(PIK3C)	c107760_g1	c107760_g1_i1	254	gi|125851984|ref|XP_692697.2|	PREDICTED: phosphatidylinositol 4,5-bisphosphate 3-kinase catalytic subunit gamma isoform [Danio rerio]	1e-34	0.94
PI3K(PIK3C)	c108922_g1	c108922_g1_i1	228	gi|125851984|ref|XP_692697.2|	PREDICTED: phosphatidylinositol 4,5-bisphosphate 3-kinase catalytic subunit gamma isoform [Danio rerio]	7e-25	0.9
PI3K(PIK3C)	c110268_g1	c110268_g1_i1	259	gi|125851984|ref|XP_692697.2|	PREDICTED: phosphatidylinositol 4,5-bisphosphate 3-kinase catalytic subunit gamma isoform [Danio rerio]	2e-32	0.87
PI3K(PIK3C)	c55932_g1	c55932_g1_i1	3582	gi|528518860|ref|XP_005170630.1|	PREDICTED: uncharacterized protein LOC791141 isoform X1 [Danio rerio]	0	1
PI3K(PIK3C)	c55932_g1	c55932_g1_i2	1918	gi|528518860|ref|XP_005170630.1|	PREDICTED: uncharacterized protein LOC791141 isoform X1 [Danio rerio]	0	1
PI3K(PIK3C)	c55932_g1	c55932_g1_i3	3338	gi|528518860|ref|XP_005170630.1|	PREDICTED: uncharacterized protein LOC791141 isoform X1 [Danio rerio]	0	1
PI3K(PIK3C)	c55932_g1	c55932_g1_i4	3403	gi|528518860|ref|XP_005170630.1|	PREDICTED: uncharacterized protein LOC791141 isoform X1 [Danio rerio]	0	0.99
PI3K(PIK3C)	c55932_g1	c55932_g1_i5	3647	gi|528518860|ref|XP_005170630.1|	PREDICTED: uncharacterized protein LOC791141 isoform X1 [Danio rerio]	0	0.99
PI3K(PIK3C)	c57125_g1	c57125_g1_i1	2190	gi|125829741|ref|XP_690235.2|	PREDICTED: phosphatidylinositol 4,5-bisphosphate 3-kinase catalytic subunit alpha isoform-like isoform X2 [Danio rerio]	0	1
PI3K(PIK3C)	c57125_g1	c57125_g1_i2	1209	gi|125829741|ref|XP_690235.2|	PREDICTED: phosphatidylinositol 4,5-bisphosphate 3-kinase catalytic subunit alpha isoform-like isoform X2 [Danio rerio]	0	1
PI3K(PIK3C)	c57125_g2	c57125_g2_i1	456	gi|125829741|ref|XP_690235.2|	PREDICTED: phosphatidylinositol 4,5-bisphosphate 3-kinase catalytic subunit alpha isoform-like isoform X2 [Danio rerio]	0	1
PI3K(PIK3C)	c57125_g3	c57125_g3_i1	604	gi|125829741|ref|XP_690235.2|	PREDICTED: phosphatidylinositol 4,5-bisphosphate 3-kinase catalytic subunit alpha isoform-like isoform X2 [Danio rerio]	0	1
PI3K(PIK3C)	c57125_g3	c57125_g3_i2	681	gi|125829741|ref|XP_690235.2|	PREDICTED: phosphatidylinositol 4,5-bisphosphate 3-kinase catalytic subunit alpha isoform-like isoform X2 [Danio rerio]	0	1
PI3K(PIK3C)	c58479_g3	c58479_g3_i1	4657	gi|41055186|ref|NP_957493.1|	phosphatidylinositol-4,5-bisphosphate 3-kinase catalytic subunit delta isoform [Danio rerio]	0	0.96
PI3K(PIK3C)	c58479_g3	c58479_g3_i2	3551	gi|41055186|ref|NP_957493.1|	phosphatidylinositol-4,5-bisphosphate 3-kinase catalytic subunit delta isoform [Danio rerio]	0	0.97
PI3K(PIK3C)	c61257_g1	c61257_g1_i1	3708	gi|528475748|ref|XP_005171727.1|	PREDICTED: phosphatidylinositol-4,5-bisphosphate 3-kinase catalytic subunit gamma isoform isoform X1 [Danio rerio]	0	0.97
PI3K(PIK3C)	c61257_g1	c61257_g1_i2	3312	gi|528475748|ref|XP_005171727.1|	PREDICTED: phosphatidylinositol-4,5-bisphosphate 3-kinase catalytic subunit gamma isoform isoform X1 [Danio rerio]	0	0.97
	c61257_g1	c61257_g1_i3	3621	gi|528475748|ref|XP_005171727.1|	PREDICTED: phosphatidylinositol-4,5-bisphosphate 3-kinase catalytic subunit gamma isoform isoform X1 [Danio rerio]	0	0.98
	c64388_g1	c64388_g1_i1	5807	gi|542260111|ref|XP_005465160.1|	PREDICTED: phosphatidylinositol 4,5-bisphosphate 3-kinase catalytic subunit beta isoform-like isoform X1 [Oreochromis niloticus]	0	0.89
PI3K(PIK3R)	c46137_g1	c46137_g1_i1	1548	gi|28278414|gb|AAH45386.1|	Phosphoinositide-3-kinase, regulatory subunit, polypeptide 3 (p55, gamma) [Danio rerio]	0	0.99
PI3K(PIK3R)	c51115_g2	c51115_g2_i1	1872	gi|605051991|ref|NP_998203.2|	phosphoinositide-3-kinase, regulatory subunit 3a (gamma) [Danio rerio]	0	0.92
PI3K(PIK3R)	c51115_g2	c51115_g2_i2	1986	gi|605051991|ref|NP_998203.2|	phosphoinositide-3-kinase, regulatory subunit 3a (gamma) [Danio rerio]	0	0.92
PI3K(PIK3R)	c54819_g1	c54819_g1_i1	4335	gi|528482147|ref|XP_002662391.2|	PREDICTED: phosphoinositide 3-kinase regulatory subunit 5 [Danio rerio]	0	0.92
PI3K(PIK3R)	c58239_g1	c58239_g1_i1	4603	gi|529367266|ref|NP_001268773.1|	phosphatidylinositol 3-kinase regulatory subunit alpha [Danio rerio]	0	0.99
PI3K(PIK3R)	c58239_g1	c58239_g1_i2	4827	gi|529367266|ref|NP_001268773.1|	phosphatidylinositol 3-kinase regulatory subunit alpha [Danio rerio]	0	0.98
PI3K(PIK3R)	c58239_g1	c58239_g1_i3	3718	gi|528480480|ref|XP_005165720.1|	PREDICTED: phosphatidylinositol 3-kinase regulatory subunit alpha isoform X3 [Danio rerio]	0	0.99
PI3K(PIK3R)	c63737_g1	c63737_g1_i1	1726	gi|528470979|ref|XP_005163426.1|	PREDICTED: phosphatidylinositol 3-kinase regulatory subunit beta isoform X1 [Danio rerio]	0	0.93
PI3K(PIK3R)	c63737_g1	c63737_g1_i2	1699	gi|528470979|ref|XP_005163426.1|	PREDICTED: phosphatidylinositol 3-kinase regulatory subunit beta isoform X1 [Danio rerio]	0	0.94
PI3K(PIK3R)	c63737_g3	c63737_g3_i1	2391	gi|47086393|ref|NP_997987.1|	phosphatidylinositol 3-kinase regulatory subunit beta [Danio rerio]	0	0.98
PI3K(PIK3R)	c82968_g1	c82968_g1_i1	236	gi|528482647|ref|XP_005166333.1|	PREDICTED: phosphatidylinositol 3-kinase regulatory subunit gamma isoform X1 [Danio rerio]	9e-31	0.9
PI3K(PIK3R)	c46137_g1	c46137_g1_i1	1548	gi|28278414|gb|AAH45386.1|	Phosphoinositide-3-kinase, regulatory subunit, polypeptide 3 (p55, gamma) [Danio rerio]	0	0.99
PI3K(PIK3R)	c51115_g2	c51115_g2_i1	1872	gi|605051991|ref|NP_998203.2|	phosphoinositide-3-kinase, regulatory subunit 3a (gamma) [Danio rerio]	0	0.92
PI3K(PIK3R)	c51115_g2	c51115_g2_i2	1986	gi|605051991|ref|NP_998203.2|	phosphoinositide-3-kinase, regulatory subunit 3a (gamma) [Danio rerio]	0	0.92
PI3K(PIK3R)	c54819_g1	c54819_g1_i1	4335	gi|528482147|ref|XP_002662391.2|	PREDICTED: phosphoinositide 3-kinase regulatory subunit 5 [Danio rerio]	0	0.92
PI3K(PIK3R)	c58239_g1	c58239_g1_i1	4603	gi|529367266|ref|NP_001268773.1|	phosphatidylinositol 3-kinase regulatory subunit alpha [Danio rerio]	0	0.99
PI3K(PIK3R)	c58239_g1	c58239_g1_i2	4827	gi|529367266|ref|NP_001268773.1|	phosphatidylinositol 3-kinase regulatory subunit alpha [Danio rerio]	0	0.98
PI3K(PIK3R)	c58239_g1	c58239_g1_i3	3718	gi|528480480|ref|XP_005165720.1|	PREDICTED: phosphatidylinositol 3-kinase regulatory subunit alpha isoform X3 [Danio rerio]	0	0.99
PI3K(PIK3R)	c63737_g1	c63737_g1_i1	1726	gi|528470979|ref|XP_005163426.1|	PREDICTED: phosphatidylinositol 3-kinase regulatory subunit beta isoform X1 [Danio rerio]	0	0.93
PI3K(PIK3R)	c63737_g1	c63737_g1_i2	1699	gi|528470979|ref|XP_005163426.1|	PREDICTED: phosphatidylinositol 3-kinase regulatory subunit beta isoform X1 [Danio rerio]	0	0.94
PI3K(PIK3R)	c63737_g3	c63737_g3_i1	2391	gi|47086393|ref|NP_997987.1|	phosphatidylinositol 3-kinase regulatory subunit beta [Danio rerio]	0	0.98
PI3K(PIK3R)	c82968_g1	c82968_g1_i1	236	gi|528482647|ref|XP_005166333.1|	PREDICTED: phosphatidylinositol 3-kinase regulatory subunit gamma isoform X1 [Danio rerio]	9e-31	0.9
AKT	c53357_g1	c53357_g1_i1	1190	gi|642132010|emb|CDQ56827.1|	unnamed protein product [Oncorhynchus mykiss]	0	0.99
AKT	c53357_g2	c53357_g2_i5	743	gi|597736359|ref|XP_007230439.1|	PREDICTED: RAC-alpha serine/threonine-protein kinase-like [Astyanax mexicanus]	0	0.97
AKT	c53357_g2	c53357_g2_i6	581	gi|597736359|ref|XP_007230439.1|	PREDICTED: RAC-alpha serine/threonine-protein kinase-like [Astyanax mexicanus]	0	0.97
AKT	c54284_g1	c54284_g1_i1	1246	gi|37700244|ref|NP_937789.1|	RAC-beta serine/threonine-protein kinase [Danio rerio]	0	0.99
AKT	c54284_g2	c54284_g2_i1	1340	gi|528508312|ref|XP_005173694.1|	PREDICTED: RAC-beta serine/threonine-protein kinase isoform X1 [Danio rerio]	0	0.99
AKT	c54284_g4	c54284_g4_i1	331	gi|528508312|ref|XP_005173694.1|	PREDICTED: RAC-beta serine/threonine-protein kinase isoform X1 [Danio rerio]	0	1
AKT	c55444_g1	c55444_g1_i1	1661	gi|326664301|ref|XP_001923454.3|	PREDICTED: RAC-gamma serine/threonine-protein kinase [Danio rerio]	0	1
AKT	c55444_g1	c55444_g1_i2	996	gi|326664301|ref|XP_001923454.3|	PREDICTED: RAC-gamma serine/threonine-protein kinase [Danio rerio]	0	1
AKT	c55444_g2	c55444_g2_i1	401	gi|326664301|ref|XP_001923454.3|	PREDICTED: RAC-gamma serine/threonine-protein kinase [Danio rerio]	3e-45	1
AKT	c64738_g3	c64738_g3_i2	2498	gi|47086403|ref|NP_997980.1|	RAC-alpha serine/threonine-protein kinase [Danio rerio]	0	0.96
AKT	c64738_g5	c64738_g5_i1	895	gi|47086403|ref|NP_997980.1|	RAC-alpha serine/threonine-protein kinase [Danio rerio]	0	0.95
AKT	c66020_g6	c66020_g6_i1	3445	gi|607346805|gb|AHW47995.1|	v-akt murine thymoma viral oncoprotein-like 3 [Ctenopharyngodon idella]	0	1
AKT	c66020_g6	c66020_g6_i2	3713	gi|607346805|gb|AHW47995.1|	v-akt murine thymoma viral oncoprotein-like 3 [Ctenopharyngodon idella]	0	1
AKT	c66020_g6	c66020_g6_i3	3621	gi|607346805|gb|AHW47995.1|	v-akt murine thymoma viral oncoprotein-like 3 [Ctenopharyngodon idella]	0	1
AKT	c66162_g3	c66162_g3_i4	3214	gi|529250148|ref|NP_001268730.1|	v-akt murine thymoma viral oncogene homolog 1 [Danio rerio]	0	0.96
AKT	c66162_g3	c66162_g3_i8	3225	gi|529250148|ref|NP_001268730.1|	v-akt murine thymoma viral oncogene homolog 1 [Danio rerio]	0	0.96
FOXO3	c54293_g1	c54293_g1_i1	5094	gi|58000455|ref|NP_001009988.1|	forkhead box O3A [Danio rerio]	0	0.93
FOXO3	c54646_g2	c54646_g2_i1	2780	gi|18858711|ref|NP_571160.1|	forkhead box protein O3 [Danio AF114262_5 forkhead protein FKHR [Danio rerio]	0	0.94
FOXO3	c54646_g2	c54646_g2_i2	2792	gi|18858711|ref|NP_571160.1|	forkhead box protein O3 [Danio AF114262_5 forkhead protein FKHR [Danio rerio]	0	0.94
IKKA(IKBKA)	c52867_g1	c52867_g1_i1	2727	gi|119371145|sp|Q4G3H4.1|IKKA_DANRE	RecName: Full=Inhibitor of nuclear factor kappa-B kinase subunit alpha; Short=I kappa-B kinase alpha; Short=IKK-A; Short=IKK-alpha; Short=IkBKA; Short=IkappaB kina	0	0.98
IKKA(IKBKA)	c52867_g1	c52867_g1_i2	3076	gi|119371145|sp|Q4G3H4.1|IKKA_DANRE	RecName: Full=Inhibitor of nuclear factor kappa-B kinase subunit alpha; Short=I kappa-B kinase alpha; Short=IKK-A; Short=IKK-alpha; Short=IkBKA; Short=IkappaB kina	0	0.98
IKKB(IKBKB)	c54252_g1	c54252_g1_i1	3188	gi|181344605|ref|NP_001116737.1|	inhibitor of nuclear factor kappa-B kinase subunit beta [Danio rerio]	0	0.95
IKKB(IKBKB)	c54252_g1	c54252_g1_i2	1487	gi|181344605|ref|NP_001116737.1|	inhibitor of nuclear factor kappa-B kinase subunit beta [Danio rerio]	0	0.94
IKKB(IKBKB)	c54252_g1	c54252_g1_i3	2323	gi|181344605|ref|NP_001116737.1|	inhibitor of nuclear factor kappa-B kinase subunit beta [Danio rerio]	0	0.96
IKKG(IKBKG)	c64122_g1	c64122_g1_i1	2260	gi|62122883|ref|NP_001014366.1|	NF-kappa-B essential modulator [Danio rerio]	0	0.92
IκB(NFKBIA)	c47884_g1	c47884_g1_i1	1499	gi|192453598|ref|NP_001122267.1|	NF-kappa-B inhibitor beta [Danio rerio]	0	0.89
IκB(NFKBIA)	c51328_g2	c51328_g2_i1	1494	gi|605371328|gb|AHV91026.1|	IkBa [Ctenopharyngodon idella]	0	1
IκB(NFKBIA)	c57445_g1	c57445_g1_i1	1794	gi|488888840|gb|AGL08669.1|	nuclear factor of kappa light polypeptide alpha b, partial [Carassius auratus]	0	0.88
IκB(NFKBIA)	c57445_g1	c57445_g1_i2	1686	gi|54261749|ref|NP_955923.1|	nuclear factor of kappa light polypeptide gene enhancer in B-cells inhibitor, alpha b [Danio Nuclear factor of kappa light polypeptide g	0	0.88
NFκB(NFKB1)	c51864_g1	c51864_g1_i1	3392	gi|597763454|ref|XP_007245668.1|	PREDICTED: nuclear factor NF-kappa-B p105 subunit-like [Astyanax mexicanus]	0	0.82
NFκB(RELA)	c64865_g2	c64865_g2_i1	3085	gi|528483672|ref|XP_005170853.1|	PREDICTED: transcription factor p65 isoform X1 [Danio rerio]	0	0.87
NFκB(RELA)	c64865_g2	c64865_g2_i2	3180	gi|528483672|ref|XP_005170853.1|	PREDICTED: transcription factor p65 isoform X1 [Danio rerio]	0	0.8
NFκB(RELA)	c64865_g2	c64865_g2_i3	3065	gi|528483672|ref|XP_005170853.1|	PREDICTED: transcription factor p65 isoform X1 [Danio rerio]	0	0.87
GSK3A	c44450_g1	c44450_g1_i1	3196	gi|18858781|ref|NP_571465.1|	glycogen synthase kinase 3 alpha b [Danio rerio]	0	0.98
GSK3B	c23130_g1	c23130_g1_i1	1015	gi|224589088|ref|NP_001139160.1|	uncharacterized protein LOC557882 [Danio rerio]	0	0.95
GSK3B	c61827_g1	c61827_g1_i1	2677	gi|157909770|ref|NP_001038386.2|	glycogen synthase kinase 3 alpha [Danio rerio]	0	0.98
GSK3B	c63191_g1	c63191_g1_i1	2585	gi|554869924|ref|XP_005944943.1|	PREDICTED: glycogen synthase kinase-3 beta-like isoform X1 [Haplochromis burtoni]	0	1
GSK3B	c63191_g1	c63191_g1_i2	2730	gi|18858783|ref|NP_571456.1|	glycogen synthase kinase-3 beta [Danio rerio]	0	1
GSK3B	c63191_g1	c63191_g1_i3	1399	gi|597742037|ref|XP_007233135.1|	PREDICTED: glycogen synthase kinase-3 beta isoform X1 [Astyanax mexicanus]	0	0.98
GSK3B	c77477_g1	c77477_g1_i1	304	gi|224589088|ref|NP_001139160.1|	uncharacterized protein LOC557882 [Danio rerio]	0	1
GSK3B	c94441_g1	c94441_g1_i1	778	gi|224589088|ref|NP_001139160.1|	uncharacterized protein LOC557882 [Danio rerio]	1e-09	1
ITK	c63922_g1	c63922_g1_i1	1842	gi|18858911|ref|NP_571179.1|	tyrosine-protein kinase ITK/TSK [Danio rerio]	0	0.96
ITK	c63922_g1	c63922_g1_i2	1932	gi|18858911|ref|NP_571179.1|	tyrosine-protein kinase ITK/TSK [Danio rerio]	0	0.97
ITK	c63922_g1	c63922_g1_i3	2124	gi|18858911|ref|NP_571179.1|	tyrosine-protein kinase ITK/TSK [Danio rerio]	0	0.95
ITK	c63922_g1	c63922_g1_i1	1842	gi|18858911|ref|NP_571179.1|	tyrosine-protein kinase ITK/TSK [Danio rerio]	0	0.96
ITK	c63922_g1	c63922_g1_i2	1932	gi|18858911|ref|NP_571179.1|	tyrosine-protein kinase ITK/TSK [Danio rerio]	0	0.97
ITK	c63922_g1	c63922_g1_i3	2124	gi|18858911|ref|NP_571179.1|	tyrosine-protein kinase ITK/TSK [Danio rerio]	0	0.95
VAV	c101354_g1	c101354_g1_i1	349	gi|617430585|ref|XP_007561672.1|	PREDICTED: guanine nucleotide exchange factor VAV2 isoform X1 [Poecilia formosa]	1e-08	0.85
	c52767_g1	c52767_g1_i1	3377	gi|657573969|ref|XP_008290672.1|	PREDICTED: proto-oncogene vav isoform X1 [Stegastes partitus]	0	0.87
	c61798_g1	c61798_g1_i1	3011	gi|597780848|ref|XP_007254007.1|	PREDICTED: guanine nucleotide exchange factor VAV2 isoform X6 [Astyanax mexicanus]	0	0.96
	c61798_g1	c61798_g1_i2	3855	gi|597780852|ref|XP_007254009.1|	PREDICTED: guanine nucleotide exchange factor VAV2 isoform X8 [Astyanax mexicanus]	0	0.97
	c61798_g1	c61798_g1_i3	3870	gi|597780848|ref|XP_007254007.1|	PREDICTED: guanine nucleotide exchange factor VAV2 isoform X6 [Astyanax mexicanus]	0	0.96
	c61798_g1	c61798_g1_i4	605	gi|528513863|ref|XP_002666022.2|	PREDICTED: guanine nucleotide exchange factor VAV2 [Danio rerio]	0	1
	c64858_g3	c64858_g3_i1	1333	gi|528470604|ref|XP_005163380.1|	PREDICTED: guanine nucleotide exchange factor VAV3 isoform X1 [Danio rerio]	0	0.95
	c64858_g3	c64858_g3_i2	2778	gi|187607866|ref|NP_001119865.1|	guanine nucleotide exchange factor VAV3 [Danio rerio]	0	0.95
	c64858_g3	c64858_g3_i3	2697	gi|187607866|ref|NP_001119865.1|	guanine nucleotide exchange factor VAV3 [Danio rerio]	0	0.95
	c64858_g3	c64858_g3_i4	1479	gi|528470604|ref|XP_005163380.1|	PREDICTED: guanine nucleotide exchange factor VAV3 isoform X1 [Danio rerio]	0	0.95
	c64858_g3	c64858_g3_i5	2732	gi|187607866|ref|NP_001119865.1|	guanine nucleotide exchange factor VAV3 [Danio rerio]	0	0.95
	c64858_g3	c64858_g3_i6	1165	gi|528470604|ref|XP_005163380.1|	PREDICTED: guanine nucleotide exchange factor VAV3 isoform X1 [Danio rerio]	0	0.93
	c64858_g3	c64858_g3_i7	847	gi|548353988|ref|XP_005729226.1|	PREDICTED: guanine nucleotide exchange factor VAV3-like [Pundamilia nyererei]	4e-12	0.85
	c64858_g3	c64858_g3_i8	2826	gi|187607866|ref|NP_001119865.1|	guanine nucleotide exchange factor VAV3 [Danio rerio]	0	0.95
	c64858_g3	c64858_g3_i9	2807	gi|187607866|ref|NP_001119865.1|	guanine nucleotide exchange factor VAV3 [Danio rerio]	0	0.95
	c64858_g8	c64858_g8_i1	1334	gi|528470604|ref|XP_005163380.1|	PREDICTED: guanine nucleotide exchange factor VAV3 isoform X1 [Danio rerio]	0	0.97
	c65877_g2	c65877_g2_i1	3966	gi|187607866|ref|NP_001119865.1|	guanine nucleotide exchange factor VAV3 [Danio rerio]	0	0.82
	c65877_g2	c65877_g2_i2	3987	gi|632940755|ref|XP_007885487.1|	PREDICTED: guanine nucleotide exchange factor VAV3 [Callorhinchus milii]	0	0.84
	c101354_g1	c101354_g1_i1	349	gi|617430585|ref|XP_007561672.1|	PREDICTED: guanine nucleotide exchange factor VAV2 isoform X1 [Poecilia formosa]	1e-08	0.85
	c52767_g1	c52767_g1_i1	3377	gi|657573969|ref|XP_008290672.1|	PREDICTED: proto-oncogene vav isoform X1 [Stegastes partitus]	0	0.87
	c61798_g1	c61798_g1_i1	3011	gi|597780848|ref|XP_007254007.1|	PREDICTED: guanine nucleotide exchange factor VAV2 isoform X6 [Astyanax mexicanus]	0	0.96
	c61798_g1	c61798_g1_i2	3855	gi|597780852|ref|XP_007254009.1|	PREDICTED: guanine nucleotide exchange factor VAV2 isoform X8 [Astyanax mexicanus]	0	0.97
	c61798_g1	c61798_g1_i3	3870	gi|597780848|ref|XP_007254007.1|	PREDICTED: guanine nucleotide exchange factor VAV2 isoform X6 [Astyanax mexicanus]	0	0.96
	c61798_g1	c61798_g1_i4	605	gi|528513863|ref|XP_002666022.2|	PREDICTED: guanine nucleotide exchange factor VAV2 [Danio rerio]	0	1
	c64858_g3	c64858_g3_i1	1333	gi|528470604|ref|XP_005163380.1|	PREDICTED: guanine nucleotide exchange factor VAV3 isoform X1 [Danio rerio]	0	0.95
	c64858_g3	c64858_g3_i2	2778	gi|187607866|ref|NP_001119865.1|	guanine nucleotide exchange factor VAV3 [Danio rerio]	0	0.95
	c64858_g3	c64858_g3_i3	2697	gi|187607866|ref|NP_001119865.1|	guanine nucleotide exchange factor VAV3 [Danio rerio]	0	0.95
	c64858_g3	c64858_g3_i4	1479	gi|528470604|ref|XP_005163380.1|	PREDICTED: guanine nucleotide exchange factor VAV3 isoform X1 [Danio rerio]	0	0.95
	c64858_g3	c64858_g3_i5	2732	gi|187607866|ref|NP_001119865.1|	guanine nucleotide exchange factor VAV3 [Danio rerio]	0	0.95
	c64858_g3	c64858_g3_i6	1165	gi|528470604|ref|XP_005163380.1|	PREDICTED: guanine nucleotide exchange factor VAV3 isoform X1 [Danio rerio]	0	0.93
	c64858_g3	c64858_g3_i7	847	gi|548353988|ref|XP_005729226.1|	PREDICTED: guanine nucleotide exchange factor VAV3-like [Pundamilia nyererei]	4e-12	0.85
	c64858_g3	c64858_g3_i8	2826	gi|187607866|ref|NP_001119865.1|	guanine nucleotide exchange factor VAV3 [Danio rerio]	0	0.95
	c64858_g3	c64858_g3_i9	2807	gi|187607866|ref|NP_001119865.1|	guanine nucleotide exchange factor VAV3 [Danio rerio]	0	0.95
	c64858_g8	c64858_g8_i1	1334	gi|528470604|ref|XP_005163380.1|	PREDICTED: guanine nucleotide exchange factor VAV3 isoform X1 [Danio rerio]	0	0.97
	c65877_g2	c65877_g2_i1	3966	gi|187607866|ref|NP_001119865.1|	guanine nucleotide exchange factor VAV3 [Danio rerio]	0	0.82
	c65877_g2	c65877_g2_i2	3987	gi|632940755|ref|XP_007885487.1|	PREDICTED: guanine nucleotide exchange factor VAV3 [Callorhinchus milii]	0	0.84
RAC1	c57338_g1	c57338_g1_i1	1908	gi|465978234|gb|EMP34975.1|	Ras-related C3 botulinum toxin substrate 1, partial [Chelonia mydas]	0	1
RAC1	c58275_g1	c58275_g1_i1	2508	gi|209155118|gb|ACI33791.1|	Ras-related C3 botulinum toxin substrate 1 precursor [Salmo salar]	0	0.99
RAC1	c57338_g1	c57338_g1_i1	1908	gi|465978234|gb|EMP34975.1|	Ras-related C3 botulinum toxin substrate 1, partial [Chelonia mydas]	0	1
RAC1	c58275_g1	c58275_g1_i1	2508	gi|209155118|gb|ACI33791.1|	Ras-related C3 botulinum toxin substrate 1 precursor [Salmo salar]	0	0.99
RAC2	c1563_g1	c1563_g1_i1	1500	gi|50344776|ref|NP_001002061.1|	ras-related C3 botulinum toxin substrate 2 [Danio rerio]	0	1
RAC2	c1563_g1	c1563_g1_i1	1500	gi|50344776|ref|NP_001002061.1|	ras-related C3 botulinum toxin substrate 2 [Danio rerio]	0	1
CDC42	c24062_g1	c24062_g1_i1	1964	gi|41055439|ref|NP_956926.1|	cell division control protein 42 homolog isoform 1 [Danio rerio]	0	1
CDC42	c46217_g1	c46217_g1_i2	640	gi|66392176|ref|NP_001018130.1|	cell division control protein 42 homolog isoform 2 [Danio rerio]	6e-08	1
CDC42	c63567_g4	c63567_g4_i1	972	gi|41054093|ref|NP_956159.1|	cell division control protein 42 homolog [Danio rerio]	0	1
CDC42	c65505_g1	c65505_g1_i1	2088	gi|528517632|ref|XP_005162132.1|	PREDICTED: cell division cycle 42 like 2 isoform X1 [Danio rerio]	2e-26	0.96
CDC42	c24062_g1	c24062_g1_i1	1964	gi|41055439|ref|NP_956926.1|	cell division control protein 42 homolog isoform 1 [Danio rerio]	0	1
CDC42	c46217_g1	c46217_g1_i2	640	gi|66392176|ref|NP_001018130.1|	cell division control protein 42 homolog isoform 2 [Danio rerio]	6e-08	1
CDC42	c63567_g4	c63567_g4_i1	972	gi|41054093|ref|NP_956159.1|	cell division control protein 42 homolog [Danio rerio]	0	1
CDC42	c65505_g1	c65505_g1_i1	2088	gi|528517632|ref|XP_005162132.1|	PREDICTED: cell division cycle 42 like 2 isoform X1 [Danio rerio]	2e-26	0.96
WAS	c35579_g1	c35579_g1_i1	454	gi|528475760|ref|XP_005164539.1|	PREDICTED: Wiskott-Aldrich syndrome-like b isoform X1 [Danio rerio]	2e-37	0.79
WAS	c35579_g1	c35579_g1_i2	1018	gi|45433535|ref|NP_957353.2|	Wiskott-Aldrich syndrome-like [Danio rerio]	0	0.84
WAS	c63000_g3	c63000_g3_i1	2651	gi|528487893|ref|XP_699919.5|	PREDICTED: wiskott-Aldrich syndrome protein isoform X2 [Danio rerio]	0	0.75
WAS	c65296_g6	c65296_g6_i1	3453	gi|131890016|ref|NP_001076475.1|	neural Wiskott-Aldrich syndrome protein [Danio rerio]	0	0.98
WAS	c92865_g1	c92865_g1_i1	2227	gi|41053957|ref|NP_956232.1|	Wiskott-Aldrich syndrome (eczema-thrombocytopenia) b [Danio rerio]	0	0.88
WAS	c9816_g1	c9816_g1_i1	710	gi|573891389|ref|XP_006633452.1|	PREDICTED: neural Wiskott-Aldrich syndrome protein-like [Lepisosteus oculatus]	0	0.77
RHOA	c35129_g1	c35129_g1_i1	416	gi|642109725|emb|CDQ71740.1|	unnamed protein product [Oncorhynchus mykiss]	0	0.92
RHOA	c43375_g2	c43375_g2_i1	1561	gi|55742583|ref|NP_998302.1|	ras homolog gene family, member A [Danio rerio]	0	1
RHOA	c50658_g1	c50658_g1_i1	1560	gi|56118288|ref|NP_997914.2|	small GTPase RhoA [Danio rerio]	0	0.99
RHOA	c50866_g1	c50866_g1_i1	1067	gi|50539958|ref|NP_001002445.1|	ras homolog gene family, member Ad [Danio rerio]	0	0.99
RHOA	c50866_g2	c50866_g2_i1	500	gi|113679495|ref|NP_001038815.1|	transforming protein RhoA [Danio rerio]	1e-41	1
RHOA	c53180_g3	c53180_g3_i1	355	gi|213511582|ref|NP_001135279.1|	Rho-related GTP-binding protein RhoB [Salmo salar]	3e-40	0.99
RHOA	c63560_g9	c63560_g9_i1	1922	gi|47087003|ref|NP_998515.1|	ras homolog gene family, member Ac [Danio rerio]	0	0.99
RHOA	c63560_g9	c63560_g9_i2	1788	gi|642109725|emb|CDQ71740.1|	unnamed protein product [Oncorhynchus mykiss]	0	0.9
RHOA	c35129_g1	c35129_g1_i1	416	gi|642109725|emb|CDQ71740.1|	unnamed protein product [Oncorhynchus mykiss]	0	0.92
RHOA	c43375_g2	c43375_g2_i1	1561	gi|55742583|ref|NP_998302.1|	ras homolog gene family, member A [Danio rerio]	0	1
RHOA	c50658_g1	c50658_g1_i1	1560	gi|56118288|ref|NP_997914.2|	small GTPase RhoA [Danio rerio]	0	0.99
RHOA	c50866_g1	c50866_g1_i1	1067	gi|50539958|ref|NP_001002445.1|	ras homolog gene family, member Ad [Danio rerio]	0	0.99
RHOA	c50866_g2	c50866_g2_i1	500	gi|113679495|ref|NP_001038815.1|	transforming protein RhoA [Danio rerio]	1e-41	1
RHOA	c53180_g3	c53180_g3_i1	355	gi|213511582|ref|NP_001135279.1|	Rho-related GTP-binding protein RhoB [Salmo salar]	3e-40	0.99
RHOA	c63560_g9	c63560_g9_i1	1922	gi|47087003|ref|NP_998515.1|	ras homolog gene family, member Ac [Danio rerio]	0	0.99
RHOA	c63560_g9	c63560_g9_i2	1788	gi|642109725|emb|CDQ71740.1|	unnamed protein product [Oncorhynchus mykiss]	0	0.9
ROCK1	c44287_g2	c44287_g2_i1	4843	gi|375298761|ref|NP_001243563.1|	Rho-associated, coiled-coil containing protein kinase 1 [Danio rerio]	0	0.97
ROCK1	c55048_g1	c55048_g1_i2	1414	gi|291163435|gb|ADD80744.1|	rho-kinase 2 [Danio rerio]	0	0.89
ROCK1	c55048_g1	c55048_g1_i3	1508	gi|291163435|gb|ADD80744.1|	rho-kinase 2 [Danio rerio]	0	0.9
ROCK1	c55048_g2	c55048_g2_i1	523	gi|148226029|ref|NP_001087216.1|	rho-associated, coiled-coil containing protein kinase 2b [Danio rerio]	0	0.94
ROCK1	c55048_g3	c55048_g3_i1	1050	gi|148226029|ref|NP_001087216.1|	rho-associated, coiled-coil containing protein kinase 2b [Danio rerio]	0	0.99
ROCK1	c55048_g4	c55048_g4_i1	2240	gi|148226029|ref|NP_001087216.1|	rho-associated, coiled-coil containing protein kinase 2b [Danio rerio]	0	0.92
ROCK1	c55048_g4	c55048_g4_i2	2226	gi|148226029|ref|NP_001087216.1|	rho-associated, coiled-coil containing protein kinase 2b [Danio rerio]	0	0.93
ROCK1	c44287_g2	c44287_g2_i1	4843	gi|375298761|ref|NP_001243563.1|	Rho-associated, coiled-coil containing protein kinase 1 [Danio rerio]	0	0.97
ROCK1	c55048_g1	c55048_g1_i2	1414	gi|291163435|gb|ADD80744.1|	rho-kinase 2 [Danio rerio]	0	0.89
ROCK1	c55048_g1	c55048_g1_i3	1508	gi|291163435|gb|ADD80744.1|	rho-kinase 2 [Danio rerio]	0	0.9
ROCK1	c55048_g2	c55048_g2_i1	523	gi|148226029|ref|NP_001087216.1|	rho-associated, coiled-coil containing protein kinase 2b [Danio rerio]	0	0.94
ROCK1	c55048_g3	c55048_g3_i1	1050	gi|148226029|ref|NP_001087216.1|	rho-associated, coiled-coil containing protein kinase 2b [Danio rerio]	0	0.99
ROCK1	c55048_g4	c55048_g4_i1	2240	gi|148226029|ref|NP_001087216.1|	rho-associated, coiled-coil containing protein kinase 2b [Danio rerio]	0	0.92
ROCK1	c55048_g4	c55048_g4_i2	2226	gi|148226029|ref|NP_001087216.1|	rho-associated, coiled-coil containing protein kinase 2b [Danio rerio]	0	0.93
ROCK2	c44148_g1	c44148_g1_i1	984	gi|27819643|ref|NP_777288.1|	rho-associated protein kinase 2 [Danio rerio]	4e-10	0.85
ROCK2	c59898_g1	c59898_g1_i1	4337	gi|27819643|ref|NP_777288.1|	rho-associated protein kinase 2 [Danio rerio]	0	0.98
ROCK2	c59898_g3	c59898_g3_i1	1619	gi|27819643|ref|NP_777288.1|	rho-associated protein kinase 2 [Danio rerio]	6e-27	0.98
ROCK2	c44148_g1	c44148_g1_i1	984	gi|27819643|ref|NP_777288.1|	rho-associated protein kinase 2 [Danio rerio]	4e-10	0.85
ROCK2	c59898_g1	c59898_g1_i1	4337	gi|27819643|ref|NP_777288.1|	rho-associated protein kinase 2 [Danio rerio]	0	0.98
ROCK2	c59898_g3	c59898_g3_i1	1619	gi|27819643|ref|NP_777288.1|	rho-associated protein kinase 2 [Danio rerio]	6e-27	0.98
Gβγ(GNB1)	c12014_g1	c12014_g1_i1	1670	gi|47087315|ref|NP_998646.1|	guanine nucleotide binding protein (G protein), beta polypeptide 1, like [Danio rerio]	0	1
Gβγ(GNB1)	c12014_g1	c12014_g1_i2	1642	gi|47087315|ref|NP_998646.1|	guanine nucleotide binding protein (G protein), beta polypeptide 1, like [Danio rerio]	0	1
Gβγ(GNB1)	c44187_g1	c44187_g1_i1	3341	gi|148524806|dbj|BAF63410.1|	G-protein beta subunit 1 [Cyprinus carpio]	0	1
Gβγ(GNB2)	c64707_g1	c64707_g1_i1	1146	gi|61806564|ref|NP_001013515.1|	guanine nucleotide-binding protein G(I)/G(S)/G(T) subunit beta-2 [Danio rerio]	0	0.99
Gβγ(GNB2)	c64707_g2	c64707_g2_i5	1624	gi|528479809|ref|XP_005165361.1|	PREDICTED: guanine nucleotide-binding protein G(I)/G(S)/G(T) subunit beta-2 isoform X1 [Danio rerio]	0	1
Gβγ(GNB3)	c49733_g1	c49733_g1_i1	323	gi|50726890|ref|NP_998367.1|	guanine nucleotide binding protein (G protein), beta polypeptide 3b [Danio rerio]	7e-43	0.93
Gβγ(GNB3)	c49733_g1	c49733_g1_i2	651	gi|50726890|ref|NP_998367.1|	guanine nucleotide binding protein (G protein), beta polypeptide 3b [Danio rerio]	1e-42	0.83
Gβγ(GNB3)	c59179_g1	c59179_g1_i3	833	gi|50726890|ref|NP_998367.1|	guanine nucleotide binding protein (G protein), beta polypeptide 3b [Danio rerio]	5e-25	0.98
Gβγ(GNB4)	c60636_g2	c60636_g2_i1	3077	gi|597741380|ref|XP_007232826.1|	PREDICTED: guanine nucleotide-binding protein subunit beta-4 [Astyanax mexicanus]	0	0.99
Gβγ(GNB4)	c60636_g2	c60636_g2_i2	995	gi|597741380|ref|XP_007232826.1|	PREDICTED: guanine nucleotide-binding protein subunit beta-4 [Astyanax mexicanus]	0	1
Gβγ(GNB4)	c60821_g1	c60821_g1_i1	3194	gi|663242412|ref|XP_008496017.1|	PREDICTED: guanine nucleotide-binding protein subunit beta-4 isoform X1 [Calypte anna]	0	0.98
Gβγ(GNB4)	c60821_g1	c60821_g1_i2	3208	gi|663242412|ref|XP_008496017.1|	PREDICTED: guanine nucleotide-binding protein subunit beta-4 isoform X1 [Calypte anna]	0	0.98
Gβγ(GNB5)	c38097_g1	c38097_g1_i1	1655	gi|122114571|ref|NP_001073650.1|	guanine nucleotide binding protein (G protein), beta 5a [Danio rerio]	0	0.99
Gβγ(GNB5)	c44001_g1	c44001_g1_i1	268	gi|41152187|ref|NP_957040.1|	guanine nucleotide-binding protein subunit beta-5 [Danio rerio]	2e-14	1
Gβγ(GNB5)	c44001_g1	c44001_g1_i2	1315	gi|148524804|dbj|BAF63409.1|	G-protein beta subunit 5L [Cyprinus carpio]	0	0.99
Gβγ(GNB5)	c44001_g1	c44001_g1_i3	1046	gi|148524804|dbj|BAF63409.1|	G-protein beta subunit 5L [Cyprinus carpio]	0	0.99
Gβγ(GNG10)	c84321_g1	c84321_g1_i1	929	gi|410903584|ref|XP_003965273.1|	PREDICTED: guanine nucleotide-binding protein G(I)/G(S)/G(O) subunit gamma-10-like [Takifugu rubripes]	2e-26	0.97
Gβγ(GNG12)	c46327_g2	c46327_g2_i1	956	gi|641968541|emb|CDR00371.1|	unnamed protein product, partial [Oncorhynchus mykiss]	2e-31	0.97
Gβγ(GNG12)	c54357_g1	c54357_g1_i1	1623	gi|342187258|ref|NP_998477.2|	guanine nucleotide-binding protein G(I)/G(S)/G(O) subunit gamma-12 [Danio rerio]	4e-32	0.97
Gβγ(GNG12)	c54357_g1	c54357_g1_i2	1680	gi|342187258|ref|NP_998477.2|	guanine nucleotide-binding protein G(I)/G(S)/G(O) subunit gamma-12 [Danio rerio]	4e-32	0.97
Gβγ(GNG12)	c54357_g1	c54357_g1_i3	1772	gi|342187258|ref|NP_998477.2|	guanine nucleotide-binding protein G(I)/G(S)/G(O) subunit gamma-12 [Danio rerio]	4e-32	0.97
Gβγ(GNG13)	c8852_g1	c8852_g1_i1	527	gi|50539860|ref|NP_001002400.1|	guanine nucleotide-binding protein G(I)/G(S)/G(O) subunit gamma-13 [Danio rerio]	6e-32	1
Gβγ(GNG2)	c50328_g1	c50328_g1_i1	1490	gi|292620119|ref|XP_002664187.1|	PREDICTED: guanine nucleotide-binding protein G(I)/G(S)/G(O) subunit gamma-2-like isoform X1 [Danio rerio]	2e-30	1
Gβγ(GNG2)	c50328_g1	c50328_g1_i2	1432	gi|292620119|ref|XP_002664187.1|	PREDICTED: guanine nucleotide-binding protein G(I)/G(S)/G(O) subunit gamma-2-like isoform X1 [Danio rerio]	2e-30	1
Gβγ(GNG5)	c1542_g1	c1542_g1_i1	1111	gi|47550841|ref|NP_999886.1|	guanine nucleotide-binding protein G(I)/G(S)/G(O) subunit gamma-5 [Danio rerio]	6e-27	0.99
Gβγ(GNG5)	c28620_g1	c28620_g1_i1	921	gi|597734628|ref|XP_007229607.1|	PREDICTED: guanine nucleotide-binding protein G(I)/G(S)/G(O) subunit gamma-5-like [Astyanax mexicanus]	6e-26	0.93
Gβγ(GNG5)	c34338_g1	c34338_g1_i1	1650	gi|597752187|ref|XP_007237957.1|	PREDICTED: guanine nucleotide-binding protein G(I)/G(S)/G(O) subunit gamma-5-like isoform X1 [Astyanax mexicanus]	1e-24	0.91
Gβγ(GNG7)	c52944_g1	c52944_g1_i1	1942	gi|410898202|ref|XP_003962587.1|	PREDICTED: guanine nucleotide-binding protein G(I)/G(S)/G(O) subunit gamma-7-like [Takifugu rubripes]	3e-29	1
Gβγ(GNG8)	c115656_g1	c115656_g1_i1	293	gi|295293163|ref|NP_001171214.1|	guanine nucleotide binding protein (G protein), gamma 8 [Danio rerio]	3e-24	1
PREX1	c54919_g1	c54919_g1_i1	8097	gi|189522549|ref|XP_699627.3|	PREDICTED: phosphatidylinositol 3,4,5-trisphosphate-dependent Rac exchanger 1 protein isoform 2 [Danio rerio]	0	0.97
CED12(ELMO1)	c62816_g2	c62816_g2_i1	1045	gi|189529920|ref|XP_001338949.2|	PREDICTED: engulfment and cell motility protein 1-like isoformX1 [Danio rerio]	0	0.99
CED12(ELMO1)	c62816_g2	c62816_g2_i2	1498	gi|292622276|ref|XP_002664936.1|	PREDICTED: engulfment and cell motility protein 1-like isoform X2 [Danio rerio]	0	0.96
CED12(ELMO1)	c62816_g2	c62816_g2_i3	2683	gi|292622276|ref|XP_002664936.1|	PREDICTED: engulfment and cell motility protein 1-like isoform X2 [Danio rerio]	0	0.94
CED12(ELMO1)	c62816_g2	c62816_g2_i4	2620	gi|292622276|ref|XP_002664936.1|	PREDICTED: engulfment and cell motility protein 1-like isoform X2 [Danio rerio]	0	0.94
CED12(ELMO1)	c62816_g2	c62816_g2_i5	2690	gi|292622276|ref|XP_002664936.1|	PREDICTED: engulfment and cell motility protein 1-like isoform X2 [Danio rerio]	0	0.94
CED12(ELMO1)	c65185_g2	c65185_g2_i1	3269	gi|47085827|ref|NP_998256.1|	engulfment and cell motility protein 1 [Danio rerio]	0	1
CED12(ELMO1)	c65185_g2	c65185_g2_i2	3441	gi|47085827|ref|NP_998256.1|	engulfment and cell motility protein 1 [Danio rerio]	0	1
CED12(ELMO1)	c65185_g2	c65185_g2_i3	3405	gi|528510223|ref|XP_005159710.1|	PREDICTED: engulfment and cell motility protein 1 isoform X3 [Danio rerio]	0	1
DOCK2	c62558_g5	c62558_g5_i1	5952	gi|597731419|ref|XP_007228077.1|	PREDICTED: dedicator of cytokinesis protein 2-like [Astyanax mexicanus]	0	0.94
FAK(PTK2)	c55346_g2	c55346_g2_i1	1973	gi|528504238|ref|XP_005158221.1|	PREDICTED: focal adhesion kinase 1 isoform X3 [Danio rerio]	0	0.98
FAK(PTK2)	c55346_g2	c55346_g2_i2	1411	gi|528504234|ref|XP_005158219.1|	PREDICTED: focal adhesion kinase 1 isoform X1 [Danio rerio]	0	0.97
FAK(PTK2)	c55346_g2	c55346_g2_i3	2269	gi|528504238|ref|XP_005158221.1|	PREDICTED: focal adhesion kinase 1 isoform X3 [Danio rerio]	0	0.98
FAK(PTK2)	c60941_g2	c60941_g2_i1	815	gi|597772031|ref|XP_007249783.1|	PREDICTED: focal adhesion kinase 1 isoform X1 [Astyanax mexicanus]	4e-14	1
FAK(PTK2)	c60941_g4	c60941_g4_i1	2164	gi|190339238|gb|AAI62475.1|	Protein tyrosine kinase 2.2 [Danio rerio]	0	0.95
FAK(PTK2)	c60941_g4	c60941_g4_i2	4330	gi|190339238|gb|AAI62475.1|	Protein tyrosine kinase 2.2 [Danio rerio]	0	0.95
FAK(PTK2)	c60941_g4	c60941_g4_i3	4188	gi|190339238|gb|AAI62475.1|	Protein tyrosine kinase 2.2 [Danio rerio]	0	0.95
FAK(PTK2)	c60941_g5	c60941_g5_i1	1531	gi|528504240|ref|XP_005158222.1|	PREDICTED: focal adhesion kinase 1 isoform X4 [Danio rerio]	0	0.98
FAK(PTK2)	c55346_g2	c55346_g2_i1	1973	gi|528504238|ref|XP_005158221.1|	PREDICTED: focal adhesion kinase 1 isoform X3 [Danio rerio]	0	0.98
FAK(PTK2)	c55346_g2	c55346_g2_i2	1411	gi|528504234|ref|XP_005158219.1|	PREDICTED: focal adhesion kinase 1 isoform X1 [Danio rerio]	0	0.97
FAK(PTK2)	c55346_g2	c55346_g2_i3	2269	gi|528504238|ref|XP_005158221.1|	PREDICTED: focal adhesion kinase 1 isoform X3 [Danio rerio]	0	0.98
FAK(PTK2)	c60941_g2	c60941_g2_i1	815	gi|597772031|ref|XP_007249783.1|	PREDICTED: focal adhesion kinase 1 isoform X1 [Astyanax mexicanus]	4e-14	1
FAK(PTK2)	c60941_g4	c60941_g4_i1	2164	gi|190339238|gb|AAI62475.1|	Protein tyrosine kinase 2.2 [Danio rerio]	0	0.95
FAK(PTK2)	c60941_g4	c60941_g4_i2	4330	gi|190339238|gb|AAI62475.1|	Protein tyrosine kinase 2.2 [Danio rerio]	0	0.95
FAK(PTK2)	c60941_g4	c60941_g4_i3	4188	gi|190339238|gb|AAI62475.1|	Protein tyrosine kinase 2.2 [Danio rerio]	0	0.95
FAK(PTK2)	c60941_g5	c60941_g5_i1	1531	gi|528504240|ref|XP_005158222.1|	PREDICTED: focal adhesion kinase 1 isoform X4 [Danio rerio]	0	0.98
PXN	c23729_g1	c23729_g1_i1	646	gi|528486769|ref|XP_005172506.1|	PREDICTED: flocculation protein FLO11-like isoform X1 [Danio rerio]	0	0.82
PXN	c52289_g1	c52289_g1_i1	2485	gi|528486775|ref|XP_005172508.1|	PREDICTED: flocculation protein FLO11-like isoform X3 [Danio rerio]	0	0.94
PXN	c52289_g1	c52289_g1_i2	2497	gi|528486771|ref|XP_005172507.1|	PREDICTED: flocculation protein FLO11-like isoform X2 [Danio rerio]	0	0.94
PXN	c58349_g2	c58349_g2_i1	2337	gi|42415525|ref|NP_963882.1|	paxillin a [Danio rerio]	0	0.96
PXN	c64994_g6	c64994_g6_i1	3184	gi|326669925|ref|XP_689239.4|	PREDICTED: paxillin [Danio rerio]	0	0.91
PXN	c84463_g1	c84463_g1_i1	295	gi|554815738|ref|XP_005918672.1|	PREDICTED: paxillin-like isoform X1 [Haplochromis burtoni]	2e-28	0.88
PXN	c87291_g1	c87291_g1_i1	214	gi|528486769|ref|XP_005172506.1|	PREDICTED: flocculation protein FLO11-like isoform X1 [Danio rerio]	2e-21	0.98
PXN	c23729_g1	c23729_g1_i1	646	gi|528486769|ref|XP_005172506.1|	PREDICTED: flocculation protein FLO11-like isoform X1 [Danio rerio]	0	0.82
PXN	c52289_g1	c52289_g1_i1	2485	gi|528486775|ref|XP_005172508.1|	PREDICTED: flocculation protein FLO11-like isoform X3 [Danio rerio]	0	0.94
PXN	c52289_g1	c52289_g1_i2	2497	gi|528486771|ref|XP_005172507.1|	PREDICTED: flocculation protein FLO11-like isoform X2 [Danio rerio]	0	0.94
PXN	c58349_g2	c58349_g2_i1	2337	gi|42415525|ref|NP_963882.1|	paxillin a [Danio rerio]	0	0.96
PXN	c64994_g6	c64994_g6_i1	3184	gi|326669925|ref|XP_689239.4|	PREDICTED: paxillin [Danio rerio]	0	0.91
PXN	c84463_g1	c84463_g1_i1	295	gi|554815738|ref|XP_005918672.1|	PREDICTED: paxillin-like isoform X1 [Haplochromis burtoni]	2e-28	0.88
PXN	c87291_g1	c87291_g1_i1	214	gi|528486769|ref|XP_005172506.1|	PREDICTED: flocculation protein FLO11-like isoform X1 [Danio rerio]	2e-21	0.98
BCAR1	c64983_g5	c64983_g5_i2	4928	gi|528507933|ref|XP_005159196.1|	PREDICTED: breast cancer anti-estrogen resistance 1 isoform X2 [Danio rerio]	0	0.94
BCAR1	c64983_g5	c64983_g5_i3	5678	gi|528507933|ref|XP_005159196.1|	PREDICTED: breast cancer anti-estrogen resistance 1 isoform X2 [Danio rerio]	0	0.94
BCAR1	c64983_g5	c64983_g5_i7	4722	gi|205830397|ref|NP_001128605.1|	breast cancer anti-estrogen resistance 1 [Danio rerio]	0	0.94
BCAR1	c64983_g5	c64983_g5_i8	5158	gi|528507933|ref|XP_005159196.1|	PREDICTED: breast cancer anti-estrogen resistance 1 isoform X2 [Danio rerio]	0	0.94
BCAR1	c64983_g5	c64983_g5_i2	4928	gi|528507933|ref|XP_005159196.1|	PREDICTED: breast cancer anti-estrogen resistance 1 isoform X2 [Danio rerio]	0	0.94
BCAR1	c64983_g5	c64983_g5_i3	5678	gi|528507933|ref|XP_005159196.1|	PREDICTED: breast cancer anti-estrogen resistance 1 isoform X2 [Danio rerio]	0	0.94
BCAR1	c64983_g5	c64983_g5_i7	4722	gi|205830397|ref|NP_001128605.1|	breast cancer anti-estrogen resistance 1 [Danio rerio]	0	0.94
BCAR1	c64983_g5	c64983_g5_i8	5158	gi|528507933|ref|XP_005159196.1|	PREDICTED: breast cancer anti-estrogen resistance 1 isoform X2 [Danio rerio]	0	0.94
CRK	c43906_g1	c43906_g1_i1	2743	gi|254553460|ref|NP_001003628.1|	adapter molecule crk [Danio V-crk sarcoma virus CT10 oncogene homolog (avian) [Danio rerio]	0	0.98
CRK	c43906_g2	c43906_g2_i1	631	gi|254553460|ref|NP_001003628.1|	adapter molecule crk [Danio V-crk sarcoma virus CT10 oncogene homolog (avian) [Danio rerio]	0	1
CRK	c51648_g1	c51648_g1_i1	4871	gi|47087217|ref|NP_998703.1|	crk-like protein [Danio rerio]	0	0.97
FAK2(PTK2B)	c53808_g1	c53808_g1_i1	1026	gi|1127551|gb|AAA83744.1|	orf2 [Batrachocottus baicalensis]	0	0.8
FAK2(PTK2B)	c56743_g1	c56743_g1_i1	1478	gi|47086887|ref|NP_997735.1|	protein-tyrosine kinase 2-beta [Danio rerio]	0	0.94
FAK2(PTK2B)	c56743_g1	c56743_g1_i2	827	gi|47086887|ref|NP_997735.1|	protein-tyrosine kinase 2-beta [Danio rerio]	0	0.94
FAK2(PTK2B)	c56743_g1	c56743_g1_i3	1022	gi|47086887|ref|NP_997735.1|	protein-tyrosine kinase 2-beta [Danio rerio]	0	0.94
FAK2(PTK2B)	c56743_g2	c56743_g2_i2	1828	gi|47086887|ref|NP_997735.1|	protein-tyrosine kinase 2-beta [Danio rerio]	0	0.98
FAK2(PTK2B)	c57546_g1	c57546_g1_i1	1771	gi|542263201|ref|XP_005466335.1|	PREDICTED: uncharacterized protein LOC102075749 [Oreochromis niloticus]	0	0.69
FAK2(PTK2B)	c65742_g2	c65742_g2_i1	3386	gi|528505536|ref|XP_005158634.1|	PREDICTED: protein-tyrosine kinase 2-beta-like isoform X1 [Danio rerio]	0	0.93
FAK2(PTK2B)	c65742_g2	c65742_g2_i2	3506	gi|597776819|ref|XP_007252085.1|	PREDICTED: protein-tyrosine kinase 2-beta-like isoform X1 [Astyanax mexicanus]	0	0.87
FAK2(PTK2B)	c65742_g2	c65742_g2_i3	1774	gi|597776819|ref|XP_007252085.1|	PREDICTED: protein-tyrosine kinase 2-beta-like isoform X1 [Astyanax mexicanus]	0	0.85
FAK2(PTK2B)	c53808_g1	c53808_g1_i1	1026	gi|1127551|gb|AAA83744.1|	orf2 [Batrachocottus baicalensis]	0	0.8
FAK2(PTK2B)	c56743_g1	c56743_g1_i1	1478	gi|47086887|ref|NP_997735.1|	protein-tyrosine kinase 2-beta [Danio rerio]	0	0.94
FAK2(PTK2B)	c56743_g1	c56743_g1_i2	827	gi|47086887|ref|NP_997735.1|	protein-tyrosine kinase 2-beta [Danio rerio]	0	0.94
FAK2(PTK2B)	c56743_g1	c56743_g1_i3	1022	gi|47086887|ref|NP_997735.1|	protein-tyrosine kinase 2-beta [Danio rerio]	0	0.94
FAK2(PTK2B)	c56743_g2	c56743_g2_i2	1828	gi|47086887|ref|NP_997735.1|	protein-tyrosine kinase 2-beta [Danio rerio]	0	0.98
FAK2(PTK2B)	c57546_g1	c57546_g1_i1	1771	gi|542263201|ref|XP_005466335.1|	PREDICTED: uncharacterized protein LOC102075749 [Oreochromis niloticus]	0	0.69
FAK2(PTK2B)	c65742_g2	c65742_g2_i1	3386	gi|528505536|ref|XP_005158634.1|	PREDICTED: protein-tyrosine kinase 2-beta-like isoform X1 [Danio rerio]	0	0.93
FAK2(PTK2B)	c65742_g2	c65742_g2_i2	3506	gi|597776819|ref|XP_007252085.1|	PREDICTED: protein-tyrosine kinase 2-beta-like isoform X1 [Astyanax mexicanus]	0	0.87
FAK2(PTK2B)	c65742_g2	c65742_g2_i3	1774	gi|597776819|ref|XP_007252085.1|	PREDICTED: protein-tyrosine kinase 2-beta-like isoform X1 [Astyanax mexicanus]	0	0.85
PLCB	c110475_g1	c110475_g1_i1	398	gi|573889670|ref|XP_006632599.1|	PREDICTED: 1-phosphatidylinositol 4,5-bisphosphate phosphodiesterase beta-2-like [Lepisosteus oculatus]	0	0.91
PLCB	c116459_g1	c116459_g1_i1	539	gi|528505404|ref|XP_003200339.2|	PREDICTED: 1-phosphatidylinositol 4,5-bisphosphate phosphodiesterase beta-2-like, partial [Danio rerio]	0	0.97
PLCB	c15809_g1	c15809_g1_i1	735	gi|528505462|ref|XP_003200348.2|	PREDICTED: 1-phosphatidylinositol 4,5-bisphosphate phosphodiesterase beta-4-like [Danio rerio]	0	0.83
PLCB	c27537_g1	c27537_g1_i1	223	gi|528505462|ref|XP_003200348.2|	PREDICTED: 1-phosphatidylinositol 4,5-bisphosphate phosphodiesterase beta-4-like [Danio rerio]	3e-34	0.97
PLCB	c27537_g2	c27537_g2_i1	327	gi|528505462|ref|XP_003200348.2|	PREDICTED: 1-phosphatidylinositol 4,5-bisphosphate phosphodiesterase beta-4-like [Danio rerio]	0	0.94
PLCB	c60454_g1	c60454_g1_i1	4952	gi|218563719|ref|NP_001116245.1|	1-phosphatidylinositol-4,5-bisphosphate phosphodiesterase beta-3 [Danio rerio]	0	0.95
PLCB	c60454_g1	c60454_g1_i2	4774	gi|218563719|ref|NP_001116245.1|	1-phosphatidylinositol-4,5-bisphosphate phosphodiesterase beta-3 [Danio rerio]	0	0.93
PLCB	c60892_g1	c60892_g1_i1	1335	gi|597741505|ref|XP_007232881.1|	PREDICTED: 1-phosphatidylinositol 4,5-bisphosphate phosphodiesterase beta-4-like isoform X5 [Astyanax mexicanus]	0	0.92
PLCB	c60892_g1	c60892_g1_i2	1407	gi|597741505|ref|XP_007232881.1|	PREDICTED: 1-phosphatidylinositol 4,5-bisphosphate phosphodiesterase beta-4-like isoform X5 [Astyanax mexicanus]	0	0.96
PLCB	c60892_g1	c60892_g1_i3	1393	gi|597741497|ref|XP_007232877.1|	PREDICTED: 1-phosphatidylinositol 4,5-bisphosphate phosphodiesterase beta-4-like isoform X1 [Astyanax mexicanus]	0	0.96
PLCB	c60892_g2	c60892_g2_i1	3949	gi|597741499|ref|XP_007232878.1|	PREDICTED: 1-phosphatidylinositol 4,5-bisphosphate phosphodiesterase beta-4-like isoform X2 [Astyanax mexicanus]	0	0.92
PLCB	c60892_g2	c60892_g2_i2	2423	gi|597741497|ref|XP_007232877.1|	PREDICTED: 1-phosphatidylinositol 4,5-bisphosphate phosphodiesterase beta-4-like isoform X1 [Astyanax mexicanus]	0	0.97
PLCB	c60892_g2	c60892_g2_i3	4000	gi|597741499|ref|XP_007232878.1|	PREDICTED: 1-phosphatidylinositol 4,5-bisphosphate phosphodiesterase beta-4-like isoform X2 [Astyanax mexicanus]	0	0.93
PLCB	c63730_g1	c63730_g1_i1	3632	gi|597741494|ref|XP_007232876.1|	PREDICTED: 1-phosphatidylinositol 4,5-bisphosphate phosphodiesterase beta-1-like isoform X1 [Astyanax mexicanus]	0	0.8
PLCB	c63730_g1	c63730_g1_i10	3740	gi|597741494|ref|XP_007232876.1|	PREDICTED: 1-phosphatidylinositol 4,5-bisphosphate phosphodiesterase beta-1-like isoform X1 [Astyanax mexicanus]	0	0.86
PLCB	c63730_g1	c63730_g1_i11	3824	gi|597741494|ref|XP_007232876.1|	PREDICTED: 1-phosphatidylinositol 4,5-bisphosphate phosphodiesterase beta-1-like isoform X1 [Astyanax mexicanus]	0	0.86
PLCB	c63730_g1	c63730_g1_i2	3884	gi|597741494|ref|XP_007232876.1|	PREDICTED: 1-phosphatidylinositol 4,5-bisphosphate phosphodiesterase beta-1-like isoform X1 [Astyanax mexicanus]	0	0.86
PLCB	c63730_g1	c63730_g1_i3	442	gi|657752004|ref|XP_008311458.1|	PREDICTED: 1-phosphatidylinositol 4,5-bisphosphate phosphodiesterase beta-1 isoform X1 [Cynoglossus semilaevis]	7e-15	0.88
PLCB	c63730_g1	c63730_g1_i4	3845	gi|597741494|ref|XP_007232876.1|	PREDICTED: 1-phosphatidylinositol 4,5-bisphosphate phosphodiesterase beta-1-like isoform X1 [Astyanax mexicanus]	0	0.87
PLCB	c63730_g1	c63730_g1_i5	3711	gi|597741494|ref|XP_007232876.1|	PREDICTED: 1-phosphatidylinositol 4,5-bisphosphate phosphodiesterase beta-1-like isoform X1 [Astyanax mexicanus]	0	0.85
PLCB	c63730_g1	c63730_g1_i6	3816	gi|597741494|ref|XP_007232876.1|	PREDICTED: 1-phosphatidylinositol 4,5-bisphosphate phosphodiesterase beta-1-like isoform X1 [Astyanax mexicanus]	0	0.87
PLCB	c63730_g1	c63730_g1_i7	3989	gi|597741494|ref|XP_007232876.1|	PREDICTED: 1-phosphatidylinositol 4,5-bisphosphate phosphodiesterase beta-1-like isoform X1 [Astyanax mexicanus]	0	0.87
PLCB	c63730_g1	c63730_g1_i8	887	gi|573875330|ref|XP_006625994.1|	PREDICTED: LOW QUALITY PROTEIN: 1-phosphatidylinositol 4,5-bisphosphate phosphodiesterase beta-1-like [Lepisosteus oculatus]	0	0.93
PLCB	c63730_g1	c63730_g1_i9	417	gi|551508312|ref|XP_005805685.1|	PREDICTED: 1-phosphatidylinositol 4,5-bisphosphate phosphodiesterase beta-1-like isoform X1 [Xiphophorus maculatus]	4e-28	0.91
PLCB	c77096_g1	c77096_g1_i1	483	gi|657549935|ref|XP_008279642.1|	PREDICTED: 1-phosphatidylinositol 4,5-bisphosphate phosphodiesterase beta-2 [Stegastes partitus]	0	0.92
PLCB	c88959_g1	c88959_g1_i1	330	gi|410916199|ref|XP_003971574.1|	PREDICTED: 1-phosphatidylinositol 4,5-bisphosphate phosphodiesterase beta-1-like [Takifugu rubripes]	8e-32	0.87
RASGRP2	c62532_g8	c62532_g8_i1	2789	gi|528514019|ref|XP_685135.4|	PREDICTED: RAS guanyl-releasing protein 2-like [Danio rerio]	0	0.97
RASGRP2	c62532_g8	c62532_g8_i2	3044	gi|528514019|ref|XP_685135.4|	PREDICTED: RAS guanyl-releasing protein 2-like [Danio rerio]	0	0.97
RASGRP2	c62532_g8	c62532_g8_i3	2647	gi|528514019|ref|XP_685135.4|	PREDICTED: RAS guanyl-releasing protein 2-like [Danio rerio]	0	0.97
RASGRP2	c62532_g8	c62532_g8_i4	2930	gi|528514019|ref|XP_685135.4|	PREDICTED: RAS guanyl-releasing protein 2-like [Danio rerio]	0	0.95
RASGRP2	c62532_g8	c62532_g8_i5	2675	gi|528514019|ref|XP_685135.4|	PREDICTED: RAS guanyl-releasing protein 2-like [Danio rerio]	0	0.97
RASGRP2	c62532_g8	c62532_g8_i6	3202	gi|528514019|ref|XP_685135.4|	PREDICTED: RAS guanyl-releasing protein 2-like [Danio rerio]	0	0.96
RASGRP2	c62532_g8	c62532_g8_i7	2902	gi|528514019|ref|XP_685135.4|	PREDICTED: RAS guanyl-releasing protein 2-like [Danio rerio]	0	0.97
RASGRP2	c64595_g2	c64595_g2_i1	4141	gi|548416787|ref|XP_005741897.1|	PREDICTED: RAS guanyl-releasing protein 2-like isoform X3 [Pundamilia nyererei]	0	0.9
RASGRP2	c64595_g2	c64595_g2_i2	4436	gi|548416787|ref|XP_005741897.1|	PREDICTED: RAS guanyl-releasing protein 2-like isoform X3 [Pundamilia nyererei]	0	0.9
RAP1A	c22690_g1	c22690_g1_i1	1308	gi|342187250|ref|NP_998570.2|	ras-related protein Rap-1b-like [Danio rerio]	7e-33	1
RAP1A	c51724_g3	c51724_g3_i1	363	gi|440894067|gb|ELR46625.1|	Ras-related protein Rap-1b, partial [Bos mutus]	0	0.99
RAP1A	c58522_g1	c58522_g1_i1	1385	gi|225708616|gb|ACO10154.1|	Ras-related protein Rap-1b precursor [Osmerus mordax]	0	1
RAP1A	c58522_g2	c58522_g2_i1	2369	gi|241623531|ref|XP_002409136.1|	RAS protein, putative [Ixodes RAS protein, putative [Ixodes scapularis]	2e-12	0.96
RAP1A	c22690_g1	c22690_g1_i1	1308	gi|342187250|ref|NP_998570.2|	ras-related protein Rap-1b-like [Danio rerio]	7e-33	1
RAP1A	c51724_g3	c51724_g3_i1	363	gi|440894067|gb|ELR46625.1|	Ras-related protein Rap-1b, partial [Bos mutus]	0	0.99
RAP1A	c58522_g1	c58522_g1_i1	1385	gi|225708616|gb|ACO10154.1|	Ras-related protein Rap-1b precursor [Osmerus mordax]	0	1
RAP1A	c58522_g2	c58522_g2_i1	2369	gi|241623531|ref|XP_002409136.1|	RAS protein, putative [Ixodes RAS protein, putative [Ixodes scapularis]	2e-12	0.96
RAP1B	c110613_g1	c110613_g1_i1	463	gi|669305842|gb|KFD49381.1|	hypothetical protein M513_09744 [Trichuris suis]	9e-33	0.99
RAP1B	c51724_g4	c51724_g4_i1	1399	gi|73968729|ref|XP_851250.1|	PREDICTED: ras-related protein Rap-1b isoform 2 [Canis lupus familiaris]	0	1
RAP1B	c110613_g1	c110613_g1_i1	463	gi|669305842|gb|KFD49381.1|	hypothetical protein M513_09744 [Trichuris suis]	9e-33	0.99
RAP1B	c51724_g4	c51724_g4_i1	1399	gi|73968729|ref|XP_851250.1|	PREDICTED: ras-related protein Rap-1b isoform 2 [Canis lupus familiaris]	0	1
PARD3	c16076_g1	c16076_g1_i2	924	gi|597753783|ref|XP_007238713.1|	PREDICTED: partitioning defective 3 homolog isoform X1 [Astyanax mexicanus]	0	0.9
PARD3	c49778_g1	c49778_g1_i1	3148	gi|597753785|ref|XP_007238714.1|	PREDICTED: partitioning defective 3 homolog isoform X2 [Astyanax mexicanus]	0	0.85
PARD3	c49778_g1	c49778_g1_i2	2650	gi|597753785|ref|XP_007238714.1|	PREDICTED: partitioning defective 3 homolog isoform X2 [Astyanax mexicanus]	0	0.85
PARD3	c63807_g4	c63807_g4_i1	4206	gi|46405829|gb|AAS93623.1|	Pard3 180 kDa isoform [Danio rerio]	0	0.97
PARD3	c63807_g4	c63807_g4_i2	4672	gi|190339234|gb|AAI62465.1|	Par-3 partitioning defective 3 homolog (C. elegans) [Danio rerio]	0	0.97
PARD3	c63807_g4	c63807_g4_i3	1444	gi|46405829|gb|AAS93623.1|	Pard3 180 kDa isoform [Danio rerio]	0	0.93
PARD3	c63807_g4	c63807_g4_i4	4627	gi|46405829|gb|AAS93623.1|	Pard3 180 kDa isoform [Danio rerio]	0	0.95
PARD3	c75182_g1	c75182_g1_i1	216	gi|597753783|ref|XP_007238713.1|	PREDICTED: partitioning defective 3 homolog isoform X1 [Astyanax mexicanus]	9e-28	0.96
TIAM1	c49702_g2	c49702_g2_i1	1919	gi|528502575|ref|XP_002664748.3|	PREDICTED: T-lymphoma invasion and metastasis-inducing protein 1 isoform X1 [Danio rerio]	0	0.97
TIAM1	c65841_g2	c65841_g2_i1	6309	gi|528492329|ref|XP_001924044.3|	PREDICTED: T-lymphoma invasion and metastasis-inducing protein 1 isoform X1 [Danio rerio]	0	0.96
P47PHOX(NCF1)	c23732_g1	c23732_g1_i1	1693	gi|152061225|dbj|BAF73666.1|	neutrophil cytosolic factor 1 [Cyprinus carpio]	0	0.94
P47PHOX(NCF1)	c23732_g1	c23732_g1_i1	1693	gi|152061225|dbj|BAF73666.1|	neutrophil cytosolic factor 1 [Cyprinus carpio]	0	0.94
GRK(GRK1_7)	c67308_g1	c67308_g1_i1	255	gi|12862627|dbj|BAB32498.1|	G protein-coupled receptor kinase 7 [Cyprinus carpio]	7e-38	0.96
GRK(GRK4_5_6)	c42586_g2	c42586_g2_i1	4685	gi|125848675|ref|XP_689783.2|	PREDICTED: G protein-coupled receptor kinase 6 [Danio rerio]	0	0.99
GRK(GRK4_5_6)	c42586_g2	c42586_g2_i2	4223	gi|125848675|ref|XP_689783.2|	PREDICTED: G protein-coupled receptor kinase 6 [Danio rerio]	0	0.99
GRK(GRK4_5_6)	c57506_g1	c57506_g1_i1	2888	gi|528467507|ref|XP_005159872.1|	PREDICTED: G protein-coupled receptor kinase 4 isoform X1 [Danio rerio]	0	0.99
GRK(GRK4_5_6)	c57506_g1	c57506_g1_i2	2937	gi|121582340|ref|NP_001073455.1|	G protein-coupled receptor kinase 4 [Danio rerio]	0	0.98
GRK(GRK4_5_6)	c57506_g1	c57506_g1_i3	2407	gi|121582340|ref|NP_001073455.1|	G protein-coupled receptor kinase 4 [Danio rerio]	0	0.98
GRK(GRK4_5_6)	c61323_g3	c61323_g3_i1	2167	gi|597766585|ref|XP_007247166.1|	PREDICTED: G protein-coupled receptor kinase 5-like isoform X1 [Astyanax mexicanus]	0	0.98
GRK(GRK4_5_6)	c61323_g3	c61323_g3_i2	2269	gi|597766585|ref|XP_007247166.1|	PREDICTED: G protein-coupled receptor kinase 5-like isoform X1 [Astyanax mexicanus]	0	0.94
GRK(GRK4_5_6)	c61323_g4	c61323_g4_i1	1710	gi|528488548|ref|XP_695841.5|	PREDICTED: G protein-coupled receptor kinase 5-like isoform X2 [Danio rerio]	4e-31	0.97
GRK(GRK4_5_6)	c61323_g4	c61323_g4_i2	1642	gi|432875245|ref|XP_004072746.1|	PREDICTED: G protein-coupled receptor kinase 5-like [Oryzias latipes]	3e-35	0.96
GRK(ADRBK)	c60964_g11	c60964_g11_i1	4444	gi|197927112|ref|NP_001128197.1|	beta-adrenergic receptor kinase 2 [Danio rerio]	0	1
ARRB	c15983_g1	c15983_g1_i1	404	gi|454296310|dbj|BAM85926.1|	arrestin 1 [Cyprinus carpio]	0	0.97
ARRB	c45615_g1	c45615_g1_i1	2186	gi|47550681|ref|NP_999846.1|	arrestin, beta 2a [Danio rerio]	0	0.98
ARRB	c60133_g2	c60133_g2_i1	1488	gi|41055112|ref|NP_957418.1|	arrestin, beta 2b [Danio rerio]	0	1
